# Supplementary material for: Ontogeny of CpG island methylation and specificity of DNMT3 methyltransferases during embryonic development in the mouse
Source: Genome Biol. 2014 Dec 3;15(12):545. doi: 10.1186/s13059-014-0545-5 (PMC4295324; doi:10.1186/s13059-014-0545-5)
Supplement: Additional file 2: Table S1. — List of CpG island methylation scores. [file 13059_2014_545_MOESM2_ESM.xlsx]

## Sheet: CGIs
Chromosome	start	end	size	Overlaps Exon	GeneName_Exon	Overlaps Intron	GeneName_Intron	Dist to closest TSS	GeneName_TSS	#CpGs covered	Meth E3.5	Meth E4.5	Meth E5.5	Meth E6.5	Meth E7.5	Meth E8.5 WT#1	Meth E8.5 WT#2	Meth E8.5 WT#3	Meth E8.5 KO3A#1	Meth E8.5 KO3A#2	Meth E8.5 KO3B#1	Meth E8.5 KO3B#2
chr1	10037950	10038215	266	yes	Cops5			77	Cops5	29	0.001	0.002	0.003	0.001	0.003	0.001	0.001	0.003	0.005	0.002	0.001	0.001
chr1	10039745	10040279	535			yes	Cspp1	1795	Cspp1	29	0.002	0.001	0.005	0.003	0.007	0.003	0.004	0.003	0.001	0.003	0.002	0.002
chr1	10232143	10233428	1286	yes	Arfgef1	yes	Arfgef1	-116	Arfgef1	122	0.004	0.001	0.003	0.003	0.002	0.001	0.002	0.001	0.003	0.002	0.003	0.001
chr1	104993908	104994456	549	yes	Cdh20			225364	Cdh20	12	0.268	0.189	0.194	0.144	0.127	0.074	0.081	0.13	0.075	0.091	0.068	0.007
chr1	105355962	105356898	937	yes	Rnf152	yes	Rnf152	280	Rnf152	50	0.005	0.009	0.005	0.005	0.005	0.002	0.003	0.002	0.004	0.002	0.002	0.001
chr1	105663826	105664647	822	yes	2310035C23Rik	yes	2310035C23Rik	376	2310035C23Rik	41	0.003	0.001	0.002	0.003	0.005	0.002	0.004	0.003	0.005	0.004	0.001	0.002
chr1	105989879	105991754	1876	yes	Zcchc2	yes	Zcchc2	411	Zcchc2	132	0.009	0.003	0.003	0.003	0.002	0.001	0.002	0.001	0.003	0.002	0.001	0.001
chr1	105993773	105994038	266			yes	Zcchc2	3501	Zcchc2	19	0.005	0.001	0.001	0.003	0.002	0.001	0.001	0.001	0.001	0.001	0.001	0.002
chr1	106171429	106173330	1902	yes	Phlpp1--Gm20753			-856	Gm20753	190	0.005	0.007	0.011	0.007	0.006	0.002	0.004	0.004	0.005	0.003	0.002	0.001
chr1	106712493	106712947	455	yes	Bcl2			1570	Bcl2	13	0.026	0.046	0.244	0.176	0.14	0.051	0.078	0.136	0.138	0.125	0.022	0.024
chr1	106713656	106714232	577	yes	Bcl2			346	Bcl2	27	0.003	0.01	0.008	0.004	0.001	0.001	0.003	0.002	0.002	0.001	0	0
chr1	106759347	106759902	556	yes	Kdsr	yes	Kdsr	118	Kdsr	38	0.004	0.002	0.005	0.005	0.004	0.001	0.002	0.002	0.005	0.002	0.001	0
chr1	106796242	106796781	540	yes	Vps4b	yes	Vps4b	213	Vps4b	33	0.002	0.001	0.003	0.006	0.002	0.001	0.001	0.001	0.005	0.002	0.002	0.001
chr1	10805299	10805885	587			yes	Mir467e	60282	Mir467e	15	0.297	0.235	0.569	0.672	0.896	0.963	0.973	0.909	0.74	0.783	0.721	0.457
chr1	10993486	10994005	520	yes	Prex2	yes	Prex2	282	Prex2	46	0.006	0.006	0.015	0.008	0.005	0.001	0.002	0.002	0.004	0.003	0.001	0.001
chr1	111864486	111864996	511	yes	Dsel			177	Dsel	44	0.002	0.002	0.003	0.004	0.001	0.001	0.002	0.001	0.002	0.002	0.001	0.001
chr1	112416534	112416951	418					-551824	Dsel	10	0.02	0.029	0.111	0.085	0.037	0.017	0.009	0.02	0.036	0.044	0.006	0.002
chr1	11414060	11414465	406	yes	A830018L16Rik			158	A830018L16Rik	23	0.009	0.008	0.021	0.006	0.003	0	0.005	0.002	0.003	0.003	0.002	0.001
chr1	118310997	118311533	537	yes	Tsn			-133	Tsn	38	0.002	0.001	0.002	0.004	0.002	0	0.002	0.001	0.002	0.003	0.001	0.001
chr1	118321756	118322057	302	yes	Nifk	yes	Nifk	64	Nifk	16	0.004	0	0	0	0.004	0.001	0	0.002	0	0.005	0	0
chr1	118388759	118389005	247					-175	Clasp1	10	0.005	0.001	0.003	0.002	0.002	0.001	0.002	0.004	0.004	0	0	0
chr1	118389219	118389718	500	yes	Clasp1	yes	Clasp1	411	Clasp1	15	0.005	0.004	0.002	0.004	0.003	0.003	0.001	0.002	0.001	0.003	0.001	0.002
chr1	118459277	118459794	518			yes	Clasp1	-271	2900060B14Rik	10	0	0.002	0.002	0.002	0.006	0	0.003	0.003	0.001	0.005	0	0.002
chr1	118627821	118628282	462	yes	Tfcp2l1	yes	Tfcp2l1	108	Tfcp2l1	34	0.003	0.001	0.011	0.012	0.008	0.002	0.011	0.009	0.008	0.009	0.001	0.002
chr1	119053398	119053783	386	yes	Gli2			29	Gli2	24	0.002	0.004	0.02	0.002	0.004	0.001	0.002	0.003	0.006	0.001	0.001	0
chr1	119420294	119422877	2584	yes	Inhbb	yes	Inhbb	662	Inhbb	195	0.008	0.007	0.022	0.021	0.012	0.008	0.011	0.016	0.015	0.019	0.002	0.002
chr1	119504422	119504997	576	yes	Ralb	yes	Ralb	72	Ralb	37	0.004	0.001	0.007	0.003	0.002	0.002	0.003	0.002	0.002	0.001	0.001	0.001
chr1	119525825	119526478	654	yes	Tmem185b			-1	Tmem185b	53	0.003	0.005	0.011	0.012	0.011	0.004	0.01	0.008	0.01	0.007	0.002	0.001
chr1	119648353	119649055	703	yes	Epb4.1l5	yes	Epb4.1l5	296	Epb4.1l5	70	0.003	0.001	0.003	0.004	0.002	0.002	0.002	0.002	0.003	0.001	0.002	0.001
chr1	119836759	119837754	996	yes	Ptpn4	yes	Ptpn4	-185	Ptpn4	44	0.002	0.002	0.003	0.002	0.002	0	0.003	0.001	0.003	0.002	0.001	0.003
chr1	119913153	119913411	259	yes	Tmem177			-114	Tmem177	20	0	0.001	0.015	0.009	0.015	0.001	0.009	0.004	0.006	0.005	0.003	0.001
chr1	120073679	120073931	253	yes	Tmem37	yes	Tmem37	-25	Tmem37	27	0.079	0.045	0.005	0.005	0.004	0.001	0.002	0.001	0.003	0.003	0.002	0.001
chr1	120120917	120121280	364	yes	3110009E18Rik--Dbi	yes	3110009E18Rik--Dbi	-179	Dbi	20	0.008	0.002	0.003	0.004	0.003	0.001	0.002	0.001	0.002	0.003	0.001	0.002
chr1	120340460	120341881	1422	yes	C1ql2	yes	C1ql2	589	C1ql2	75	0.041	0.048	0.042	0.021	0.014	0.004	0.007	0.016	0.017	0.021	0.004	0.003
chr1	120342367	120342639	273	yes	C1ql2	yes	C1ql2	1922	C1ql2	6	0	0.021	0.124	0.06	0.018	0	0	0.006	0.005	0.022	0	0.003
chr1	120602843	120603990	1148	yes	En1	yes	En1	930	En1	55	0.014	0.027	0.027	0.016	0.004	0.003	0.003	0.006	0.007	0.007	0	0.001
chr1	120606906	120607285	380	yes	En1			4610	En1	7	0.018	0.056	0.163	0.148	0.031	0.002	0.001	0.031	0.022	0.061	0.008	0.005
chr1	121177908	121178195	288					90648	B230209K01Rik	15	0.019	0.053	0.152	0.176	0.045	0.002	0.007	0.035	0.034	0.062	0.013	0.013
chr1	121327653	121328143	491	yes	Insig2	yes	Insig2	-220	Insig2	35	0.003	0.002	0.006	0.003	0.002	0.001	0.004	0.002	0.003	0.003	0.001	0.002
chr1	121430990	121431205	216	yes	Ccdc93			32	Ccdc93	2	0.015	0.003	0.018	0.01	0.004	0.002	0.014	0	0.004	0.016	0.005	0
chr1	121567592	121568081	490	yes	Ddx18	yes	Ddx18	144	Ddx18	7	0.002	0	0.002	0.004	0.003	0.002	0.002	0	0	0.006	0.005	0.004
chr1	124045451	124046133	683	yes	Dpp10			-233	Dpp10	11	0.011	0.022	0.033	0.011	0.006	0	0.004	0.01	0.013	0.012	0.001	0.003
chr1	125435174	125435976	803	yes	Actr3	yes	Actr3	152	Actr3	51	0.002	0.001	0.003	0.002	0.001	0.001	0.002	0.001	0.005	0.001	0.001	0.001
chr1	125560389	125561346	958	yes	Slc35f5	yes	Slc35f5	-147	Slc35f5	49	0.004	0.001	0.006	0.002	0.003	0.001	0.004	0.002	0.006	0.003	0.002	0
chr1	125911448	125912249	802	yes	Lypd1	yes	Lypd1	366	Lypd1	28	0.003	0.013	0.02	0.005	0.001	0.002	0.002	0.001	0.003	0.002	0.001	0.002
chr1	126492697	126492940	244	yes	Nckap5	yes	Nckap5	109	Nckap5	10	0.402	0.274	0.112	0.035	0.013	0.001	0.004	0.021	0.02	0.04	0.01	0.004
chr1	127204918	127205651	734	yes	Mgat5	yes	Mgat5	299	Mgat5	19	0.006	0	0.005	0.006	0.004	0.002	0.004	0.004	0.001	0.003	0	0.001
chr1	127677228	127678137	910	yes	Tmem163	yes	Tmem163	339	Tmem163	44	0.008	0.013	0.018	0.009	0.006	0.003	0.007	0.005	0.008	0.006	0.001	0
chr1	127773918	127774860	943	yes	Ccnt2--2900009J06Rik	yes	Ccnt2--2900009J06Rik	-335	2900009J06Rik	39	0.005	0.001	0.002	0.002	0.002	0	0.002	0.003	0.004	0.001	0.003	0.001
chr1	127868687	127869081	395	yes	Rab3gap1	yes	Rab3gap1	112	Rab3gap1	9	0	0	0.011	0.01	0.019	0.004	0	0	0	0	0.002	0.002
chr1	128103279	128103980	702	yes	R3hdm1	yes	R3hdm1	325	R3hdm1	36	0.003	0.002	0.003	0.004	0.002	0.001	0.004	0.002	0.003	0.001	0.003	0
chr1	128244099	128244972	874	yes	Ubxn4	yes	Ubxn4	356	Ubxn4	57	0.006	0.001	0.003	0.004	0.004	0.001	0.002	0.001	0.004	0.003	0.001	0.001
chr1	128359337	128359856	520	yes	Mcm6	yes	Mcm6	60	Mcm6	30	0.003	0.001	0.001	0.003	0.004	0	0.003	0	0.004	0.001	0.001	0.001
chr1	128416824	128417442	619	yes	Dars	yes	Dars	283	Dars	38	0.003	0.001	0.002	0	0.001	0	0.003	0	0.001	0	0	0
chr1	128590909	128591764	856			yes	Cxcr4	963	Cxcr4	22	0.015	0.031	0.045	0.02	0.005	0.002	0.002	0.004	0.004	0.004	0.002	0
chr1	129273481	129273770	290	yes	Thsd7b	yes	Thsd7b	323	Thsd7b	20	0.01	0.063	0.072	0.085	0.023	0.008	0.008	0.045	0.04	0.045	0.003	0.005
chr1	12990718	12991200	483	yes	Slco5a1			176	Slco5a1	14	0.009	0.017	0.029	0.016	0.013	0.003	0.004	0.004	0.005	0.007	0.002	0
chr1	12991485	12992784	1300					-999	Slco5a1	34	0.005	0.012	0.012	0.004	0.004	0.001	0.001	0.002	0.004	0.001	0	0.001
chr1	130715566	130715870	305	yes	Pfkfb2	yes	Pfkfb2	103	Pfkfb2	20	0.004	0.001	0.003	0.008	0.001	0.002	0.002	0.003	0.01	0.002	0.001	0.001
chr1	130716676	130717833	1158	yes	Yod1	yes	Yod1--Pfkfb2	-72	Yod1	31	0.02	0.016	0.009	0.007	0.006	0.003	0.002	0.004	0.005	0.003	0.001	0.001
chr1	130878193	130878535	343	yes	Faim3	yes	Faim3	9047	Il24	25	0.005	0.022	0.063	0.029	0.02	0.005	0.009	0.008	0.007	0.015	0.003	0.002
chr1	131096809	131097847	1039	yes	Mapkapk2	yes	Mapkapk2	215	Mapkapk2	81	0.004	0.004	0.008	0.005	0.004	0.001	0.003	0.002	0.003	0.002	0.001	0.002
chr1	131129673	131129877	205	yes	Dyrk3			8459	Dyrk3	12	0.4	0.553	0.939	0.95	0.972	0.965	0.971	0.961	0.958	0.961	0.874	0.896
chr1	131137776	131138378	603	yes	Dyrk3	yes	Dyrk3	157	Dyrk3	43	0.004	0	0.003	0.002	0.001	0.001	0.002	0.001	0.003	0.006	0.001	0.002
chr1	131153025	131153329	305	yes	Eif2d			-29	Eif2d	4	0.008	0.004	0.017	0.005	0.009	0	0.002	0	0.003	0.004	0.004	0
chr1	131244662	131245555	894	yes	Rassf5	yes	Rassf5	70	Rassf5	105	0.007	0.009	0.016	0.015	0.015	0.004	0.006	0.007	0.015	0.009	0.002	0.001
chr1	13126298	13126669	372			yes	Prdm14	679	Prdm14	28	0.002	0.019	0.102	0.098	0.036	0.007	0.009	0.033	0.028	0.018	0.002	0.003
chr1	131525716	131528397	2682	yes	Fam72a--Srgap2	yes	Srgap2	305	Srgap2	153	0.004	0.001	0.002	0.003	0.003	0.001	0.002	0.002	0.003	0.003	0.001	0.002
chr1	131827610	131828289	680	yes	Slc41a1			-61	Slc41a1	11	0	0.008	0.008	0.004	0.003	0	0.005	0	0.004	0.004	0.001	0.002
chr1	131910244	131911218	975	yes	Nucks1	yes	Nucks1	274	Nucks1	64	0.004	0.001	0.002	0.001	0.001	0.001	0.002	0.001	0.002	0.001	0.001	0
chr1	131962972	131963459	488	yes	Slc45a3	yes	Slc45a3	302	Slc45a3	53	0.002	0.001	0.002	0.003	0.001	0.001	0.001	0.001	0.003	0.001	0	0.001
chr1	132007342	132008412	1071	yes	Elk4	yes	Elk4	273	Elk4	78	0.009	0.002	0.004	0.002	0.001	0.001	0.003	0.001	0.002	0.001	0	0
chr1	132067625	132068248	624	yes	Mfsd4	yes	Mfsd4	126	Mfsd4	33	0.032	0.019	0.023	0.02	0.011	0.005	0.006	0.012	0.004	0.007	0.002	0.003
chr1	132139305	132139560	256	yes	Cdk18	yes	Cdk18	253	Cdk18	21	0.011	0.003	0.005	0.006	0.004	0.001	0.002	0.004	0.01	0.007	0.001	0.002
chr1	132190087	132191155	1069					-814	Lemd1	74	0.002	0.002	0.006	0.003	0.004	0.002	0.003	0.003	0.005	0.004	0	0
chr1	132298558	132299269	712	yes	Klhdc8a			289	Klhdc8a	77	0.005	0.009	0.032	0.03	0.02	0.004	0.007	0.01	0.012	0.011	0.003	0.002
chr1	132315898	132316555	658	yes	Nuak2	yes	Nuak2	102	Nuak2	27	0.001	0.001	0.018	0.006	0.011	0.002	0.004	0.004	0.006	0.002	0.002	0
chr1	132360629	132361042	414	yes	Tmcc2			30445	Tmcc2	6	0.311	0.351	0.676	0.856	0.956	0.978	0.983	0.915	0.873	0.928	0.738	0.697
chr1	132391390	132391882	493					-355	Tmcc2	59	0.001	0.004	0.008	0.006	0.003	0.001	0.003	0.003	0.004	0.004	0	0.001
chr1	132417369	132417990	622	yes	Dstyk	yes	Dstyk	228	Dstyk	46	0.004	0.002	0.007	0.004	0.001	0.001	0.004	0.001	0.004	0.002	0.001	0.001
chr1	132542784	132543007	224	yes	Cntn2			44	Cntn2	21	0.246	0.143	0.136	0.107	0.024	0.002	0.003	0.041	0.041	0.039	0.011	0.012
chr1	132880310	132880946	637	yes	Lrrn2	yes	Lrrn2	274	Lrrn2	71	0.006	0.013	0.014	0.008	0.003	0.001	0.004	0.003	0.007	0.006	0.002	0.001
chr1	133025085	133025419	335	yes	Mdm4	yes	Mdm4	96	Mdm4	19	0.123	0.009	0.002	0.005	0.005	0.001	0.006	0.001	0.003	0.009	0.001	0.001
chr1	133045978	133046709	732	yes	Pik3c2b	yes	Pik3c2b	333	Pik3c2b	61	0.021	0.009	0.005	0.003	0.003	0.001	0.004	0.001	0.003	0.002	0.002	0.001
chr1	133131080	133131904	825	yes	Ppp1r15b			327	Ppp1r15b	79	0.003	0.001	0.003	0.003	0.003	0	0.002	0.002	0.003	0.001	0.001	0.002
chr1	133163776	133164521	746					32983	Ppp1r15b	31	0.005	0.003	0.007	0.006	0.007	0.004	0.005	0.002	0.003	0.002	0.002	0.002
chr1	133274094	133274355	262	yes	Plekha6			-4416	Gm19461	9	0.331	0.412	0.748	0.728	0.866	0.908	0.903	0.909	0.708	0.765	0.317	0.317
chr1	133363428	133364312	885	yes	Etnk2	yes	Etnk2	299	Etnk2	42	0.008	0.008	0.007	0.006	0.008	0.004	0.005	0.005	0.009	0.009	0.002	0.002
chr1	133423057	133424444	1388	yes	Sox13	yes	Sox13	462	Sox13	85	0.002	0.001	0.003	0.002	0.001	0	0.003	0.001	0.004	0.002	0.001	0
chr1	133609752	133610435	684	yes	Snrpe	yes	Snrpe	186	Snrpe	43	0.005	0	0.003	0.003	0.001	0.001	0.002	0.002	0.003	0.001	0.002	0.001
chr1	133660887	133661444	558	yes	Zc3h11a	yes	Zc3h11a	233	Zc3h11a	23	0.004	0.001	0.002	0.002	0.002	0	0.002	0.002	0.002	0.003	0	0.001
chr1	13372746	13374794	2049	yes	Ncoa2	yes	Ncoa2	313	Ncoa2	119	0.004	0.005	0.003	0.002	0.001	0.001	0.003	0.001	0.004	0.001	0.001	0.001
chr1	134078807	134079438	632	yes	Btg2	yes	Btg2	33	Btg2	51	0.001	0.002	0.01	0.004	0.003	0.001	0.003	0.002	0.004	0.001	0.001	0.001
chr1	134092985	134093242	258					-13959	Btg2	32	0.008	0.007	0.01	0.006	0.003	0.002	0.004	0.002	0.004	0.001	0.001	0.001
chr1	134234704	134235089	386	yes	Adora1	yes	Adora1	561	Adora1	17	0.015	0.02	0.015	0.01	0.009	0.003	0.006	0.006	0.009	0.008	0	0.001
chr1	134298895	134299450	556	yes	Ppfia4	yes	Ppfia4	9169	Myog	42	0.137	0.087	0.126	0.083	0.047	0.035	0.033	0.044	0.03	0.035	0.005	0.009
chr1	134361776	134362168	393	yes	Tmem183a			27	Tmem183a	24	0	0.002	0.003	0.003	0.003	0	0.001	0.001	0.002	0.001	0.001	0.001
chr1	134405951	134406174	224	yes	Cyb5r1	yes	Cyb5r1	73	Cyb5r1	8	0	0	0.009	0.005	0.014	0.003	0	0.003	0.002	0	0	0
chr1	134415248	134415959	712	yes	Adipor1	yes	Adipor1	138	Adipor1	70	0.004	0.001	0.002	0.002	0.002	0.001	0.002	0.002	0.001	0.001	0.001	0.001
chr1	134455275	134455836	562	yes	Klhl12	yes	Klhl12	2	Klhl12	15	0.002	0.003	0.007	0.001	0.003	0	0.003	0.001	0.005	0.002	0.003	0
chr1	134494514	134494948	435	yes	Rabif	yes	Rabif	72	Rabif	36	0.001	0.001	0.004	0.004	0.002	0	0.003	0.002	0.004	0.003	0.001	0.001
chr1	134556259	134556601	343					-3747	Kdm5b	27	0.016	0.004	0.005	0.004	0.003	0.001	0.005	0.002	0.004	0.004	0.002	0.001
chr1	134556778	134557124	347					-3226	Kdm5b	19	0.012	0.001	0.009	0.003	0.005	0.001	0.006	0.002	0.002	0	0.001	0.001
chr1	134560080	134561744	1665	yes	Kdm5b	yes	Kdm5b	735	Kdm5b	59	0.006	0.011	0.008	0.002	0.001	0.001	0.003	0.002	0.004	0.004	0.002	0.003
chr1	134646666	134647253	588	yes	Syt2	yes	Syt2	280	Syt2	25	0.016	0.002	0.012	0.016	0.003	0.002	0.002	0.003	0.009	0.013	0.001	0.001
chr1	134708873	134709423	551			yes	Syt2	62468	Syt2	36	0.222	0.132	0.098	0.025	0.009	0.002	0.006	0.017	0.022	0.017	0.004	0.005
chr1	134987516	134988073	558	yes	Lgr6			25230	Ube2t	17	0.195	0.209	0.215	0.273	0.318	0.329	0.31	0.303	0.241	0.258	0.128	0.117
chr1	135085371	135085593	223			yes	Lgr6	19794	Lgr6	15	0.013	0.042	0.189	0.205	0.129	0.098	0.089	0.142	0.091	0.104	0.019	0.027
chr1	135104868	135105311	444	yes	Lgr6	yes	Lgr6	186	Lgr6	22	0.007	0.014	0.019	0.02	0.009	0.002	0.006	0.015	0.015	0.018	0.004	0.002
chr1	135146495	135147566	1072	yes	Arl8a	yes	Arl8a	197	Arl8a	105	0.003	0.002	0.003	0.003	0.003	0.001	0.002	0.001	0.002	0.001	0	0.001
chr1	135283531	135284122	592	yes	Rnpep	yes	Rnpep	258	Rnpep	49	0.001	0.001	0.003	0.003	0.002	0.001	0.003	0.001	0.002	0.004	0.002	0.001
chr1	135374915	135375165	251	yes	Shisa4			23	Shisa4	11	0	0.005	0.014	0.005	0.003	0	0	0.004	0	0	0	0
chr1	135429953	135430720	768	yes	Ipo9	yes	Ipo9	155	Ipo9	36	0.012	0.004	0.003	0.003	0.001	0	0.003	0.001	0.002	0.001	0.001	0.001
chr1	135532492	135532693	202	yes	Nav1			52763	Nav1	10	0.266	0.295	0.767	0.895	0.941	0.948	0.937	0.933	0.856	0.882	0.691	0.606
chr1	135584707	135585354	648	yes	Nav1			325	Nav1	6	0.332	0.184	0.139	0.116	0.062	0.009	0.003	0.128	0.069	0.071	0.054	0.055
chr1	135687731	135688484	754					-41088	Csrp1	51	0.004	0.002	0.004	0.002	0.002	0.001	0.002	0.002	0.003	0.002	0.002	0.001
chr1	135729162	135729379	218	yes	Csrp1	yes	Csrp1	74	Csrp1	15	0.078	0.036	0.006	0.002	0.001	0.001	0.004	0.008	0.004	0.006	0.001	0.003
chr1	135765880	135766710	831	yes	Phlda3			211	Phlda3	82	0.056	0.022	0.014	0.016	0.01	0.003	0.007	0.011	0.008	0.01	0.002	0.004
chr1	135818508	135819008	501	yes	Lad1			161	Lad1	46	0.021	0.007	0.004	0.004	0.002	0.005	0.001	0.005	0.006	0.002	0.001	0.001
chr1	13589162	13590177	1016	yes	Tram1	yes	Tram1	194	Tram1	39	0.004	0.001	0.004	0.004	0.005	0.001	0.002	0.003	0.004	0.002	0.003	0.001
chr1	135918709	135919286	578	yes	Pkp1	yes	Pkp1	26	Pkp1	38	0.019	0.031	0.062	0.047	0.015	0.003	0.008	0.015	0.011	0.007	0.005	0.001
chr1	136050821	136051352	532	yes	Ascl5			283	Ascl5	31	0.011	0.019	0.088	0.09	0.079	0.045	0.049	0.07	0.092	0.101	0.004	0.004
chr1	136131275	136131926	652	yes	Kif21b	yes	Kif21b	200	Kif21b	47	0.004	0.001	0.007	0.004	0.002	0.001	0.002	0.002	0.002	0.004	0.001	0
chr1	136140304	136140607	304			yes	Kif21b	9056	Kif21b	16	0.006	0.006	0.032	0.03	0.022	0.008	0.006	0.015	0.019	0.009	0.005	0.001
chr1	136215816	136216116	301	yes	5730559C18Rik			18314	5730559C18Rik	16	0.014	0.066	0.369	0.716	0.918	0.937	0.939	0.895	0.818	0.826	0.327	0.279
chr1	136234222	136234663	442	yes	5730559C18Rik			-162	5730559C18Rik	21	0.006	0.004	0.009	0.004	0.002	0.002	0.003	0.001	0.004	0.003	0.002	0.002
chr1	136259769	136260914	1146	yes	Gpr25			531	Gpr25	91	0.006	0.004	0.016	0.015	0.019	0.008	0.011	0.013	0.016	0.016	0.002	0.002
chr1	136345398	136346321	924	yes	Camsap2			244	Camsap2	81	0.002	0.001	0.002	0.002	0.001	0	0.002	0.002	0.002	0.001	0.001	0
chr1	136415222	136415678	457	yes	Ddx59--9230116N13Rik	yes	Ddx59	180	Ddx59	35	0.014	0.003	0.001	0.003	0.004	0.001	0.004	0.001	0.004	0.001	0	0.001
chr1	136466216	136466630	415					-1511	Kif14	25	0.004	0.004	0.002	0.002	0.001	0.002	0.002	0.002	0.003	0.003	0.002	0.002
chr1	13660231	13660732	502	yes	Lactb2	yes	Lactb2	27	Lactb2	30	0.003	0.001	0.006	0.003	0.004	0.001	0.002	0.001	0.005	0.001	0.001	0.002
chr1	136624636	136625002	367	yes	Zfp281			-81	Zfp281	21	0.005	0.001	0.003	0.003	0.003	0.001	0.001	0.001	0.003	0	0.001	0
chr1	136789139	136789568	430					93144	Gm16880	27	0.011	0.045	0.274	0.416	0.593	0.647	0.598	0.672	0.378	0.442	0.057	0.072
chr1	136948567	136949197	631	yes	Nr5a2	yes	Nr5a2	4748	Nr5a2	20	0.151	0.056	0.012	0.004	0.003	0.001	0.005	0.002	0.003	0.004	0.002	0.002
chr1	136952915	136953134	220			yes	Nr5a2	606	Nr5a2	23	0.002	0.001	0.016	0.018	0.002	0.001	0.002	0.006	0.007	0.004	0.001	0.001
chr1	138619152	138619864	713	yes	Nek7	yes	Nek7	188	Nek7	56	0.003	0.002	0.003	0.004	0.003	0.001	0.004	0.003	0.004	0.001	0.003	0.001
chr1	138841498	138842069	572	yes	Lhx9	yes	Lhx9	660	Lhx9	20	0.033	0.154	0.258	0.155	0.048	0.006	0.004	0.039	0.012	0.068	0.081	0.056
chr1	138847193	138847449	257	yes	Lhx9	yes	Lhx9	258	Lhx9	13	0.017	0.029	0.053	0.074	0.022	0.002	0.003	0.023	0.019	0.026	0.007	0.006
chr1	138856300	138856821	522	yes	2310009B15Rik	yes	2310009B15Rik	294	2310009B15Rik	14	0.003	0.004	0.002	0.005	0.001	0	0	0	0.002	0.003	0	0
chr1	138963394	138964108	715	yes	Dennd1b	yes	Dennd1b	43	Dennd1b	74	0.002	0.002	0.003	0.001	0.001	0.001	0.001	0.002	0.002	0.003	0.002	0.001
chr1	139422096	139422751	656	yes	Zbtb41	yes	Zbtb41	42	Zbtb41	57	0.003	0.002	0.005	0.004	0.002	0.001	0.002	0.001	0.001	0.001	0	0.002
chr1	139454634	139455233	600	yes	Aspm	yes	Aspm	162	Aspm	15	0.003	0.005	0.004	0.002	0.004	0	0.003	0.003	0.005	0.003	0.001	0
chr1	14309747	14310036	290	yes	Eya1			307	Eya1	8	0.006	0.016	0.022	0.01	0.009	0	0.004	0.002	0.003	0	0	0.003
chr1	143702761	143703176	416					-284	Cdc73	65	0.001	0.002	0.002	0.001	0.001	0	0.001	0.001	0.001	0	0.001	0.001
chr1	143739387	143739756	370	yes	Glrx2	yes	Glrx2	5	Glrx2	49	0.003	0.002	0.002	0.002	0.002	0.001	0.002	0	0.001	0.002	0	0
chr1	143776714	143777655	942	yes	Uchl5--Trove2	yes	Uchl5--Trove2	-133	Trove2	63	0.009	0.002	0.003	0.005	0.002	0.001	0.002	0.002	0.004	0.002	0.001	0.002
chr1	144004129	144004509	381	yes	Rgs2			-170	Rgs2	19	0.001	0.003	0.004	0.003	0.003	0.003	0.001	0.001	0.004	0.002	0.001	0.001
chr1	14755151	14755803	653	yes	Msc	yes	Msc	489	Msc	48	0.004	0.003	0.025	0.026	0.012	0.004	0.009	0.01	0.017	0.014	0.001	0.002
chr1	150392777	150393719	943	yes	Tpr--BC003331	yes	Tpr	411	Tpr	66	0.003	0.002	0.002	0.003	0.002	0	0.003	0.002	0.002	0.001	0.001	0
chr1	150993278	150993599	322	yes	Hmcn1			-3	Hmcn1	24	0.004	0.014	0.042	0.011	0.003	0.002	0.003	0.003	0.004	0.003	0.001	0.001
chr1	151344225	151345424	1200	yes	Ivns1abp	yes	Ivns1abp	327	Ivns1abp	101	0.002	0.002	0.002	0.002	0.001	0.001	0.001	0.001	0.002	0.002	0.001	0.001
chr1	151428085	151429020	936	yes	Trmt1l--Swt1	yes	Swt1	-117	Swt1	43	0.004	0.002	0.003	0.001	0.002	0	0.001	0.001	0.003	0.001	0.001	0.002
chr1	151500026	151501141	1116	yes	Rnf2	yes	Rnf2	239	Rnf2	104	0.002	0.001	0.003	0.004	0.003	0.001	0.004	0.003	0.003	0.001	0.001	0.001
chr1	151571313	151571755	443	yes	Fam129a	yes	Fam129a	162	Fam129a	6	0.01	0	0.019	0.011	0.009	0.001	0.004	0.004	0.009	0.01	0.003	0.002
chr1	151755184	151755925	742	yes	Edem3	yes	Edem3	181	Edem3	53	0.002	0.002	0.004	0.007	0.007	0.001	0.004	0.002	0.005	0.002	0.001	0.001
chr1	152089616	152090328	713	yes	1700025G04Rik	yes	1700025G04Rik	348	1700025G04Rik	56	0.005	0.004	0.004	0.001	0.002	0.001	0.003	0.001	0.002	0.003	0	0.002
chr1	152386313	152386744	432	yes	Tsen15	yes	Tsen15	154	Tsen15	34	0.005	0.001	0.009	0.004	0.003	0.001	0.026	0.001	0.004	0.002	0	0.002
chr1	152399918	152400364	447	yes	Colgalt2			275	Colgalt2	25	0.036	0.024	0.018	0.009	0.005	0.001	0.001	0.003	0.005	0.004	0.001	0.001
chr1	152624908	152625288	381	yes	Rgl1	yes	Rgl1	13	Rgl1	31	0.004	0.008	0.014	0.004	0.002	0.001	0.003	0.003	0.007	0.004	0.004	0.001
chr1	152765927	152767261	1335	yes	Arpc5	yes	Arpc5	53	Arpc5	124	0.004	0.001	0.007	0.007	0.005	0.002	0.003	0.002	0.005	0.004	0.002	0.001
chr1	15286418	15287178	761					-25653	Kcnb2	50	0.027	0.014	0.013	0.008	0.008	0.002	0.004	0.003	0.006	0.005	0.002	0.002
chr1	152901953	152903964	2012	yes	Smg7	yes	Smg7	-312	Smg7	83	0.003	0.001	0.003	0.004	0.003	0.001	0.002	0.002	0.002	0.002	0.001	0.001
chr1	152954930	152956251	1322	yes	Nmnat2	yes	Nmnat2	490	Nmnat2	45	0.009	0.01	0.057	0.062	0.035	0.015	0.018	0.035	0.039	0.055	0.004	0.004
chr1	153185935	153186287	353	yes	Lamc2	yes	Lamc2	336	Lamc2	19	0.002	0.006	0.02	0.012	0.008	0.005	0.008	0.01	0.008	0.012	0.001	0.002
chr1	153332003	153333079	1077	yes	Lamc1	yes	Lamc1	245	Lamc1	96	0.004	0.001	0.003	0.002	0.002	0.001	0.002	0.001	0.002	0.002	0.001	0.001
chr1	153425155	153425591	437	yes	Shcbp1l			165	Shcbp1l	25	0.003	0.003	0.035	0.047	0.054	0.034	0.05	0.044	0.046	0.043	0.003	0.006
chr1	153486981	153487778	798	yes	Dhx9	yes	Dhx9	280	Dhx9	46	0.005	0	0.001	0.001	0.001	0.001	0	0.001	0.001	0.003	0.001	0
chr1	153549548	153549837	290	yes	Npl	yes	Npl	22	Npl	2	0.016	0	0.042	0.075	0.155	0.035	0.04	0.074	0.144	0.048	0.012	0.021
chr1	153899777	153901066	1290	yes	Mir8114--Glul	yes	Glul	497	Mir8114	57	0.001	0.002	0.003	0.002	0.003	0	0.003	0.001	0.002	0.001	0.001	0.002
chr1	154204837	154205538	702	yes	Zfp648			4002	Zfp648	9	0.016	0.029	0.094	0.066	0.091	0.115	0.08	0.111	0.08	0.091	0.004	0.007
chr1	154799259	154799676	418					-73548	Cacna1e	22	0.048	0.055	0.29	0.376	0.638	0.756	0.632	0.595	0.427	0.51	0.055	0.065
chr1	155083181	155083561	381					16265	Ier5	26	0.003	0	0.003	0.001	0.001	0.001	0.004	0	0.003	0.001	0.001	0.001
chr1	155098325	155099738	1414	yes	Ier5			604	Ier5	74	0.005	0.002	0.004	0.004	0.003	0	0.003	0.003	0.003	0.002	0.002	0.001
chr1	155158548	155159280	733	yes	Stx6	yes	Stx6	212	Stx6	65	0.005	0.005	0.003	0.003	0.001	0.001	0.002	0.001	0.002	0.003	0.001	0.001
chr1	155244091	155244947	857					85817	Stx6	65	0.112	0.074	0.027	0.006	0.003	0.003	0.003	0.003	0.005	0.003	0.002	0.001
chr1	155416849	155417545	697	yes	Xpr1	yes	Xpr1	247	Xpr1	32	0.001	0.001	0.001	0.004	0.001	0.001	0.007	0	0.004	0.004	0.001	0.001
chr1	155558147	155558794	648	yes	Acbd6			351	Acbd6	59	0.002	0.002	0.004	0.005	0.005	0.001	0.004	0.002	0.004	0.002	0.003	0.001
chr1	155736867	155737982	1116			yes	Lhx4	4603	Lhx4	45	0.007	0.014	0.034	0.038	0.009	0.003	0.003	0.008	0.012	0.009	0.001	0.001
chr1	155741117	155743246	2130	yes	Lhx4	yes	Lhx4	-155	Lhx4	103	0.005	0.007	0.011	0.015	0.005	0.001	0.004	0.004	0.005	0.006	0.001	0.002
chr1	155812433	155813157	725	yes	Qsox1	yes	Qsox1	104	Qsox1	38	0.007	0.004	0.006	0	0.001	0.002	0.004	0	0	0.002	0	0
chr1	155972723	155973671	949	yes	Cep350	yes	Cep350	58	Cep350	49	0.002	0.001	0.003	0.002	0.002	0.001	0.003	0.002	0.002	0	0.001	0.001
chr1	156035532	156036386	855	yes	Tor1aip2--Tor1aip1	yes	Tor1aip2--Tor1aip1	296	Tor1aip2	75	0.001	0.004	0.003	0.003	0.003	0	0.003	0.001	0.003	0.001	0	0
chr1	156204683	156205085	403	yes	Fam163a	yes	Fam163a	142	Fam163a	33	0.005	0.017	0.022	0.015	0.005	0.002	0.004	0.006	0.006	0.006	0.001	0.001
chr1	156303117	156303790	674	yes	Tdrd5	yes	Tdrd5	-106	Tdrd5	58	0.003	0.003	0.009	0.005	0.004	0.002	0.005	0.003	0.004	0.002	0.001	0
chr1	156420694	156421188	495					53387	Soat1	37	0.008	0.002	0.006	0.007	0.005	0.001	0.004	0.003	0.002	0.003	0.001	0.001
chr1	156474014	156474393	380	yes	Soat1	yes	Soat1	124	Soat1	28	0.006	0.002	0.003	0.003	0.001	0.003	0.003	0.001	0.001	0	0.002	0.001
chr1	156558496	156559438	943	yes	Abl2	yes	Abl2	181	Abl2	57	0.002	0.002	0.001	0.002	0.004	0.001	0.003	0.002	0.001	0.002	0.001	0.001
chr1	156674055	156674416	362	yes	Tor3a	yes	Tor3a	103	Tor3a	20	0.005	0.012	0.042	0.031	0.008	0.001	0.004	0.008	0.006	0.01	0.001	0.002
chr1	156718337	156718908	572	yes	Fam20b	yes	Fam20b	288	Fam20b	53	0.004	0.001	0.001	0.003	0.002	0.001	0.002	0.002	0.003	0.001	0.001	0.001
chr1	156938962	156940007	1046	yes	Ralgps2	yes	Ralgps2	-97	Ralgps2	72	0.01	0.001	0.001	0.001	0.006	0.002	0.004	0.002	0.002	0.001	0	0.001
chr1	157411786	157412829	1044	yes	2810025M15Rik--Rasal2			-43	2810025M15Rik	56	0.005	0.002	0.003	0.003	0.002	0.001	0.003	0.001	0.003	0.002	0.001	0.001
chr1	15805591	15806108	518	yes	Terf1	yes	Terf1	205	Terf1	6	0.007	0.013	0	0	0	0.002	0	0.006	0	0	0	0
chr1	158356039	158356243	205	yes	Brinp2			119	Brinp2	13	0.018	0.019	0.031	0.022	0.005	0.001	0.006	0.003	0.005	0.008	0.002	0.001
chr1	158362548	158362875	328	yes	Astn1	yes	Astn1	409	Astn1	15	0.015	0.061	0.112	0.148	0.043	0.005	0.009	0.038	0.049	0.064	0.01	0.01
chr1	15892420	15893052	633	yes	Sbspon	yes	Sbspon	-14	Sbspon	16	0.326	0.168	0.164	0.119	0.106	0.065	0.082	0.075	0.043	0.048	0.012	0.009
chr1	159231781	159232536	756	yes	Rfwd2			-167	Rfwd2	45	0.003	0.001	0.002	0.002	0.002	0	0.001	0.001	0.002	0.002	0.001	0.001
chr1	160194961	160195410	450	yes	Mrps14	yes	Mrps14	-73	Mrps14	9	0.008	0.007	0.006	0.001	0.001	0.003	0.003	0.001	0.009	0.001	0.001	0
chr1	160212438	160213405	968	yes	Cacybp	yes	Cacybp	-30	Cacybp	71	0.003	0.001	0.002	0.003	0.001	0.001	0.002	0.001	0.002	0.001	0	0.001
chr1	160792029	160793170	1142	yes	Rabgap1l	yes	Rabgap1l	338	Rabgap1l	52	0.003	0.003	0.003	0.004	0.004	0.001	0.004	0.001	0.001	0.001	0.001	0.001
chr1	160906209	160907096	888	yes	Rc3h1	yes	Rc3h1	242	Rc3h1	72	0.002	0.001	0.003	0.001	0.001	0.001	0.002	0.001	0.001	0.002	0.001	0.001
chr1	16092956	16093371	416	yes	4930444P10Rik	yes	4930444P10Rik	-123	4930444P10Rik	33	0.132	0.057	0.063	0.058	0.041	0.017	0.026	0.029	0.029	0.034	0.007	0.004
chr1	161034404	161035181	778	yes	Gas5			-373	Gas5	45	0.003	0.001	0.001	0.002	0.001	0.001	0.002	0.001	0.003	0.001	0.001	0
chr1	16104765	16106291	1527	yes	Rdh10			-353	Rdh10	152	0.003	0.002	0.004	0.005	0.004	0.001	0.003	0.002	0.003	0.002	0.001	0.001
chr1	161070648	161071145	498	yes	Cenpl			5	Cenpl	20	0	0.001	0.002	0.001	0.004	0.001	0.002	0.001	0.004	0.003	0	0.001
chr1	161142783	161143001	219	yes	Ankrd45	yes	Ankrd45	181	Ankrd45	10	0.013	0.023	0.064	0.092	0.073	0.04	0.049	0.079	0.064	0.084	0.008	0.004
chr1	161170642	161170990	349					-11502	4930469G21Rik	16	0.002	0.005	0.023	0.003	0.005	0.003	0	0.001	0.004	0.006	0.001	0
chr1	161250817	161251278	462	yes	Prdx6	yes	Prdx6	118	Prdx6	22	0	0.013	0.004	0.012	0.003	0.001	0.002	0.001	0.004	0.002	0.003	0
chr1	161876451	161877098	648	yes	Suco			-113	Suco	38	0.005	0.002	0.004	0.002	0	0.001	0.001	0.001	0.001	0.002	0.001	0.001
chr1	161969118	161969514	397	yes	Pigc--4930558K02Rik	yes	Pigc--4930558K02Rik	-168	4930558K02Rik	22	0.004	0.004	0.011	0.015	0.008	0.002	0.01	0.004	0.008	0.007	0	0.002
chr1	162477565	162478079	515	yes	Dnm3	yes	Dnm3	208	Dnm3	22	0.143	0.077	0.034	0.016	0.005	0.003	0.002	0.004	0.008	0.006	0.003	0.002
chr1	162548264	162548709	446	yes	Mettl13			-141	Mettl13	36	0.003	0.001	0.003	0.004	0.001	0.002	0.002	0.001	0.002	0.002	0.001	0
chr1	162570353	162571602	1250	yes	Vamp4	yes	Vamp4	151	Vamp4	16	0.004	0.002	0.004	0.005	0.003	0.001	0.004	0.002	0.004	0.003	0.002	0
chr1	162739971	162740673	703	yes	Prrc2c	yes	Prrc2c	234	Prrc2c	31	0.002	0	0.004	0.002	0.002	0	0.006	0.001	0.003	0	0.001	0.001
chr1	163312001	163312621	621	yes	Prrx1	yes	Prrx1	1339	Prrx1	40	0.005	0.035	0.056	0.026	0.003	0.003	0.002	0.004	0.004	0.007	0.003	0.002
chr1	163929784	163930411	628	yes	Scyl3	yes	Scyl3	334	Scyl3	54	0.003	0.002	0.005	0.004	0.006	0.001	0.005	0.004	0.004	0.003	0.001	0.002
chr1	163994433	163995154	722	yes	Mettl18--BC055324	yes	Mettl18--BC055324	-13	BC055324	9	0.003	0.001	0.012	0.006	0.006	0	0.005	0.004	0.003	0.006	0.002	0.001
chr1	164248619	164248915	297					-278	Slc19a2	16	0.003	0.002	0.003	0.006	0.003	0.001	0.002	0.007	0.002	0.002	0.001	0
chr1	164249039	164249686	648	yes	Slc19a2	yes	Slc19a2	317	Slc19a2	33	0.013	0.003	0.006	0.007	0.008	0.002	0.004	0.005	0.009	0.006	0.001	0.001
chr1	164307457	164307684	228	yes	Nme7--Blzf1			-86	Blzf1	16	0	0.002	0.001	0.002	0	0	0	0	0.001	0	0	0
chr1	164457666	164458737	1072	yes	Atp1b1	yes	Atp1b1	153	Atp1b1	60	0.003	0.002	0.005	0.001	0.003	0.002	0.002	0.004	0.006	0.004	0.001	0
chr1	165193911	165194575	665	yes	Sft2d2	yes	Sft2d2	190	Sft2d2	35	0.002	0.002	0.005	0.002	0.005	0.001	0.002	0.001	0.002	0.002	0.002	0
chr1	16519743	16520093	351					-616	Stau2	14	0.026	0.009	0.013	0.008	0.002	0.001	0.004	0.001	0.005	0.003	0.002	0.001
chr1	165236383	165237118	736	yes	Tiprl	yes	Tiprl	208	Tiprl	12	0.002	0.002	0.002	0.002	0.002	0.001	0.004	0.003	0.003	0.003	0.003	0.001
chr1	165281918	165282567	650					-13523	Gpr161	39	0.006	0.005	0.011	0.005	0.003	0.001	0.005	0.004	0.005	0.005	0.002	0.001
chr1	165459579	165461564	1986	yes	Mpc2--Dcaf6	yes	Mpc2--Dcaf6	-109	Dcaf6	114	0.004	0.002	0.003	0.002	0.001	0.001	0.002	0.001	0.002	0.002	0.002	0.001
chr1	165634115	165634787	673	yes	Mpzl1	yes	Mpzl1	90	Mpzl1	69	0.005	0.001	0.003	0.002	0.001	0.001	0.003	0.002	0.002	0.001	0.001	0.001
chr1	165642347	165642678	332					-7971	Mpzl1	23	0.003	0.002	0.002	0.003	0.003	0	0.002	0.002	0.006	0.001	0.003	0.001
chr1	165707783	165708059	277	yes	Rcsd1	yes	Rcsd1	173	Rcsd1	19	0.007	0.006	0.012	0.008	0.006	0.001	0.003	0.003	0	0.004	0	0
chr1	165763705	165764219	515	yes	Creg1	yes	Creg1	183	Creg1	40	0.01	0.001	0.004	0.005	0.005	0.001	0.003	0.002	0.004	0.003	0.001	0.001
chr1	165845013	165845260	248			yes	Cd247	56456	Cd247	16	0.002	0.013	0.033	0.016	0.012	0.002	0.004	0.006	0.005	0.004	0.002	0.001
chr1	166001465	166003585	2121	yes	Pou2f1	yes	Pou2f1	109	Pou2f1	153	0.004	0.002	0.002	0.003	0.002	0.001	0.002	0.001	0.003	0.001	0.001	0.001
chr1	16618558	16619401	844	yes	Ube2w	yes	Ube2w	358	Ube2w	83	0.002	0.001	0.001	0.004	0.002	0.001	0.002	0.002	0.003	0.001	0.001	0.001
chr1	166238497	166238965	469	yes	Mael	yes	Mael	13	Mael	36	0.022	0.074	0.275	0.409	0.67	0.826	0.789	0.766	0.561	0.619	0.083	0.101
chr1	166253979	166254247	269	yes	Ildr2			-25	Ildr2	36	0.004	0.007	0.014	0.016	0.007	0.002	0.003	0.002	0.005	0.002	0.002	0.001
chr1	166308841	166309482	642	yes	Ildr2			55024	Ildr2	64	0.005	0.017	0.049	0.044	0.032	0.007	0.013	0.019	0.017	0.022	0.003	0.004
chr1	166379307	166379976	670	yes	Tada1	yes	Tada1	476	Tada1	54	0.004	0.003	0.006	0.016	0.011	0.001	0.003	0.002	0.004	0.004	0.003	0.001
chr1	166409386	166410061	676	yes	Pogk	yes	Pogk	104	Pogk	62	0.012	0.011	0.033	0.023	0.036	0.012	0.019	0.029	0.019	0.024	0.005	0.005
chr1	16656764	16657043	280	yes	Tceb1	yes	Tceb1	-39	Tceb1	14	0.005	0.001	0.003	0.003	0.004	0	0.004	0	0.002	0.001	0.002	0.002
chr1	16665146	16665626	481	yes	Tmem70	yes	Tmem70	196	Tmem70	39	0.005	0.001	0.005	0.005	0.003	0	0.001	0.002	0.002	0.001	0.001	0.001
chr1	167000591	167001863	1273	yes	Fam78b	yes	Fam78b	-189	Fam78b	95	0.005	0.004	0.01	0.001	0.002	0.001	0.002	0.002	0.003	0.002	0.002	0.001
chr1	167283764	167285152	1389	yes	Uck2	yes	Uck2	669	Uck2	89	0.006	0.001	0.003	0.002	0.002	0.001	0.003	0.002	0.003	0.002	0.001	0.001
chr1	167308249	167309065	817	yes	Tmco1	yes	Tmco1	-12	Tmco1	54	0.003	0.001	0.003	0.005	0.004	0.003	0.003	0.004	0.005	0.002	0.001	0.002
chr1	167350131	167350541	411	yes	Aldh9a1	yes	Aldh9a1	346	Aldh9a1	37	0.002	0.002	0.004	0.005	0.002	0.001	0.004	0.003	0.002	0.002	0.001	0.001
chr1	167394071	167394421	351					-449	Mgst3	5	0.033	0.003	0.016	0.015	0	0	0	0	0.01	0.008	0	0
chr1	167688274	167689255	982					-793	Lmx1a	60	0.007	0.013	0.015	0.008	0.003	0.001	0.003	0.002	0.007	0.006	0.002	0.001
chr1	167692181	167692395	215			yes	Lmx1a	2731	Lmx1a	14	0.006	0.032	0.102	0.099	0.034	0.007	0.009	0.04	0.034	0.046	0.006	0.007
chr1	167803055	167803272	218			yes	Lmx1a	113607	Lmx1a	16	0.004	0.016	0.037	0.018	0.009	0.001	0.003	0.005	0.008	0.007	0.002	0.001
chr1	169531289	169531599	311	yes	Nuf2	yes	Nuf2	20	Nuf2	24	0.001	0.001	0.005	0.004	0.003	0	0.002	0.001	0.003	0.001	0.003	0.001
chr1	169968945	169969431	487	yes	3110045C21Rik--Hsd17b7	yes	Hsd17b7	17	Hsd17b7	17	0.003	0.002	0.006	0.005	0.001	0.001	0.001	0.002	0.007	0.005	0.001	0.001
chr1	170174609	170175289	681	yes	Uap1	yes	Uap1	-3	Uap1	86	0.002	0.002	0.004	0.003	0.002	0.001	0.003	0.001	0.003	0.001	0.001	0.001
chr1	170215003	170215422	420	yes	Uhmk1			181	Uhmk1	47	0.002	0.002	0.002	0.003	0.004	0.001	0.005	0.002	0.003	0.002	0.001	0.001
chr1	170255385	170255751	367					-21755	Sh2d1b1	30	0.001	0.018	0.039	0.027	0.046	0.09	0.083	0.067	0.061	0.091	0.014	0.008
chr1	170589279	170590058	780	yes	Nos1ap			181	Nos1ap	77	0.01	0.004	0.004	0.006	0.004	0.001	0.004	0.004	0.002	0.003	0.001	0.001
chr1	170644195	170644660	466	yes	Olfml2b			-103	Olfml2b	32	0.012	0.019	0.074	0.043	0.027	0.005	0.006	0.01	0.012	0.012	0.003	0.002
chr1	170867512	170867858	347	yes	Atf6	yes	Atf6	86	Atf6	17	0.007	0.001	0	0.005	0.003	0	0.003	0.002	0.005	0.002	0.003	0.001
chr1	170885006	170885507	502	yes	Dusp12	yes	Dusp12	284	Dusp12	34	0.002	0	0.004	0.003	0.002	0.002	0.005	0.002	0.004	0.003	0.001	0.002
chr1	170907403	170908171	769	yes	Fcrlb	yes	Fcrlb	5154	Fcrlb	60	0.237	0.117	0.056	0.038	0.022	0.004	0.012	0.013	0.017	0.018	0.004	0.003
chr1	17096764	17098139	1376	yes	Jph1	yes	Jph1	437	Jph1	84	0.02	0.01	0.007	0.007	0.004	0.002	0.003	0.003	0.006	0.004	0.002	0.001
chr1	171038072	171038372	301					19297	Fcgr4	4	0	0	0	0.004	0.012	0	0	0	0	0.005	0.005	0
chr1	171063939	171065960	2022	yes	Mir6546			-298	Mir6546	32	0.005	0.005	0.014	0.027	0.033	0.024	0.026	0.025	0.022	0.018	0.004	0.004
chr1	171077941	171078407	467					-13522	Mir6546	6	0.003	0.02	0.06	0.101	0.109	0.093	0.108	0.149	0.115	0.159	0.005	0.007
chr1	171079181	171081209	2029					-15543	Mir6546	11	0.007	0.002	0.011	0.017	0.035	0.025	0.032	0.022	0.02	0.028	0.001	0.001
chr1	171085563	171086059	497					-21159	Mir6546	6	0	0.008	0.022	0.095	0.011	0.007	0.023	0.036	0.017	0.015	0	0
chr1	171102494	171102718	225					-19054	1700009P17Rik	12	0.001	0.007	0.006	0.009	0.005	0.001	0.007	0.001	0.003	0.002	0	0.001
chr1	171150341	171150666	326	yes	Sdhc	yes	Sdhc	99	Sdhc	13	0.003	0.002	0.002	0.001	0.002	0.002	0.003	0.002	0	0.007	0	0.001
chr1	171195925	171196155	231	yes	Pcp4l1	yes	Pcp4l1	228	Pcp4l1	24	0.008	0.011	0.023	0.016	0.005	0.002	0.004	0.006	0.007	0.008	0.002	0.001
chr1	171247014	171247401	388	yes	Ndufs2			-96	Ndufs2	18	0.007	0.002	0.001	0.002	0.002	0.001	0.004	0.002	0.003	0.003	0.002	0.003
chr1	171270155	171270714	560	yes	B4galt3	yes	B4galt3	107	B4galt3	31	0.005	0	0.001	0.002	0.002	0.001	0.001	0.003	0.004	0.001	0.002	0.002
chr1	171287538	171288060	523	yes	Usp21	yes	Usp21	162	Usp21	26	0.003	0	0.002	0.002	0.003	0.002	0.003	0.002	0.006	0.002	0.001	0.001
chr1	171294470	171294818	349	yes	Ufc1	yes	Ufc1	338	Ufc1	11	0.003	0.001	0.002	0.002	0.001	0.001	0.004	0.001	0	0	0.001	0.001
chr1	171328889	171329488	600	yes	Dedd			44	Dedd	17	0.002	0	0.001	0.001	0.001	0.002	0.005	0.002	0	0.004	0.003	0
chr1	171345438	171345901	464	yes	Pfdn2--Nit1	yes	Pfdn2--Nit1	-25	Nit1	25	0.001	0	0.001	0.003	0.001	0.002	0.001	0.001	0.003	0	0.002	0
chr1	171411209	171411871	663	yes	Usf1			-140	Usf1	38	0.022	0.013	0.003	0.005	0.003	0.002	0.003	0.002	0.004	0.002	0.001	0.001
chr1	171437430	171437953	524	yes	F11r	yes	F11r	132	F11r	18	0.002	0.001	0.004	0.003	0.003	0.001	0.003	0.002	0.008	0.004	0	0.001
chr1	17145467	17145795	329	yes	Gdap1	yes	Gdap1	259	Gdap1	5	0.017	0.013	0.077	0.05	0.023	0.017	0.02	0.011	0.029	0.03	0.004	0.004
chr1	171503388	171504200	813	yes	Alyref2			317	Alyref2	30	0.003	0.004	0.003	0.006	0.002	0.003	0.009	0.003	0.006	0.003	0.001	0.002
chr1	171679775	171679999	225					-2167	Cd48	14	0.055	0.069	0.35	0.461	0.709	0.816	0.772	0.7	0.521	0.546	0.184	0.166
chr1	172026998	172027483	486	yes	Vangl2			28	Vangl2	34	0.01	0.004	0.005	0.002	0.002	0.002	0.003	0.002	0.004	0.002	0.001	0.002
chr1	172054001	172054248	248	yes	Nhlh1			3472	Nhlh1	19	0.072	0.045	0.09	0.127	0.05	0.01	0.025	0.056	0.038	0.044	0.006	0.008
chr1	172082539	172083159	621	yes	Copa--Ncstn	yes	Copa--Ncstn	-100	Ncstn	29	0.003	0.003	0.007	0.002	0.002	0	0.001	0.002	0.004	0.003	0.003	0.001
chr1	172147961	172148562	602	yes	Dcaf8	yes	Dcaf8	248	Dcaf8	46	0.005	0.001	0.002	0.005	0.001	0	0.002	0.001	0.002	0.001	0.001	0.001
chr1	172340865	172341194	330					-179	Kcnj10	13	0.033	0.008	0.025	0.023	0.016	0.007	0.015	0.011	0.035	0.034	0	0.002
chr1	172376350	172377347	998	yes	Pigm			318	Pigm	51	0.004	0.003	0.009	0.019	0.026	0.013	0.021	0.015	0.016	0.018	0.003	0.001
chr1	172500078	172500860	783	yes	Tagln2	yes	Tagln2	224	Tagln2	23	0.002	0.001	0.003	0.007	0.003	0.005	0.002	0.003	0.005	0.005	0	0
chr1	172562961	172563360	400	yes	Vsig8	yes	Vsig8	3255	Vsig8	31	0.026	0.008	0.007	0.003	0.003	0.001	0.002	0.001	0.008	0.003	0.001	0.001
chr1	172632538	172633129	592	yes	Dusp23	yes	Dusp23	140	Dusp23	26	0.004	0.007	0.004	0.005	0.006	0.002	0.001	0.002	0.003	0.002	0.003	0.002
chr1	173367181	173367799	619	yes	Cadm3	yes	Cadm3	205	Cadm3	26	0.022	0.039	0.072	0.042	0.024	0.002	0.004	0.022	0.016	0.025	0.004	0.003
chr1	174501729	174502540	812	yes	Fmn2			310	Fmn2	16	0.006	0.019	0.016	0.014	0.003	0.003	0.005	0.002	0.009	0.003	0.003	0
chr1	174503311	174503629	319	yes	Fmn2	yes	Fmn2	1646	Fmn2	16	0	0.022	0.029	0.019	0.003	0.006	0.002	0.008	0.013	0.011	0.002	0
chr1	175492098	175492716	619	yes	Rgs7	yes	Rgs7	138	Rgs7	62	0.003	0.006	0.016	0.008	0.004	0.002	0.004	0.003	0.008	0.006	0.003	0.001
chr1	175625278	175625660	383	yes	Fh1	yes	Fh1	166	Fh1	36	0.003	0.001	0.002	0.003	0.003	0	0.002	0.001	0.002	0	0.001	0.001
chr1	175692085	175693081	997	yes	Opn3	yes	Opn3	49	Opn3	27	0.005	0.002	0.004	0.003	0.003	0.001	0.004	0.003	0.006	0.001	0.004	0.002
chr1	175880606	175881239	634	yes	Exo1	yes	Exo1	145	Exo1	28	0.041	0.004	0.004	0.007	0.016	0.001	0.005	0.005	0.003	0.004	0.001	0.002
chr1	176274633	176275572	940	yes	Pld5	yes	Pld5	210	Pld5	50	0.012	0.031	0.07	0.04	0.026	0.005	0.01	0.014	0.025	0.019	0.004	0.001
chr1	176813368	176814723	1356	yes	Sdccag8			-613	Sdccag8	22	0.005	0.001	0.001	0	0.002	0	0.003	0	0.004	0	0	0.001
chr1	177257299	177259121	1823					-9443	Akt3	100	0.004	0.002	0.004	0.003	0.003	0.001	0.003	0.001	0.004	0.002	0.001	0.001
chr1	177322715	177323108	394					-74145	Akt3	12	0.004	0.019	0.073	0.039	0.021	0.001	0.004	0.013	0.015	0.027	0.001	0.001
chr1	177441491	177442776	1286					-2526	Zbtb18	95	0.001	0.003	0.003	0.001	0.001	0.001	0.005	0.001	0.003	0.002	0.003	0
chr1	177795934	177796483	550	yes	Adss	yes	Adss	301	Adss	46	0.002	0.001	0.002	0.005	0.003	0.001	0.002	0.003	0.004	0.002	0.001	0
chr1	177983180	177984000	821					-7844	Gm16432	31	0.002	0	0.003	0.003	0.008	0.001	0.003	0.002	0.005	0	0.001	0
chr1	178187432	178188253	822	yes	Desi2	yes	Desi2	426	Desi2	31	0	0	0.004	0.001	0	0	0.001	0.001	0.003	0.005	0	0
chr1	178276097	178276585	489					-42811	Cox20	49	0.011	0.004	0.006	0.005	0.006	0.002	0.005	0.005	0.005	0.003	0.001	0.002
chr1	178318207	178319311	1105	yes	Cox20	yes	Cox20	-393	Cox20	81	0.004	0.001	0.002	0.003	0.001	0.001	0.003	0.001	0.002	0.002	0.001	0
chr1	178336419	178338012	1594	yes	Hnrnpu	yes	Hnrnpu	568	Hnrnpu	163	0.002	0.001	0.002	0.003	0.001	0.001	0.002	0.001	0.002	0.001	0.001	0.001
chr1	178368934	178369181	248					-31274	Hnrnpu	20	0.002	0.004	0.024	0.013	0.01	0.001	0.006	0.003	0.002	0.001	0.001	0.002
chr1	178405659	178406671	1013	yes	Efcab2	yes	Efcab2	285	Efcab2	70	0.004	0.002	0.003	0.002	0.002	0	0.002	0.001	0.003	0.001	0.001	0
chr1	178527287	178530895	3609	yes	Kif26b	yes	Kif26b	-33	Kif26b	132	0.008	0.01	0.017	0.014	0.006	0.001	0.004	0.004	0.006	0.006	0.002	0.002
chr1	179517731	179518067	337	yes	Smyd3	yes	Smyd3	104	Smyd3	9	0.001	0.004	0.003	0.002	0.005	0	0.001	0.004	0.001	0.004	0.004	0.002
chr1	179545916	179546885	970	yes	Cnst--Tfb2m	yes	Cnst	-133	Tfb2m	78	0.005	0.001	0.003	0.003	0.002	0.001	0.002	0.001	0.004	0.003	0.002	0.002
chr1	179667884	179668692	809	yes	Sccpdh	yes	Sccpdh	58	Sccpdh	72	0.006	0.004	0.01	0.005	0.004	0.001	0.003	0.001	0.004	0.002	0.002	0
chr1	179802926	179804038	1113	yes	Ahctf1	yes	Ahctf1	533	Ahctf1	107	0.003	0.002	0.002	0.003	0.002	0	0.002	0.002	0.003	0.002	0.002	0.001
chr1	179959520	179960569	1050					-1044	Cdc42bpa	114	0.002	0.003	0.002	0.001	0.001	0.001	0.003	0.001	0.002	0.002	0.001	0
chr1	180195709	180196322	614	yes	Adck3	yes	Adck3	4	Adck3	42	0.004	0.004	0.009	0.009	0.004	0.003	0.004	0.003	0.002	0.002	0.002	0.001
chr1	180255878	180256423	546	yes	Psen2	yes	Psen2	150	Psen2	35	0.004	0.002	0.005	0.004	0.004	0	0.004	0.001	0.003	0.002	0.002	0.001
chr1	180330555	180332867	2313	yes	Itpkb	yes	Itpkb	-1162	Gm5069	71	0.009	0.018	0.032	0.016	0.008	0.001	0.004	0.008	0.008	0.006	0.001	0.001
chr1	180483196	180483577	382	yes	6330403A02Rik			118	6330403A02Rik	43	0.007	0.013	0.016	0.018	0.007	0.002	0.005	0.009	0.013	0.013	0.003	0.002
chr1	180568728	180569491	764	yes	Parp1	yes	Parp1	136	Parp1	27	0.001	0.003	0.005	0.006	0	0	0.002	0.003	0.004	0.001	0.001	0.001
chr1	18058035	18058896	862					78585	Crisp4	39	0.005	0.011	0.048	0.016	0.016	0.003	0.005	0.005	0.009	0.01	0.002	0.001
chr1	180640767	180641881	1115	yes	Lin9	yes	Lin9	-9	Lin9	97	0.003	0.001	0.004	0.003	0.002	0.001	0.002	0.002	0.002	0.002	0.001	0.001
chr1	180696595	180697327	733	yes	Mixl1	yes	Mixl1	73	Mixl1	47	0.002	0.003	0.009	0.009	0.005	0.006	0.009	0.005	0.005	0.01	0.002	0.001
chr1	180725762	180726715	954	yes	Acbd3	yes	Acbd3	196	Acbd3	71	0.002	0.002	0.004	0.004	0.003	0.005	0.005	0.004	0.005	0.004	0.002	0.001
chr1	180777732	180778382	651					35546	H3f3a	45	0.003	0.002	0.005	0.003	0.001	0.001	0.002	0.003	0.002	0.001	0.002	0.001
chr1	180794168	180794426	259					19306	H3f3a	17	0.009	0.013	0.041	0.021	0.008	0.002	0.006	0.007	0.008	0.008	0.004	0.001
chr1	180812492	180814356	1865	yes	H3f3a	yes	H3f3a	179	H3f3a	110	0.003	0.002	0.003	0.003	0.001	0.001	0.005	0.002	0.004	0.001	0.001	0.001
chr1	180850520	180851311	792	yes	Sde2	yes	Sde2	-234	Sde2	52	0.005	0.001	0.003	0.002	0.003	0.001	0.003	0.001	0.002	0.001	0.001	0
chr1	180894424	180894798	375	yes	Lefty2	yes	Lefty2	1493	Lefty2	22	0.017	0.023	0.092	0.078	0.063	0.031	0.026	0.048	0.053	0.047	0.006	0.006
chr1	180904154	180904539	386	yes	Pycr2			73	Pycr2	12	0.109	0.022	0.018	0.018	0.009	0	0.001	0.001	0.02	0.01	0.001	0.001
chr1	180936981	180937192	212	yes	Lefty1	yes	Lefty1	2048	Lefty1	7	0.014	0.041	0.085	0.101	0.055	0.009	0.019	0.025	0.032	0.033	0	0.005
chr1	180942243	180942939	697	yes	Tmem63a	yes	Tmem63a	74	Tmem63a	38	0.008	0.003	0.014	0.005	0.003	0.001	0.001	0.001	0.002	0.003	0.001	0.001
chr1	181143973	181144305	333	yes	Nvl	yes	Nvl	18	Nvl	13	0.005	0	0.003	0.005	0.002	0	0.003	0.002	0.002	0.001	0	0.001
chr1	181150891	181151345	455	yes	Cnih4	yes	Cnih4	188	Cnih4	39	0.002	0.007	0.003	0.004	0.003	0.001	0.002	0.001	0.004	0	0.002	0
chr1	181210807	181212388	1582	yes	Wdr26	yes	Wdr26	380	Wdr26	133	0.005	0.001	0.002	0.003	0.003	0.001	0.003	0.001	0.004	0.002	0.001	0.001
chr1	181352377	181352907	531	yes	Cnih3			15	Cnih3	40	0.005	0.003	0.01	0.009	0.005	0.001	0.003	0.003	0.007	0.005	0.002	0.002
chr1	181841863	181842754	892	yes	Lbr	yes	Lbr	93	Lbr	107	0.004	0.001	0.002	0.002	0.002	0.001	0.003	0.001	0.003	0.002	0.001	0.001
chr1	182019510	182020714	1205	yes	Enah	yes	Enah	-132	Enah	132	0.003	0.001	0.001	0.001	0.002	0.001	0.002	0.001	0.002	0.002	0.001	0.001
chr1	182124654	182125276	623	yes	Srp9	yes	Srp9	229	Srp9	35	0.005	0.001	0.002	0.003	0.002	0.001	0.001	0.001	0.003	0.003	0.002	0.001
chr1	182282094	182282871	778	yes	Degs1	yes	Degs1	277	Degs1	58	0.004	0.002	0.004	0.003	0.004	0.001	0.002	0	0.003	0.001	0.001	0.001
chr1	182340986	182341585	600	yes	Fbxo28	yes	Fbxo28	320	Fbxo28	43	0.004	0.001	0.001	0.002	0.001	0	0.003	0.002	0.003	0.001	0	0.002
chr1	182408662	182409611	950	yes	Trp53bp2	yes	Trp53bp2	-30	Trp53bp2	66	0.004	0.001	0.002	0.002	0.002	0.001	0.002	0.001	0.005	0.001	0.001	0.001
chr1	182516998	182517820	823	yes	Capn2	yes	Capn2	74	Capn2	63	0.007	0.003	0.005	0.004	0.003	0.001	0.004	0.001	0.003	0.003	0	0.001
chr1	182763892	182764150	259					-884	Susd4	33	0.004	0.003	0.004	0.005	0.002	0.001	0.005	0.002	0.003	0.002	0.001	0.001
chr1	183221214	183221544	331	yes	Disp1	yes	Disp1	150	Disp1	21	0.18	0.124	0.049	0.011	0.011	0.002	0.002	0.003	0.006	0.005	0.001	0.001
chr1	183296524	183297797	1274	yes	Aida--Brox	yes	Aida--Brox	-152	Brox	11	0.005	0.004	0.002	0.003	0.002	0.001	0.002	0	0.001	0.006	0.002	0.005
chr1	183345070	183345515	446			yes	Mia3	24273	Mia3	24	0.004	0.004	0.013	0.019	0.021	0.007	0.012	0.01	0.01	0.01	0.002	0.002
chr1	183368926	183369826	901	yes	Mia3	yes	Mia3	189	Mia3	48	0.007	0.003	0.003	0.004	0.001	0.002	0.002	0.003	0.003	0.002	0.002	0
chr1	184033312	184034537	1226	yes	Dusp10--1700056E22Rik			74	1700056E22Rik	78	0.003	0.003	0.006	0.006	0.004	0.001	0.004	0.002	0.003	0.002	0.002	0.001
chr1	184718485	184718804	320	yes	4930488B22Rik			6148	4930488B22Rik	24	0.012	0.028	0.131	0.078	0.026	0.002	0.004	0.03	0.021	0.024	0.02	0.018
chr1	184727715	184727970	256	yes	Hlx			4651	Hlx	7	0.011	0.02	0.069	0.078	0.029	0.03	0.019	0.058	0.046	0.052	0.01	0.005
chr1	184731654	184733045	1392	yes	Hlx			143	Hlx	81	0.005	0.009	0.012	0.005	0.003	0.001	0.004	0.001	0.006	0.003	0.001	0.001
chr1	184810769	184811173	405	yes	Marc1	yes	Marc1	342	Marc1	33	0.021	0.037	0.137	0.102	0.085	0.02	0.033	0.042	0.034	0.04	0.008	0.006
chr1	184845500	184845995	496	yes	Marc2	yes	Marc2	99	Marc2	38	0.004	0.001	0.005	0.004	0.001	0.001	0.001	0.001	0.003	0.001	0	0
chr1	184882561	184883166	606	yes	C130074G19Rik	yes	C130074G19Rik	172	C130074G19Rik	56	0.038	0.013	0.018	0.016	0.009	0.005	0.011	0.007	0.01	0.013	0.002	0.002
chr1	185203931	185204409	479	yes	Rab3gap2	yes	Rab3gap2	3	Rab3gap2	19	0.007	0.005	0.002	0.005	0.003	0.001	0.002	0.003	0.005	0.002	0.002	0.001
chr1	185328863	185329438	576	yes	Iars2	yes	Iars2	251	Iars2	51	0.003	0.002	0.003	0.003	0.002	0.001	0.003	0.002	0.003	0.002	0.001	0.001
chr1	185341141	185341429	289	yes	Bpnt1	yes	Bpnt1	9127	Bpnt1	4	0.078	0.365	0.804	0.927	0.911	0.969	0.982	0.919	0.968	0.958	0.815	0.714
chr1	185362829	185363485	657	yes	Eprs	yes	Eprs	63	Eprs	71	0.005	0.002	0.002	0.004	0.002	0.001	0.002	0.001	0.003	0.002	0.001	0
chr1	185454936	185455661	726	yes	Slc30a10--Gm2061	yes	Gm2061	270	Gm2061	72	0.053	0.042	0.041	0.026	0.018	0.004	0.008	0.01	0.01	0.014	0.002	0.001
chr1	186704280	186704525	246	yes	Tgfb2	yes	Tgfb2	1590	Tgfb2	15	0.004	0.023	0.12	0.051	0.011	0.001	0.003	0.012	0.011	0.021	0.003	0.007
chr1	186705139	186705716	578	yes	Tgfb2			564	Tgfb2	45	0.002	0.002	0.018	0.004	0.005	0.001	0.001	0.001	0.003	0.002	0.001	0.001
chr1	186749248	186749502	255	yes	Rrp15			-17	Rrp15	7	0	0	0.002	0.005	0.001	0	0.003	0.003	0.004	0.001	0.003	0.001
chr1	186967389	186968306	918	yes	D1Pas1			433	D1Pas1	26	0.023	0.102	0.348	0.55	0.774	0.889	0.881	0.878	0.702	0.717	0.263	0.244
chr1	187215468	187215800	333	yes	Gpatch2	yes	Gpatch2	124	Gpatch2	24	0.004	0.003	0.006	0.007	0.005	0.002	0.005	0.002	0.006	0.002	0.003	0.001
chr1	187608997	187609682	686	yes	Esrrg	yes	Esrrg	335	Esrrg	62	0.01	0.023	0.072	0.026	0.008	0.003	0.004	0.005	0.008	0.004	0.001	0.001
chr1	189007232	189007958	727	yes	Kctd3	yes	Kctd3	245	Kctd3	45	0.033	0.012	0.008	0.007	0.005	0.004	0.006	0.006	0.005	0.003	0.001	0.003
chr1	189343314	189343982	669	yes	Kcnk2	yes	Kcnk2	-295	Kcnk2	51	0.008	0.022	0.045	0.016	0.007	0.001	0.003	0.009	0.006	0.008	0.002	0.001
chr1	189687914	189688439	526	yes	Cenpf	yes	Cenpf	-90	Cenpf	21	0.003	0.003	0.002	0.001	0.003	0.001	0.004	0.005	0.002	0.001	0	0
chr1	189727926	189728833	908	yes	Ptpn14	yes	Ptpn14	113	Ptpn14	64	0.029	0.01	0.003	0.002	0.002	0.001	0.004	0.001	0.003	0.003	0.002	0.001
chr1	189921890	189922398	509	yes	Smyd2	yes	Smyd2	144	Smyd2	68	0.007	0.004	0.004	0.003	0.002	0.001	0.001	0.001	0.003	0.001	0	0.001
chr1	190169225	190169601	377			yes	Prox1	1267	Prox1	1	0	0.025	0	0	0	0	0.097	0.045	0	0	0	0
chr1	190170590	190171031	442	yes	Prox1			-130	Prox1	32	0.014	0.019	0.027	0.007	0	0.002	0.003	0.001	0.005	0.003	0.003	0.001
chr1	190172743	190173199	457					-2291	Prox1	10	0.011	0.045	0.074	0.034	0.005	0.002	0.004	0.001	0.008	0.003	0	0
chr1	190174914	190175594	681					-4574	Prox1	13	0.005	0.035	0.104	0.104	0.02	0.006	0.01	0.02	0.027	0.02	0.006	0.007
chr1	190911493	190911931	439	yes	Rps6kc1	yes	Rps6kc1	58	Rps6kc1	28	0.005	0.006	0.013	0.004	0.006	0.003	0.006	0.001	0.008	0.001	0.002	0
chr1	190928447	190928974	528	yes	Angel2	yes	Angel2	206	Angel2	42	0.008	0.007	0.005	0.001	0.001	0.002	0.002	0.001	0.003	0.002	0	0
chr1	190978248	190979451	1204	yes	Vash2	yes	Vash2	148	Vash2	69	0.007	0.015	0.036	0.02	0.009	0.001	0.004	0.007	0.011	0.008	0.002	0.002
chr1	191025524	191026487	964	yes	A230020J21Rik--Mfsd7b			184	Mfsd7b	50	0.006	0.011	0.012	0.006	0.008	0.002	0.004	0.004	0.004	0.003	0	0.001
chr1	19104571	19104923	353	yes	Tfap2d	yes	Tfap2d	1726	Tfap2d	1	0.03	0.066	0.107	0.107	0	0	0.028	0.03	0.049	0.017	0	0
chr1	191062647	191063355	709	yes	Nsl1--Tatdn3	yes	Nsl1--Tatdn3	-69	Tatdn3	23	0.006	0.002	0.002	0.002	0.001	0.001	0.002	0.001	0.002	0.002	0.001	0.001
chr1	191097856	191098676	821	yes	Batf3	yes	Batf3	-147	Batf3	43	0.003	0.009	0.024	0.013	0.008	0.004	0.004	0.006	0.005	0.012	0.002	0
chr1	191125896	191126160	265					27615	Batf3	27	0.212	0.095	0.105	0.081	0.079	0.048	0.06	0.061	0.074	0.062	0.012	0.011
chr1	191182423	191184370	1948	yes	Atf3	yes	Atf3	-63	Atf3	46	0.004	0.011	0.025	0.024	0.013	0.005	0.008	0.01	0.013	0.015	0.003	0.001
chr1	191184726	191185191	466					-1625	Atf3	21	0.01	0.014	0.082	0.059	0.021	0.009	0.014	0.021	0.022	0.033	0.003	0.003
chr1	191224326	191224923	598					-41291	Atf3	38	0	0.004	0.006	0.027	0.018	0.012	0.026	0.016	0.008	0.013	0.001	0.001
chr1	191317791	191318143	353	yes	Nenf	yes	Nenf	151	Nenf	25	0.002	0.004	0.014	0.009	0.009	0.004	0.004	0.008	0.006	0.006	0.001	0.001
chr1	191325846	191326480	635	yes	Tmem206	yes	Tmem206	199	Tmem206	39	0.007	0.003	0.008	0.007	0.01	0.003	0.004	0.006	0.005	0.006	0.002	0.002
chr1	191396078	191397801	1724	yes	Ppp2r5a	yes	Ppp2r5a	101	Ppp2r5a	134	0.004	0.001	0.002	0.002	0.001	0.001	0.002	0.001	0.002	0.001	0.002	0.001
chr1	191574955	191576091	1137	yes	Ints7--Dtl	yes	Ints7--Dtl	11	Dtl	10	0.005	0	0.004	0.003	0.003	0	0.003	0.001	0.002	0.001	0.002	0.002
chr1	191717734	191719135	1402	yes	Lpgat1	yes	Lpgat1	411	Lpgat1	113	0.03	0.008	0.005	0.004	0.002	0.001	0.006	0.002	0.004	0.002	0.001	0.001
chr1	191821249	191821971	723	yes	Nek2	yes	Nek2	138	Nek2	51	0.001	0.003	0.002	0.003	0.003	0.001	0.003	0.002	0.003	0.001	0.002	0.001
chr1	191906596	191907697	1102	yes	Slc30a1--1700034H15Rik	yes	Slc30a1--1700034H15Rik	366	Slc30a1	69	0.004	0.001	0.002	0.002	0.001	0.001	0.003	0.002	0.003	0.002	0	0.001
chr1	191985233	191985498	266	yes	Rd3			7994	Rd3	3	0.013	0.06	0.221	0.364	0.525	0.578	0.591	0.561	0.382	0.379	0.024	0.014
chr1	192092267	192092751	485	yes	Traf5			90	Traf5	35	0.005	0.003	0.014	0.011	0.008	0.001	0.005	0.004	0.007	0.008	0.001	0.001
chr1	19209755	19210067	313			yes	Tfap2b	998	Tfap2b	9	0.008	0.024	0.046	0.027	0.011	0.001	0.005	0.007	0.012	0.019	0.005	0.003
chr1	192136724	192138612	1889	yes	Gm10516--Rcor3	yes	Gm10516--Rcor3	771	Gm10516	116	0.048	0.013	0.004	0.002	0.002	0.001	0.004	0.001	0.005	0.002	0.001	0.001
chr1	192190665	192191086	422	yes	Kcnh1			5	Kcnh1	46	0.004	0.006	0.013	0.007	0.009	0.003	0.003	0.004	0.004	0.007	0.002	0
chr1	192770640	192771138	499	yes	Hhat	yes	Hhat	330	Hhat	13	0.013	0.041	0.045	0.03	0.009	0.002	0.007	0.006	0.007	0.007	0.001	0.001
chr1	192834625	192835051	427					-6866	1700065J18Rik	26	0.004	0.012	0.022	0.016	0.005	0.003	0.002	0.003	0.006	0.003	0.003	0.001
chr1	192854886	192855455	570	yes	Sertad4	yes	Sertad4	582	Sertad4	53	0.006	0.003	0.006	0.003	0.003	0.001	0.002	0.003	0.003	0.003	0.001	0.001
chr1	193035479	193036021	543	yes	Syt14	yes	Syt14	-52	Syt14	34	0.003	0.007	0.016	0.005	0.002	0.001	0.003	0.005	0.001	0.003	0	0.001
chr1	193129819	193130377	559	yes	Diexf	yes	Diexf	153	Diexf	48	0.001	0.003	0.003	0.003	0.002	0.001	0.002	0.001	0.002	0.001	0.001	0.001
chr1	193152869	193153412	544	yes	Irf6	yes	Irf6	29	Irf6	20	0.005	0.007	0.023	0.018	0.007	0.007	0.008	0.013	0.01	0.012	0.001	0.001
chr1	194619660	194620876	1217	yes	Plxna2	yes	Plxna2	440	Plxna2	73	0.004	0.004	0.005	0.006	0.004	0.001	0.004	0.001	0.003	0.002	0.001	0.001
chr1	194976273	194976831	559	yes	Gm16897			407	Gm16897	31	0.003	0.005	0.013	0.009	0.008	0.001	0.004	0.002	0.002	0.003	0.001	0.001
chr1	20819888	20820297	410	yes	Mcm3	yes	Mcm3	121	Mcm3	20	0.002	0.004	0.003	0.006	0.003	0.003	0.004	0	0.004	0.003	0.001	0
chr1	20890434	20890811	378	yes	Paqr8--6720483E21Rik	yes	Paqr8	-149	6720483E21Rik	23	0.003	0.005	0.007	0.006	0.002	0	0.003	0.001	0.006	0.002	0.001	0.001
chr1	20935285	20935502	218	yes	Paqr8			-16231	Efhc1	9	0.062	0.125	0.438	0.758	0.93	0.928	0.945	0.866	0.787	0.803	0.653	0.496
chr1	21078869	21079694	826	yes	Tram2	yes	Tram2	-57	Tram2	25	0.001	0.002	0.001	0	0	0.001	0	0.002	0.003	0.001	0.001	0
chr1	21961003	21962124	1122	yes	Kcnq5	yes	Kcnq5	378	Kcnq5	93	0.005	0.012	0.01	0.007	0.008	0.002	0.003	0.007	0.007	0.007	0.001	0
chr1	22533177	22534185	1009	yes	Rims1	yes	Rims1	-100838	Rims1	114	0.049	0.025	0.019	0.008	0.006	0.002	0.003	0.003	0.005	0.006	0.002	0.001
chr1	22805682	22806364	683	yes	Rims1			-299	Rims1	40	0.003	0.017	0.019	0.011	0.005	0.001	0.004	0.001	0.002	0.006	0.002	0
chr1	23101887	23102262	376	yes	4933415F23Rik			179	4933415F23Rik	12	0.02	0.151	0.695	0.901	0.961	0.968	0.98	0.964	0.914	0.915	0.736	0.681
chr1	23256018	23257054	1037					-15732	Mir30a	72	0.004	0.001	0.004	0.004	0.002	0.001	0.006	0.001	0.001	0.003	0.001	0.001
chr1	23382681	23383400	720	yes	Ogfrl1	yes	Ogfrl1	135	Ogfrl1	67	0.003	0.002	0.003	0.003	0.002	0.001	0.004	0.003	0.004	0.001	0.002	0.001
chr1	23761822	23763204	1383	yes	B3gat2			588	B3gat2	110	0.006	0.01	0.01	0.009	0.006	0.002	0.004	0.004	0.006	0.004	0.002	0.001
chr1	23921719	23922554	836	yes	Smap1	yes	Smap1	153	Smap1	80	0.004	0.001	0.003	0.005	0.004	0.001	0.003	0.001	0.002	0.002	0.001	0.001
chr1	24005371	24005714	344	yes	1110058L19Rik	yes	1110058L19Rik	98	1110058L19Rik	8	0.001	0.004	0.006	0.002	0.004	0	0.001	0.002	0.001	0.001	0.002	0.002
chr1	24099641	24100556	916	yes	Fam135a	yes	Fam135a	243	Fam135a	69	0.002	0.002	0.002	0.002	0.002	0.001	0.005	0.001	0.003	0.002	0.002	0.001
chr1	24586521	24587177	657			yes	Col19a1	588	Col19a1	26	0.019	0.037	0.043	0.017	0.009	0.002	0.005	0.009	0.009	0.011	0.005	0.001
chr1	24678516	24679083	568	yes	Lmbrd1	yes	Lmbrd1	257	Lmbrd1	11	0.002	0.004	0.002	0.005	0.002	0.001	0.002	0.006	0.001	0.002	0.004	0
chr1	25829845	25830680	836					-555	Bai3	50	0.007	0.01	0.011	0.009	0.003	0	0.002	0.003	0.007	0.007	0.001	0.001
chr1	30873108	30874026	919					-10311	Phf3	119	0.002	0.002	0.001	0.001	0.002	0.001	0.001	0.001	0.003	0.001	0.001	0.001
chr1	30948826	30950216	1391	yes	Gm13363--Ptp4a1	yes	Ptp4a1--Gm13363	189	Gm13363	92	0.003	0.001	0.002	0.003	0.002	0.001	0.002	0.002	0.004	0.002	0.001	0.001
chr1	32172540	32173046	507	yes	Khdrbs2	yes	Khdrbs2	-12	Khdrbs2	33	0.009	0.01	0.011	0.009	0.006	0.001	0.004	0.006	0.01	0.005	0.002	0.001
chr1	33669553	33670569	1017	yes	1700001G17Rik--Prim2	yes	Prim2	-267	Prim2	23	0.002	0.005	0.005	0.004	0.004	0.001	0.004	0	0.003	0.001	0.001	0.002
chr1	33719825	33720450	626	yes	Rab23	yes	Rab23	243	Rab23	63	0.046	0.012	0.007	0.005	0.002	0.002	0.002	0.001	0.003	0.001	0.001	0.001
chr1	33757611	33757949	339	yes	Bag2			-30	Bag2	39	0.003	0.002	0.007	0.004	0.004	0.001	0.003	0.002	0.004	0.002	0.001	0.001
chr1	33814130	33814690	561	yes	Zfp451	yes	Zfp451	17	Zfp451	59	0.003	0.002	0.003	0.003	0.003	0.001	0.003	0.003	0.003	0.002	0.002	0.001
chr1	33907457	33907693	237	yes	Bend6	yes	Bend6	46	Bend6	7	0.003	0.005	0.003	0.006	0.002	0	0.001	0	0.01	0.005	0.002	0.001
chr1	33907902	33908106	205					-220	Dst	20	0.001	0.003	0.001	0.002	0	0.001	0.002	0.001	0.02	0.002	0.003	0.001
chr1	34006046	34006248	203	yes	Dst	yes	Dst	-5677	Dst	6	0.276	0.177	0.119	0.074	0.014	0.004	0.003	0.049	0.026	0.039	0.007	0.012
chr1	34011484	34011861	378	yes	Dst	yes	Dst	-152	Dst	13	0.103	0.063	0.018	0.006	0.003	0.002	0.002	0.003	0.005	0.005	0.002	0.001
chr1	34177942	34178193	252	yes	Dst	yes	Dst	17739	Dst	14	0.192	0.08	0.179	0.386	0.685	0.856	0.73	0.66	0.426	0.794	0.038	0.019
chr1	34439241	34440138	898	yes	Imp4--Ccdc115	yes	Imp4	-18	Ccdc115	16	0.002	0	0.001	0.002	0.003	0	0.003	0	0.003	0.001	0.001	0.002
chr1	34459407	34459964	558	yes	Ptpn18	yes	Ptpn18	-59	Ptpn18	26	0.004	0.004	0.004	0.005	0.007	0.003	0.004	0.005	0.002	0.002	0	0
chr1	34472754	34472966	213	yes	Ptpn18			13115	Ptpn18	14	0.167	0.123	0.035	0.02	0.013	0.005	0.009	0.022	0.021	0.018	0.004	0.002
chr1	34579529	34579840	312	yes	Amer3	yes	Amer3	-8	Amer3	42	0.005	0.004	0.006	0.005	0.002	0.001	0.002	0.001	0.004	0.001	0.002	0.001
chr1	34678070	34678419	350					-42034	AA619741	26	0.003	0.009	0.023	0.015	0.002	0.001	0.009	0.004	0.008	0.008	0.003	0.001
chr1	34750258	34751085	828					-51049	Arhgef4	50	0.004	0.005	0.01	0.005	0.002	0.001	0.003	0.003	0.005	0.004	0.002	0.002
chr1	34801701	34802059	359	yes	Arhgef4	yes	Arhgef4	159	Arhgef4	29	0.003	0.024	0.038	0.02	0.004	0.001	0.005	0.003	0.003	0.001	0.002	0.002
chr1	34842534	34843165	632	yes	Fam168b	yes	Fam168b	200	Fam168b	82	0.005	0.001	0.002	0.002	0.001	0.001	0.001	0.001	0.001	0	0.001	0.001
chr1	34849895	34850178	284	yes	Plekhb2	yes	Plekhb2	78	Plekhb2	23	0.037	0.014	0.006	0.005	0.002	0.001	0.002	0.004	0.002	0.002	0.002	0.001
chr1	34930034	34930639	606					80378	Plekhb2	35	0.004	0.048	0.436	0.73	0.861	0.925	0.906	0.905	0.784	0.77	0.465	0.314
chr1	3531624	3531843	220			yes	Xkr4	139764	Xkr4	17	0.353	0.273	0.438	0.532	0.814	0.889	0.845	0.798	0.551	0.643	0.292	0.288
chr1	36068460	36069216	757	yes	Hs6st1	yes	Hs6st1	439	Hs6st1	92	0.002	0.002	0.003	0.001	0.006	0.002	0.003	0.002	0.005	0.004	0.001	0.001
chr1	36103537	36104186	650	yes	Hs6st1			35463	Hs6st1	23	0.246	0.39	0.628	0.923	0.97	0.965	0.955	0.971	0.921	0.914	0.72	0.728
chr1	36243891	36244412	522	yes	Uggt1	yes	Uggt1	150	Uggt1	27	0.002	0.001	0.003	0.003	0.001	0.001	0.003	0.003	0.003	0.003	0.001	0.001
chr1	36269231	36269697	467	yes	Neurl3			3961	Neurl3	27	0.008	0.015	0.092	0.196	0.307	0.333	0.263	0.322	0.151	0.159	0.065	0.046
chr1	36307616	36308213	598	yes	Arid5a	yes	Arid5a	182	Arid5a	17	0.001	0.002	0.003	0.003	0	0.001	0.001	0.001	0.002	0.004	0	0
chr1	36368684	36369330	647	yes	Kansl3	yes	Kansl3	174	Kansl3	57	0.005	0.002	0.003	0.005	0.007	0.005	0.007	0.005	0.007	0.004	0.002	0.002
chr1	36444875	36445308	434	yes	Lman2l	yes	Lman2l	147	Lman2l	30	0.002	0.002	0.004	0.004	0.003	0.001	0.004	0.001	0.002	0.002	0.002	0.001
chr1	36471266	36472155	890	yes	Cnnm4			114	Cnnm4	28	0.002	0.003	0.007	0.004	0.004	0.001	0.002	0.002	0.003	0.003	0	0.002
chr1	36511763	36513006	1244	yes	Cnnm3			509	Cnnm3	120	0.002	0.001	0.002	0.002	0.002	0.001	0.002	0.001	0.004	0.001	0.001	0.001
chr1	36546910	36547290	381	yes	Ankrd39	yes	Ankrd39	101	Ankrd39	21	0.002	0.004	0.008	0.009	0.013	0.007	0.003	0.005	0.01	0.012	0.004	0.001
chr1	36556807	36558424	1618	yes	Sema4c	yes	Sema4c	765	Sema4c	120	0.111	0.045	0.007	0.002	0.003	0.001	0.002	0.001	0.004	0.001	0.002	0.001
chr1	36691322	36691869	548	yes	Cox5b	yes	Cox5b	110	Cox5b	46	0.005	0.001	0.002	0.003	0.003	0.002	0.003	0.003	0.005	0.003	0.001	0.001
chr1	3670619	3671074	456	yes	Xkr4			652	Xkr4	11	0.01	0.021	0.029	0.015	0.007	0.001	0.004	0.005	0.007	0.009	0.004	0.003
chr1	36709621	36710148	528	yes	Actr1b	yes	Actr1b	41	Actr1b	32	0.088	0.012	0.007	0.001	0.002	0	0.003	0.001	0.004	0.002	0	0
chr1	3671654	3672156	503					-407	Xkr4	13	0.006	0	0	0	0.003	0.001	0	0	0	0	0	0
chr1	36770808	36771193	386	yes	Zap70			4067	Zap70	7	0.115	0.035	0.076	0.086	0.102	0.061	0.09	0.112	0.078	0.094	0.01	0.015
chr1	36938841	36940122	1282	yes	Tmem131	yes	Tmem131	45	Tmem131	120	0.002	0.001	0.001	0.002	0.002	0.001	0.002	0.002	0.003	0.001	0.001	0.001
chr1	37029247	37029486	240					-89839	Tmem131	2	0.007	0.011	0.035	0.071	0.007	0	0	0	0.01	0.008	0	0
chr1	37299840	37300507	668	yes	Inpp4a	yes	Inpp4a	282	Inpp4a	45	0.001	0.003	0.014	0.007	0.005	0.002	0.003	0.003	0.005	0.002	0.002	0.002
chr1	37429777	37430415	639	yes	Unc50--Coa5	yes	Coa5	7	Coa5	39	0.003	0.002	0.004	0.005	0.004	0	0	0.002	0.004	0.001	0.001	0.003
chr1	37540315	37540920	606					-4359	Mgat4a	39	0.008	0.002	0.003	0.004	0.002	0.001	0.004	0.003	0.005	0.001	0.002	0
chr1	37719313	37720128	816	yes	2010300C02Rik	yes	2010300C02Rik	91	2010300C02Rik	66	0.001	0.004	0.01	0.009	0.007	0.002	0.006	0.003	0.007	0.005	0.002	0.001
chr1	37864612	37865324	713	yes	Tsga10	yes	Tsga10	111	Tsga10	78	0.005	0.001	0.002	0.003	0.001	0.001	0.001	0.001	0.004	0.002	0.001	0.001
chr1	37890362	37890782	421	yes	Mrpl30--Mitd1	yes	Mrpl30	-161	Mitd1	18	0.011	0.005	0.002	0.004	0.004	0.002	0.001	0	0.005	0	0.002	0.002
chr1	37996946	37997459	514	yes	Txndc9	yes	Txndc9	6	Txndc9	22	0	0	0.002	0	0.008	0	0.001	0.001	0.001	0.001	0	0.002
chr1	37997823	37998675	853	yes	Eif5b	yes	Eif5b	240	Eif5b	83	0.002	0.002	0.003	0.003	0.003	0.001	0.002	0.001	0.002	0.002	0.001	0.001
chr1	38129048	38130208	1161	yes	Rev1	yes	Rev1	34	Rev1	139	0.004	0.001	0.002	0.001	0.001	0.001	0.002	0.001	0.002	0.002	0.001	0.001
chr1	38626793	38628084	1292	yes	Aff3	yes	Aff3	37517	Aff3	129	0.008	0.007	0.006	0.004	0.003	0.001	0.003	0.002	0.004	0.003	0.001	0.001
chr1	38835801	38836776	976					-15073	Lonrf2	111	0.037	0.026	0.023	0.022	0.02	0.004	0.01	0.012	0.015	0.018	0.002	0.002
chr1	38897864	38898202	339	yes	Chst10	yes	Chst10	127	Chst10	30	0.032	0.045	0.036	0.024	0.011	0.002	0.003	0.003	0.009	0.007	0.002	0.001
chr1	38987499	38988052	554	yes	Pdcl3	yes	Pdcl3	-37	Pdcl3	35	0.014	0.002	0.006	0.003	0.005	0.001	0.004	0.002	0.004	0.002	0.001	0.001
chr1	39193418	39194435	1018	yes	Npas2			-345	Npas2	86	0.012	0.005	0.004	0.004	0.003	0.001	0.003	0.002	0.002	0.003	0.001	0.001
chr1	39367434	39368617	1184	yes	Rpl31	yes	Rpl31	176	Rpl31	35	0.002	0.002	0.002	0.002	0.002	0.002	0.001	0.002	0.004	0.003	0.001	0.001
chr1	39478123	39478997	875	yes	Tbc1d8	yes	Tbc1d8	187	Tbc1d8	70	0.004	0.003	0.006	0.007	0.005	0.002	0.006	0.004	0.006	0.006	0.002	0.001
chr1	39535587	39536365	779	yes	Cnot11	yes	Cnot11	175	Cnot11	60	0.001	0.002	0.002	0.003	0.003	0.001	0.001	0.001	0.002	0.001	0.001	0.001
chr1	39576525	39577527	1003	yes	Rnf149	yes	Rnf149	321	Rnf149	88	0.001	0.001	0.001	0.002	0.003	0.001	0.004	0.001	0.002	0.001	0.001	0
chr1	39650441	39651282	842	yes	Creg2	yes	Creg2	320	Creg2	56	0.003	0.009	0.039	0.042	0.034	0.009	0.018	0.016	0.018	0.017	0.003	0.004
chr1	39900472	39901459	988	yes	Map4k4	yes	Map4k4	54	Map4k4	109	0.003	0.002	0.003	0.002	0.002	0.001	0.002	0.001	0.003	0.002	0.001	0.001
chr1	40325809	40326019	211			yes	Il1rl2	1288	Il1rl2	6	0.001	0.062	0.13	0.212	0.081	0.019	0.023	0.047	0.064	0.092	0.026	0.019
chr1	40681006	40682084	1079	yes	Slc9a2			-166	Slc9a2	103	0.054	0.045	0.032	0.015	0.009	0.004	0.006	0.009	0.012	0.011	0.002	0.003
chr1	40790518	40790811	294	yes	Mfsd9			-7	Mfsd9	4	0.004	0.01	0.092	0.041	0.044	0.04	0.012	0.039	0.021	0.097	0	0.001
chr1	42491684	42491938	255					203014	2610017I09Rik	11	0.231	0.23	0.198	0.132	0.062	0.003	0.014	0.017	0.02	0.025	0	0.004
chr1	42694074	42694484	411			yes	2610017I09Rik	546	2610017I09Rik	4	0	0.008	0.011	0.009	0	0.004	0	0.008	0	0	0	0
chr1	42694733	42695261	529	yes	2610017I09Rik	yes	2610017I09Rik	-172	2610017I09Rik	7	0.004	0.006	0.027	0.006	0.002	0	0.004	0	0.01	0.003	0	0.003
chr1	42696574	42698657	2084	yes	Pou3f3			471	Pou3f3	132	0.012	0.009	0.011	0.008	0.004	0.004	0.004	0.005	0.007	0.005	0.002	0.001
chr1	42851139	42851682	544	yes	Mrps9	yes	Mrps9	178	Mrps9	15	0	0.003	0.005	0.002	0.008	0.004	0.013	0.005	0.007	0.001	0.002	0
chr1	42952792	42953543	752	yes	Gpr45	yes	Gpr45	297	Gpr45	54	0.003	0.007	0.019	0.013	0.005	0.001	0.004	0.005	0.007	0.003	0.002	0.001
chr1	43092247	43092816	570			yes	Tgfbrap1	6090	Tgfbrap1	72	0.005	0.002	0.002	0.003	0.002	0	0.001	0.001	0.003	0.002	0.003	0.002
chr1	43098480	43098954	475	yes	AI597479--Tgfbrap1	yes	AI597479	-95	Tgfbrap1	34	0.002	0	0.001	0.001	0.001	0.001	0.003	0.003	0.001	0	0	0.001
chr1	43163728	43164080	353	yes	Fhl2	yes	Fhl2	57	Fhl2	41	0.004	0.004	0.011	0.006	0.003	0.001	0.004	0.002	0.003	0.002	0.001	0.001
chr1	43445846	43446568	723	yes	Nck2	yes	Nck2	457	Nck2	63	0.003	0.002	0.004	0.003	0.002	0.001	0.006	0.001	0.004	0.004	0.001	0.002
chr1	43827314	43828135	822	yes	Uxs1	yes	Uxs1	-16	Uxs1	38	0.008	0.001	0.002	0.002	0.002	0.001	0.002	0.001	0.004	0.001	0.001	0.001
chr1	43933652	43934550	899	yes	Tpp2	yes	Tpp2	95	Tpp2	32	0.008	0	0.001	0.001	0.003	0	0.004	0.001	0.009	0.001	0.001	0
chr1	44101935	44102758	824	yes	Tex30	yes	Tex30	42	Tex30	51	0.005	0.002	0.005	0.003	0.003	0.002	0.002	0.002	0.002	0.002	0.001	0.002
chr1	44147610	44148213	604	yes	Ercc5	yes	Ercc5	169	Ercc5	32	0.002	0.001	0.004	0.004	0.001	0.001	0.003	0.002	0.005	0.001	0.002	0.002
chr1	44551578	44552491	914	yes	Gulp1	yes	Gulp1	364	Gulp1	26	0.105	0.047	0.043	0.02	0.006	0.004	0.004	0.007	0.009	0.006	0.001	0.004
chr1	4491701	4493673	1973	yes	Sox17	yes	Sox17	4667	Sox17	111	0.004	0.01	0.013	0.009	0.002	0.002	0.006	0.003	0.007	0.003	0.001	0.001
chr1	4496947	4497608	662	yes	Sox17			76	Sox17	19	0.009	0.02	0.077	0.039	0.006	0.003	0.003	0.006	0.007	0.007	0.003	0.002
chr1	4571641	4572075	435					-74504	Sox17	35	0.004	0.007	0.007	0.005	0.002	0.002	0.003	0.003	0.003	0.001	0.002	0.001
chr1	45795375	45795757	383	yes	Wdr75	yes	Wdr75	66	Wdr75	31	0.005	0.001	0.001	0.003	0.002	0	0.002	0.004	0.004	0.001	0.003	0
chr1	46425460	46425706	247					358846	Dnah7b	15	0.005	0.012	0.067	0.066	0.081	0.035	0.048	0.08	0.044	0.069	0.014	0.015
chr1	46852696	46854053	1358	yes	Slc39a10	yes	Slc39a10	135	Slc39a10	99	0.004	0.002	0.003	0.003	0.001	0.001	0.004	0.001	0.003	0.002	0	0.001
chr1	4807559	4808103	545	yes	Lypla1	yes	Lypla1	-61	Lypla1	28	0.002	0.001	0.003	0.002	0.002	0.001	0.002	0.002	0.002	0.004	0.001	0
chr1	4857465	4858372	908	yes	Tcea1	yes	Tcea1	225	Tcea1	51	0.002	0.002	0.003	0.005	0.004	0.001	0.003	0.001	0.002	0.002	0.002	0.001
chr1	5018557	5019711	1155	yes	Rgs20	yes	Rgs20	292	Rgs20	26	0.007	0.015	0.035	0.014	0.011	0.003	0.005	0.009	0.011	0.01	0.001	0.001
chr1	5083039	5083536	498	yes	Atp6v1h	yes	Atp6v1h	116	Atp6v1h	26	0.004	0.001	0.006	0.003	0.004	0.001	0.002	0.002	0.003	0.003	0.001	0.002
chr1	50927047	50928062	1016	yes	Tmeff2			32	Tmeff2	24	0.001	0.009	0.046	0.018	0.015	0.001	0.002	0.016	0.008	0.005	0.003	0.001
chr1	51478159	51478621	463	yes	Nabp1			9	Nabp1	21	0.002	0.001	0.001	0.003	0.002	0.001	0.001	0.001	0.003	0.002	0	0.001
chr1	51915183	51916194	1012	yes	Myo1b	yes	Myo1b	286	Myo1b	66	0.003	0.003	0.002	0.002	0.002	0.001	0.002	0.002	0.002	0.002	0.003	0.001
chr1	52113708	52113995	288					-5585	Stat1	8	0.009	0.002	0.005	0.005	0.003	0	0.004	0.001	0.006	0.001	0.002	0
chr1	52119293	52119737	445	yes	Stat1	yes	Stat1	78	Stat1	30	0.001	0.002	0.005	0.005	0.004	0.001	0.003	0.003	0.005	0.002	0.002	0.002
chr1	52232207	52233503	1297	yes	Gls	yes	Gls	377	Gls	104	0.002	0	0.005	0.003	0.002	0.001	0.003	0.002	0.002	0.002	0.001	0
chr1	52500031	52500252	222	yes	Nab1	yes	Nab1	306	Nab1	35	0.005	0.003	0.003	0.002	0.003	0.001	0.003	0.002	0.003	0.001	0.001	0.002
chr1	52500508	52500827	320					-220	Nab1	22	0.007	0.002	0.015	0.003	0.004	0.001	0.004	0.003	0.006	0.007	0.004	0.001
chr1	52630541	52630942	402	yes	Tmem194b	yes	Tmem194b	38	Tmem194b	27	0.008	0.009	0.01	0.011	0.015	0.006	0.004	0.003	0.005	0.008	0.001	0
chr1	52726791	52727529	739	yes	Mfsd6	yes	Mfsd6	158	Mfsd6	60	0.009	0.005	0.007	0.004	0.003	0.001	0.003	0.002	0.004	0.003	0.002	0.002
chr1	52817206	52817862	657	yes	Inpp1	yes	Inpp1	154	Inpp1	30	0.007	0.006	0.015	0.007	0.008	0.002	0.004	0.003	0.012	0.005	0.002	0.002
chr1	52952626	52952957	332	yes	1700019D03Rik			48	1700019D03Rik	19	0.135	0.07	0.012	0.007	0.006	0.002	0.001	0.003	0.006	0.004	0.001	0.001
chr1	53296788	53297379	592	yes	Ormdl1--Pms1	yes	Ormdl1--Pms1	-88	Pms1	39	0.002	0.001	0.001	0.005	0.001	0.001	0.004	0.003	0.002	0.002	0	0.001
chr1	53352464	53352777	314	yes	Asnsd1	yes	Asnsd1	79	Asnsd1	23	0.006	0.003	0.006	0.006	0.004	0.001	0.002	0.002	0.007	0.002	0.001	0.001
chr1	53706523	53706879	357	yes	Dnah7a	yes	Dnah7a	83	Dnah7a	18	0.007	0.021	0.02	0.054	0.046	0.029	0.039	0.048	0.027	0.04	0.006	0.02
chr1	53784769	53785369	601	yes	Stk17b	yes	Stk17b	146	Stk17b	71	0.017	0.005	0.003	0.005	0.003	0.001	0.002	0.002	0.002	0.001	0.001	0.001
chr1	54194342	54195242	901	yes	Hecw2	yes	Hecw2	242	Hecw2	91	0.003	0.003	0.004	0.004	0.002	0.001	0.002	0.001	0.002	0.001	0.001	0
chr1	54250569	54250800	232	yes	Ccdc150			2	Ccdc150	3	0.009	0.007	0.034	0.018	0.008	0	0.004	0	0	0.004	0	0.005
chr1	54438757	54439059	303	yes	Gtf3c3	yes	Gtf3c3	63	Gtf3c3	18	0.003	0.002	0.009	0.014	0.01	0.005	0.008	0.008	0.004	0.014	0.003	0.002
chr1	54557255	54557805	551	yes	Pgap1	yes	Pgap1	154	Pgap1	36	0.004	0.003	0.004	0.004	0.003	0.001	0.002	0.001	0.006	0.003	0.002	0.001
chr1	54925725	54926617	893	yes	Ankrd44	yes	Ankrd44	216	Ankrd44	83	0.004	0.004	0.004	0.004	0.004	0.001	0.002	0.003	0.003	0.001	0.001	0
chr1	55026873	55027605	733	yes	Sf3b1	yes	Sf3b1	239	Sf3b1	36	0.002	0.001	0.003	0.001	0.002	0	0.002	0.001	0.002	0.001	0	0.001
chr1	55052507	55053297	791	yes	Coq10b	yes	Coq10b	133	Coq10b	65	0.003	0.001	0.003	0.004	0.002	0.002	0.004	0.001	0.004	0.002	0.002	0.001
chr1	55087410	55088640	1231	yes	Hspe1--Hspd1	yes	Hspe1--Hspd1	-93	Hspd1	115	0.002	0.001	0.001	0.004	0.001	0.001	0.002	0.001	0.002	0.001	0.001	0.001
chr1	55131057	55131773	717	yes	Mob4	yes	Mob4	171	Mob4	61	0.003	0.001	0.002	0.003	0.003	0.001	0.001	0.002	0.002	0.002	0.001	0
chr1	55236985	55237816	832	yes	2002-03-01			224	2002-03-01	83	0.004	0.002	0.005	0.009	0.007	0.002	0.005	0.005	0.003	0.004	0.001	0.001
chr1	55362481	55363657	1177	yes	Boll	yes	Boll	-362	Boll	88	0.009	0.021	0.065	0.102	0.162	0.21	0.185	0.192	0.149	0.177	0.019	0.02
chr1	55405582	55406648	1067	yes	Plcl1	yes	Plcl1	170	Plcl1	63	0.012	0.008	0.018	0.012	0.007	0.002	0.003	0.003	0.006	0.006	0.001	0.001
chr1	56969619	56969873	255	yes	Satb2	yes	Satb2	1588	Satb2	22	0.083	0.026	0.011	0.002	0	0.002	0.004	0.003	0.002	0.003	0.002	0.001
chr1	56971509	56973501	1993	yes	9130024F11Rik	yes	9130024F11Rik	1037	9130024F11Rik	89	0.006	0.001	0.002	0.001	0.002	0.001	0.004	0.001	0.004	0.001	0.001	0.001
chr1	56977104	56977392	289					5780	9130024F11Rik	20	0	0.002	0.01	0.014	0.003	0.002	0.001	0.005	0.003	0.002	0	0.001
chr1	57377474	57378019	546	yes	1700066M21Rik--4930558J18Rik	yes	1700066M21Rik	-202	4930558J18Rik	52	0.01	0.001	0.002	0.002	0.002	0.001	0.002	0.001	0.003	0.003	0.001	0.001
chr1	57406137	57407067	931	yes	9430016H08Rik--Tyw5	yes	Tyw5	55	9430016H08Rik	57	0.014	0.005	0.008	0.007	0.004	0.002	0.003	0.003	0.002	0.003	0.001	0.001
chr1	57774698	57775632	935	yes	Spats2l	yes	Spats2l	305	Spats2l	86	0.006	0.004	0.002	0.003	0.002	0.001	0.002	0.002	0.001	0.001	0.001	0.001
chr1	57969733	57970245	513	yes	Kctd18	yes	Kctd18	95	Kctd18	54	0.003	0.002	0.006	0.007	0.008	0.001	0.004	0.003	0.004	0.002	0.002	0.002
chr1	57995863	57996253	391	yes	Sgol2	yes	Sgol2	85	Sgol2	37	0.002	0.002	0.001	0.001	0.002	0	0.003	0.002	0.003	0	0.001	0.001
chr1	58392748	58393897	1150	yes	Bzw1	yes	Bzw1	187	Bzw1	77	0.002	0.001	0.002	0.003	0.001	0.001	0.002	0.001	0.002	0.002	0.002	0.001
chr1	58423343	58424130	788	yes	Clk1	yes	Clk1	352	Clk1	40	0.022	0.005	0.001	0.001	0.001	0.001	0.002	0.002	0.002	0.001	0.001	0.002
chr1	58445081	58445545	465	yes	Ppil3	yes	Ppil3	173	Ppil3	3	0.093	0.042	0.016	0.028	0.004	0.001	0.007	0	0	0.004	0	0
chr1	58504543	58505162	620	yes	Orc2	yes	Orc2	257	Orc2	55	0.004	0.002	0.002	0.006	0.006	0.004	0.005	0.003	0.005	0.005	0.002	0.001
chr1	58711442	58711764	323	yes	Cflar	yes	Cflar	96	Cflar	26	0.004	0.012	0.015	0.008	0.009	0.002	0.006	0.005	0.003	0.004	0.001	0.001
chr1	58795582	58795852	271	yes	Casp8	yes	Casp8	344	Casp8	22	0.009	0.021	0.033	0.023	0.003	0.003	0.005	0.004	0.003	0.003	0.002	0.001
chr1	58973210	58974117	908	yes	Stradb--Trak2	yes	Stradb--Trak2	-182	Trak2	37	0.005	0.001	0.007	0.003	0.002	0.001	0.006	0.002	0.004	0.002	0.001	0.001
chr1	59119822	59120480	659	yes	Tmem237	yes	Tmem237	-55	Tmem237	36	0.005	0.003	0.01	0.006	0.006	0.001	0.006	0.002	0.002	0.002	0.002	0.001
chr1	5916428	5917474	1047	yes	Npbwr1			447	Npbwr1	12	0.004	0.003	0.09	0.073	0.077	0.018	0.093	0.072	0.026	0.061	0.009	0.006
chr1	59236919	59237493	575	yes	Als2	yes	Als2	-113	Als2	36	0.002	0.001	0.002	0.001	0.001	0.001	0.003	0.001	0.002	0.002	0.002	0.001
chr1	59481951	59483937	1987	yes	Fzd7			798	Fzd7	90	0.002	0.003	0.002	0.003	0.004	0.002	0.004	0.002	0.003	0.002	0.002	0.001
chr1	59670696	59670900	205	yes	Sumo1			36	Sumo1	10	0	0.001	0.004	0	0	0.004	0.003	0.002	0.005	0.006	0.003	0
chr1	59762785	59764213	1429					-779	Bmpr2	119	0.003	0.001	0.002	0.002	0.001	0.001	0.003	0.001	0.003	0.001	0.001	0.001
chr1	59912548	59913890	1343	yes	Fam117b	yes	Fam117b	214	Fam117b	50	0.003	0.001	0.002	0.004	0.002	0.001	0.001	0.001	0.002	0.003	0.001	0.002
chr1	60042646	60043499	854	yes	Ica1l	yes	Ica1l	15	Ica1l	87	0.008	0.004	0.005	0.004	0.003	0.001	0.003	0.003	0.004	0.002	0.001	0.001
chr1	60098156	60098777	622	yes	Carf--Wdr12	yes	Carf	220	Carf	29	0.003	0.003	0.004	0.005	0.003	0.002	0.003	0.002	0.003	0.004	0.002	0.002
chr1	60180214	60180489	276					-246	Nbeal1	25	0.007	0.004	0.002	0.002	0.001	0.004	0.002	0.002	0.004	0.002	0.001	0.001
chr1	60343255	60343657	403	yes	Cyp20a1	yes	Cyp20a1	85	Cyp20a1	31	0.004	0.001	0.005	0.006	0.001	0.001	0.002	0.001	0.003	0.001	0	0.001
chr1	60409278	60410251	974	yes	Abi2	yes	Abi2	146	Abi2	61	0.004	0.002	0.003	0.001	0.002	0.001	0.001	0	0.003	0.002	0.002	0.001
chr1	60566182	60567260	1079	yes	Raph1	yes	Raph1	44	Raph1	84	0.002	0.001	0.003	0.004	0.002	0.001	0.001	0.001	0.001	0.002	0.001	0.001
chr1	61638736	61639406	671	yes	Pard3b	yes	Pard3b	248	Pard3b	73	0.024	0.02	0.017	0.01	0.006	0.002	0.003	0.002	0.003	0.005	0.002	0.001
chr1	6214430	6215332	903	yes	Rb1cc1	yes	Rb1cc1	220	Rb1cc1	70	0.002	0.001	0.003	0.002	0.004	0.001	0.004	0.002	0.004	0.002	0.002	0.001
chr1	62702838	62703748	911	yes	Nrp2			-23	Nrp2	36	0.007	0.004	0.002	0.003	0.006	0.001	0.004	0.001	0.003	0.005	0.002	0.001
chr1	62705850	62707032	1183			yes	Nrp2	3125	Nrp2	21	0.002	0.006	0.004	0.005	0.005	0.001	0.003	0	0.004	0.003	0	0.002
chr1	63113485	63114349	865	yes	Ino80d	yes	Ino80d	350	Ino80d	100	0.002	0.001	0.003	0.002	0.002	0.001	0.003	0.002	0.003	0.002	0.001	0.002
chr1	63176547	63177427	881	yes	Eef1b2--Ndufs1	yes	Eef1b2--Ndufs1	-165	Ndufs1	52	0.003	0.001	0.003	0.003	0.003	0.001	0.002	0.001	0.004	0.002	0.002	0.001
chr1	63248289	63248615	327			yes	Zdbf2	-24816	Zdbf2	18	0.006	0.026	0.089	0.076	0.017	0.009	0.007	0.026	0.024	0.032	0.002	0.002
chr1	63273063	63273913	851	yes	Zdbf2	yes	Zdbf2	220	Zdbf2	100	0.005	0.01	0.011	0.007	0.002	0.001	0.002	0.003	0.004	0.004	0.002	0.001
chr1	63365284	63365489	206					-80517	Adam23	7	0.388	0.402	0.606	0.854	0.937	0.945	0.955	0.915	0.94	0.939	0.699	0.681
chr1	63445715	63446529	815	yes	Adam23	yes	Adam23	219	Adam23	60	0.076	0.036	0.026	0.009	0.006	0.002	0.003	0.006	0.007	0.006	0.003	0.001
chr1	6359082	6359442	361	yes	Fam150a			-68	Fam150a	23	0.002	0.011	0.059	0.027	0.017	0.003	0.003	0.008	0.007	0.008	0.003	0.003
chr1	64121613	64122142	530					-489	Klf7	26	0.004	0.001	0.003	0.004	0.002	0.001	0.005	0	0.002	0.001	0.001	0
chr1	6441200	6441612	413					-45824	St18	33	0.308	0.218	0.105	0.062	0.056	0.013	0.025	0.026	0.046	0.037	0.025	0.012
chr1	64532367	64533738	1372	yes	Creb1	yes	Creb1	249	Creb1	102	0.003	0.002	0.001	0.002	0.002	0.001	0.002	0.001	0.004	0.002	0.001	0.001
chr1	64616945	64617792	848	yes	Mettl21a			-200	Mettl21a	29	0.004	0.004	0.002	0.004	0.003	0.001	0.004	0.002	0.002	0.001	0.001	0.001
chr1	64690534	64691585	1052	yes	Ccnyl1--2810408I11Rik	yes	Ccnyl1	-401	2810408I11Rik	100	0.003	0.001	0.003	0.003	0.002	0.001	0.004	0.001	0.004	0.002	0.001	0.001
chr1	64734847	64737979	3133	yes	Fzd5	yes	Fzd5	1337	Fzd5	181	0.032	0.015	0.018	0.034	0.054	0.05	0.047	0.051	0.025	0.029	0.005	0.004
chr1	64956498	64956870	373	yes	Plekhm3	yes	Plekhm3	140	Plekhm3	26	0.001	0.001	0.006	0.003	0.003	0	0.011	0.007	0.002	0.004	0.001	0.003
chr1	65178904	65179373	470	yes	Idh1	yes	Idh1	4	Idh1	12	0.005	0	0	0.002	0.005	0.002	0.004	0.001	0.001	0.004	0	0
chr1	65186379	65187053	675	yes	Pikfyve--Idh1	yes	Pikfyve	-237	Idh1	23	0.002	0	0	0.002	0.003	0.001	0.001	0.001	0.003	0	0.002	0.001
chr1	66175311	66175645	335	yes	Map2	yes	Map2	150	Map2	25	0.003	0.009	0.015	0.007	0.006	0.003	0.003	0.003	0.001	0.006	0.001	0.001
chr1	66468022	66468623	602	yes	Unc80	yes	Unc80	-124	Unc80	60	0.006	0.015	0.023	0.011	0.002	0.001	0.002	0.006	0.008	0.007	0	0.002
chr1	66700752	66701351	600	yes	Rpe	yes	Rpe	160	Rpe	18	0.003	0.004	0.002	0.005	0.003	0.001	0.004	0.003	0.004	0.006	0	0
chr1	66816436	66817867	1432	yes	Kansl1l	yes	Kansl1l	443	Kansl1l	103	0.003	0.001	0.002	0.003	0.002	0.001	0.003	0.002	0.004	0.001	0.001	0.001
chr1	66862839	66863146	308			yes	Acadl	317	Acadl	6	0	0	0.002	0	0	0.006	0.007	0	0.009	0.005	0.002	0
chr1	69107034	69108055	1022	yes	Erbb4	yes	Erbb4	515	Erbb4	52	0.003	0.019	0.02	0.014	0.004	0.001	0.003	0.003	0.007	0.008	0.002	0.002
chr1	69826863	69827202	340	yes	Spag16	yes	Spag16	63	Spag16	20	0.015	0.037	0.113	0.076	0.085	0.042	0.049	0.056	0.03	0.05	0.016	0.006
chr1	7088491	7089271	781	yes	Pcmtd1	yes	Pcmtd1	-38	Pcmtd1	44	0.002	0.003	0.004	0.003	0.004	0.001	0.002	0.002	0.004	0.001	0.001	0.001
chr1	71102404	71103220	817	yes	Bard1	yes	Bard1	160	Bard1	27	0.003	0.002	0.003	0.002	0.003	0.001	0.004	0.001	0.005	0.002	0.003	0.001
chr1	71556948	71557367	420	yes	Atic	yes	Atic	3	Atic	36	0.002	0	0.005	0.002	0.003	0.001	0.003	0.002	0.004	0.001	0.002	0.001
chr1	71652697	71653358	662	yes	Apol7d--Fn1	yes	Fn1	206	Fn1	35	0.009	0.008	0.005	0.005	0.003	0.001	0.001	0.003	0.003	0.003	0.002	0.001
chr1	72211749	72212422	674	yes	Mreg	yes	Mreg	221	Mreg	61	0.004	0.002	0.002	0.004	0.003	0.002	0.004	0.002	0.004	0.001	0.001	0.001
chr1	72236403	72236924	522					-24357	Mreg	12	0.005	0.004	0.007	0.006	0.004	0	0.004	0.003	0.008	0	0.002	0.001
chr1	72243822	72244197	376					-31703	Mreg	18	0	0.002	0.004	0.003	0.001	0.001	0	0	0.003	0.003	0	0.001
chr1	72254745	72254986	242					29448	Pecr	9	0.008	0.001	0.004	0.003	0.003	0	0.001	0	0.003	0	0.002	0
chr1	72536152	72536389	238	yes	March4			294	March4	17	0.007	0.028	0.055	0.034	0.006	0.004	0.007	0.012	0.027	0.014	0.003	0.001
chr1	72640793	72641380	588					57836	Smarcal1	6	0.011	0.025	0.093	0.165	0.152	0.202	0.21	0.205	0.151	0.194	0.016	0.03
chr1	72710861	72711718	858	yes	Rpl37a	yes	Rpl37a	31	Rpl37a	25	0.001	0.005	0.002	0.002	0.003	0.001	0.002	0.003	0.002	0.004	0.001	0.001
chr1	72824693	72824937	245	yes	Igfbp2			336	Igfbp2	26	0.013	0.026	0.005	0.003	0.003	0.002	0.002	0.003	0.006	0.002	0.001	0.001
chr1	72825362	72825653	292			yes	Igfbp2	1029	Igfbp2	10	0.056	0.022	0.069	0.02	0.004	0.009	0.004	0.008	0.012	0.003	0.002	0
chr1	72873698	72873966	269	yes	Igfbp5	yes	Igfbp5	1033	Igfbp5	19	0.011	0.025	0.021	0.007	0.004	0.003	0.002	0.001	0.001	0.001	0	0.001
chr1	7397746	7398594	849					309251	Pcmtd1	21	0.007	0.001	0.001	0.002	0.006	0.001	0.001	0	0.001	0.002	0	0
chr1	74036952	74037248	297			yes	Tns1	87347	Tns1	13	0.004	0.054	0.037	0.023	0.014	0.011	0.014	0.008	0.011	0.018	0.001	0.001
chr1	74068492	74068975	484	yes	Tns1	yes	Tns1	55713	Tns1	20	0.01	0.081	0.166	0.144	0.091	0.048	0.055	0.097	0.07	0.069	0.041	0.024
chr1	74098213	74098786	574			yes	Tns1	25947	Tns1	36	0.023	0.007	0.029	0.024	0.011	0.001	0.002	0.01	0.02	0.015	0.003	0.002
chr1	74124244	74124923	680	yes	Tns1	yes	Tns1	-137	Tns1	56	0.005	0.006	0.012	0.015	0.005	0.003	0.002	0.004	0.008	0.008	0.002	0.002
chr1	74236580	74237193	614	yes	Arpc2	yes	Arpc2	337	Arpc2	29	0.003	0.002	0.003	0.003	0.003	0.001	0.002	0.002	0.001	0.001	0.002	0.001
chr1	74284463	74285135	673	yes	Pnkd--Aamp	yes	Aamp	-61	Aamp	28	0.001	0.002	0.008	0.006	0.003	0.001	0.003	0.001	0.003	0.001	0.001	0.001
chr1	74303866	74304355	490	yes	Tmbim1	yes	Pnkd--Tmbim1	226	Tmbim1	38	0.006	0.002	0.003	0.004	0.003	0	0.004	0.003	0.003	0.003	0.002	0.002
chr1	74332449	74332824	376	yes	Pnkd	yes	Pnkd	27	Pnkd	26	0.004	0.002	0.004	0.005	0.002	0.001	0.004	0.002	0.005	0	0.001	0.001
chr1	74391332	74392430	1099	yes	Ctdsp1	yes	Ctdsp1	273	Ctdsp1	65	0.009	0.003	0.001	0.002	0.003	0.001	0.005	0.002	0.003	0.002	0.002	0.001
chr1	74505461	74506819	1359	yes	Rqcd1	yes	Rqcd1--Usp37	81	Rqcd1	59	0.003	0.002	0.001	0.001	0.001	0.001	0.002	0.001	0.002	0.002	0.002	0.001
chr1	74587633	74588472	840	yes	Bcs1l--Zfp142			-24	Zfp142	37	0.004	0.004	0.003	0.005	0.001	0.002	0.004	0.001	0.005	0.002	0	0
chr1	74601094	74601459	366	yes	Rnf25	yes	Rnf25	121	Rnf25	14	0.005	0.002	0.006	0.006	0.003	0.001	0.004	0.005	0.005	0.004	0.001	0.002
chr1	74661672	74662164	493	yes	Ttll4	yes	Ttll4	165	Ttll4	23	0.001	0.002	0.003	0.007	0.002	0	0.003	0.001	0.002	0.001	0.001	0
chr1	74771686	74772209	524	yes	Wnt6			57	Wnt6	39	0.002	0.001	0.006	0	0.001	0.001	0.003	0.003	0.003	0.009	0.002	0
chr1	74782669	74783024	356	yes	Wnt6	yes	Wnt6	-9172	Wnt10a	5	0.004	0.038	0.201	0.155	0.089	0.065	0.065	0.139	0.088	0.056	0.029	0.026
chr1	74784035	74784616	582	yes	Wnt6	yes	Wnt6	-7692	Wnt10a	25	0.005	0.007	0.013	0.027	0.009	0.032	0.026	0.02	0.025	0.016	0.003	0.002
chr1	74791733	74792242	510	yes	Wnt10a			-30	Wnt10a	22	0.009	0.021	0.044	0.033	0.034	0.012	0.015	0.028	0.043	0.045	0.001	0.008
chr1	74800537	74800744	208	yes	Wnt10a			8622	Wnt10a	16	0.078	0.026	0.047	0.028	0.022	0.004	0.009	0.006	0.004	0.015	0.002	0.001
chr1	74803204	74803609	406	yes	Wnt10a			11388	Wnt10a	23	0.008	0.004	0.005	0.005	0.004	0.002	0.002	0.005	0.003	0.008	0	0
chr1	74816944	74817187	244					25048	Wnt10a	9	0.004	0.007	0.007	0.006	0.005	0.002	0.005	0.004	0.008	0	0.001	0.001
chr1	74854859	74856469	1611	yes	Cdk5r2			636	Cdk5r2	106	0.011	0.005	0.009	0.008	0.006	0.003	0.004	0.005	0.01	0.007	0.002	0.001
chr1	74858468	74858684	217					3548	Cdk5r2	4	0.007	0.004	0.009	0.02	0.014	0.001	0.006	0.006	0.002	0.01	0.004	0
chr1	74881947	74882612	666	yes	Fev			3128	Fev	41	0.003	0.011	0.041	0.036	0.011	0.007	0.006	0.014	0.017	0.025	0.003	0.001
chr1	74884301	74885613	1313	yes	Fev	yes	Fev	451	Fev	60	0.006	0.021	0.054	0.039	0.017	0.003	0.007	0.017	0.023	0.026	0.005	0.005
chr1	74892725	74893136	412	yes	Cryba2	yes	Cryba2	213	Cryba2	27	0.003	0.028	0.035	0.053	0.022	0.012	0.013	0.017	0.039	0.037	0.001	0.001
chr1	74900555	74900984	430	yes	Mir375			-49	Mir375	38	0.01	0.011	0.017	0.009	0.006	0.005	0.009	0.012	0.013	0.01	0.001	0.001
chr1	74950631	74952093	1463	yes	Ihh	yes	Ihh	289	Ihh	107	0.005	0.007	0.028	0.021	0.014	0.01	0.013	0.01	0.013	0.015	0.001	0.001
chr1	75124739	75125149	411					8946	Slc23a3	7	0.003	0.002	0.003	0.003	0	0	0	0.003	0.002	0.005	0	0
chr1	75141432	75143190	1759	yes	Fam134a--Cnppd1	yes	Fam134a--Cnppd1	57	Cnppd1	65	0.005	0.002	0.007	0.006	0.004	0.001	0.003	0.001	0.002	0.001	0.001	0.001
chr1	75168558	75168942	385	yes	Zfand2b	yes	Zfand2b	105	Zfand2b	35	0.002	0.003	0.001	0.001	0.001	0	0.003	0.002	0.003	0.001	0.002	0.002
chr1	75210804	75211065	262	yes	Stk16	yes	Stk16	106	Stk16	23	0.009	0.003	0.002	0.005	0.003	0.002	0.003	0.001	0.001	0.001	0.002	0.001
chr1	75219212	75219982	771	yes	Tuba4a			-344	Tuba4a	53	0.004	0.005	0.015	0.009	0.008	0.008	0.008	0.012	0.009	0.011	0.002	0.002
chr1	75236419	75236960	542	yes	Dnajb2	yes	Dnajb2	268	Dnajb2	25	0.005	0.002	0.006	0.004	0.002	0.002	0.003	0.003	0.005	0.002	0.001	0.001
chr1	75317105	75318069	965	yes	Dnpep	yes	Dnpep	50	Dnpep	68	0.002	0.003	0.002	0.002	0.001	0.001	0.002	0.001	0.002	0.001	0.001	0
chr1	75360355	75360970	616	yes	Des			371	Des	67	0.006	0.023	0.076	0.048	0.029	0.012	0.014	0.028	0.022	0.031	0.003	0.006
chr1	75375225	75375786	562	yes	Speg			210	Speg	25	0.017	0.089	0.223	0.168	0.098	0.055	0.053	0.125	0.08	0.088	0.016	0.02
chr1	75381924	75382387	464	yes	Speg	yes	Speg	43	Speg	25	0.012	0.002	0.005	0.005	0.003	0.001	0.005	0.004	0.012	0.003	0.001	0
chr1	75387985	75389104	1120	yes	Speg			2935	Speg	38	0.01	0.038	0.098	0.082	0.048	0.061	0.055	0.068	0.062	0.053	0.008	0.01
chr1	75421988	75423440	1453	yes	Speg			-13228	Gmppa	86	0.026	0.031	0.07	0.047	0.019	0.012	0.016	0.029	0.029	0.029	0.005	0.004
chr1	75450376	75450680	305	yes	Asic4			19	Asic4	4	0.013	0.027	0.115	0.062	0.022	0.009	0.008	0.014	0.022	0.03	0	0
chr1	75458558	75458772	215			yes	Asic4	8156	Asic4	9	0.094	0.08	0.021	0.008	0.001	0.002	0.008	0.003	0.004	0.004	0.001	0.002
chr1	75475043	75475252	210	yes	Chpf			4323	Chpf	11	0.393	0.396	0.72	0.897	0.943	0.921	0.924	0.904	0.88	0.899	0.464	0.465
chr1	75478669	75479786	1118	yes	Tmem198--Chpf	yes	Chpf	243	Chpf	79	0.006	0.002	0.003	0.003	0.003	0.001	0.002	0.001	0.003	0.002	0.001	0.002
chr1	75486710	75486948	239	yes	Obsl1	yes	Obsl1	7298	Tmem198	6	0	0.006	0.256	0.244	0.088	0.096	0.142	0.18	0.153	0.236	0.008	0.006
chr1	75487636	75488078	443	yes	Obsl1	yes	Obsl1	8326	Tmem198	38	0.002	0.007	0.013	0.008	0.003	0.001	0.003	0.002	0.004	0.001	0.001	0.001
chr1	75503722	75503961	240	yes	Obsl1			2610	Obsl1	12	0.002	0.04	0.222	0.346	0.36	0.675	0.512	0.528	0.291	0.415	0.003	0.002
chr1	75505201	75506384	1184	yes	Obsl1	yes	Obsl1	660	Obsl1	70	0.009	0.011	0.011	0.005	0.002	0.001	0.004	0.002	0.005	0.003	0.001	0.002
chr1	75546264	75546756	493	yes	Slc4a3	yes	Slc4a3	245	Slc4a3	17	0.003	0.011	0.013	0.004	0.002	0.001	0.004	0.002	0.004	0.003	0.001	0.001
chr1	77514349	77515453	1105	yes	Epha4	yes	Epha4	187	Epha4	30	0.014	0.006	0.004	0.006	0.003	0	0.007	0.001	0.005	0.005	0.003	0.001
chr1	78189565	78189829	265			yes	Pax3	7439	Pax3	28	0.077	0.056	0.015	0.005	0.002	0.001	0.002	0.003	0.003	0.004	0.002	0
chr1	78196631	78197287	657	yes	Pax3	yes	Pax3	177	Pax3	23	0.006	0.023	0.035	0.03	0.004	0.002	0.003	0.004	0.007	0.011	0.005	0.001
chr1	78215957	78216242	286					-18964	Pax3	13	0.138	0.064	0.051	0.015	0.002	0.005	0.002	0.003	0.002	0.004	0.001	0.004
chr1	78216544	78217797	1254					-20034	Pax3	123	0.016	0.011	0.011	0.007	0.003	0.001	0.003	0.002	0.005	0.004	0.001	0.001
chr1	78310063	78310738	676	yes	Sgpp2	yes	Sgpp2	55	Sgpp2	25	0.096	0.066	0.036	0.015	0.004	0.004	0.007	0.003	0.01	0.008	0.001	0.001
chr1	78488483	78488916	434	yes	Farsb	yes	Farsb	197	Farsb	11	0.003	0	0	0.005	0	0	0.004	0	0.001	0	0.001	0
chr1	78511827	78512070	244	yes	Mogat1	yes	Mogat1	889	Mogat1	5	0.018	0.041	0.081	0.046	0.045	0.019	0.022	0.06	0.032	0.059	0.016	0.007
chr1	78657622	78658549	928	yes	Acsl3--Utp14b	yes	Utp14b--Acsl3	262	Acsl3	61	0.005	0.002	0.001	0	0.002	0.001	0.002	0.001	0.002	0.001	0	0.001
chr1	79671574	79671937	364	yes	Ap1s3	yes	Ap1s3	216	Ap1s3	17	0	0.004	0.005	0.007	0.005	0.006	0.001	0.002	0.002	0	0.001	0
chr1	79761251	79761833	583	yes	Wdfy1	yes	Wdfy1	227	Wdfy1	55	0.061	0.022	0.005	0.004	0.003	0.001	0.003	0.002	0.003	0.002	0.001	0.001
chr1	79858193	79859006	814	yes	Serpine2	yes	Serpine2	65	Serpine2	80	0.002	0.003	0.005	0.006	0.003	0.001	0.002	0.001	0.003	0.002	0	0.001
chr1	80758071	80758785	715	yes	Dock10	yes	Dock10	125	Dock10	24	0.001	0.007	0.018	0.007	0.001	0.001	0.01	0.002	0.008	0.004	0	0.001
chr1	82283183	82283558	376			yes	Irs1	8069	Irs1	23	0.001	0.018	0.042	0.026	0.005	0.001	0.014	0.01	0.008	0.002	0.002	0.003
chr1	82290195	82291822	1628	yes	Irs1			431	Irs1	40	0.005	0.008	0.013	0.008	0.003	0	0.003	0.004	0.004	0.004	0.001	0.002
chr1	82316445	82316916	472	yes	Rhbdd1	yes	Rhbdd1	102	Rhbdd1	30	0.002	0.001	0.004	0.005	0.006	0.001	0.001	0.004	0.007	0.004	0.004	0.001
chr1	82724792	82725181	390	yes	Mff	yes	Mff	69	Mff	17	0.001	0.002	0.005	0.006	0.003	0	0.004	0.002	0.006	0.002	0.001	0.002
chr1	82839328	82840320	993	yes	Agfg1	yes	Agfg1	342	Agfg1	81	0.002	0.002	0.003	0.002	0.002	0.001	0.005	0.001	0.004	0.001	0.001	0.001
chr1	84284316	84284612	297	yes	Pid1	yes	Pid1	181	Pid1	26	0.181	0.101	0.033	0.009	0.003	0.001	0.002	0.011	0.012	0.006	0.004	0.001
chr1	84695498	84695745	248	yes	Dner			-216	Mir5126	22	0.002	0.01	0.008	0.02	0.006	0.002	0.003	0.008	0.03	0.014	0.002	0
chr1	84838454	84840300	1847	yes	Fbxo36--Trip12	yes	Fbxo36--Trip12	-73	Trip12	69	0.004	0.001	0.002	0.002	0.003	0.002	0.004	0.004	0.004	0.004	0.001	0.001
chr1	84934572	84935054	483	yes	Slc16a14	yes	Slc16a14	270	Slc16a14	36	0.002	0.007	0.014	0.017	0.013	0.005	0.006	0.009	0.011	0.012	0.002	0.001
chr1	85793327	85794491	1165	yes	Cab39	yes	Cab39	463	Cab39	84	0.004	0.001	0.003	0.006	0.002	0.001	0.002	0.001	0.002	0.002	0.002	0
chr1	85894474	85894906	433	yes	Itm2c	yes	Itm2c	181	Itm2c	25	0.003	0.005	0.005	0.004	0.005	0.001	0.002	0.001	0.003	0.003	0.001	0.001
chr1	86018289	86018836	548					-3379	Spata3	41	0.004	0.024	0.056	0.041	0.019	0.003	0.008	0.013	0.013	0.008	0.003	0
chr1	86045856	86046583	728	yes	2810459M11Rik	yes	2810459M11Rik	358	2810459M11Rik	77	0.005	0.004	0.006	0.005	0.004	0.001	0.004	0.001	0.003	0.004	0.001	0.001
chr1	86064458	86065168	711	yes	Psmd1	yes	Psmd1	195	Psmd1	33	0.002	0.001	0.001	0.005	0.002	0.002	0.002	0.002	0.003	0.002	0.001	0.001
chr1	86154608	86155041	434	yes	Armc9	yes	Armc9	45	Armc9	36	0.006	0.002	0.005	0.005	0.005	0.001	0.002	0.002	0.004	0.002	0.002	0.002
chr1	86303140	86303984	845	yes	B3gnt7	yes	B3gnt7	342	B3gnt7	50	0.041	0.016	0.004	0.003	0.004	0.001	0.004	0.003	0.003	0.003	0.002	0.001
chr1	86358611	86360007	1397	yes	C130036L24Rik--Ncl	yes	Ncl	146	Ncl	80	0.005	0.001	0.002	0.002	0.002	0.001	0.003	0.001	0.002	0.002	0.001	0.001
chr1	86434301	86434867	567					8256	1700019O17Rik	23	0.004	0.002	0.005	0.003	0.004	0.002	0.005	0.002	0.009	0.003	0.002	0.001
chr1	86441992	86443154	1163					16245	1700019O17Rik	31	0.017	0.008	0.013	0.016	0.008	0.004	0.007	0.008	0.008	0.008	0.002	0.002
chr1	86487213	86488016	804					-39121	Ptma	37	0.004	0.001	0.002	0.002	0.001	0	0.002	0.001	0.002	0.002	0.001	0.001
chr1	86503849	86504493	645					-22564	Ptma	48	0.008	0.004	0.005	0.005	0.002	0.001	0.003	0.003	0.004	0.001	0.001	0.002
chr1	86524827	86528579	3753	yes	Ptma	yes	Ptma	-32	Ptma	235	0.002	0.002	0.004	0.005	0.005	0.003	0.006	0.006	0.005	0.004	0.002	0.002
chr1	86582144	86582638	495	yes	Pde6d	yes	Pde6d	110	Pde6d	30	0	0.001	0.002	0.002	0.002	0.001	0.001	0.001	0.001	0	0.001	0.001
chr1	86587037	86587467	431	yes	Cops7b	yes	Cops7b	153	Cops7b	5	0.026	0.009	0.03	0.047	0.035	0.012	0.01	0.021	0.003	0.007	0	0
chr1	86669612	86670874	1263	yes	Nppc	yes	Nppc	330	Nppc	59	0.004	0.007	0.015	0.014	0.013	0.005	0.01	0.007	0.011	0.01	0.002	0.001
chr1	86703618	86704161	544	yes	Dis3l2	yes	Dis3l2	87	Dis3l2	24	0.001	0.002	0.002	0.001	0.006	0.001	0.003	0	0.005	0	0.001	0.002
chr1	87153912	87155085	1174	yes	Ecel1	yes	Ecel1	1638	Ecel1	76	0.006	0.011	0.037	0.033	0.02	0.016	0.013	0.03	0.037	0.048	0.003	0.004
chr1	87155838	87156120	283	yes	Ecel1	yes	Ecel1	157	Ecel1	23	0.006	0.014	0.026	0.028	0.014	0.006	0.005	0.015	0.021	0.025	0.001	0.002
chr1	87186574	87187227	654	yes	Prss56	yes	Prss56	3408	Prss56	27	0.01	0.018	0.022	0.026	0.015	0.003	0.007	0.012	0.02	0.014	0.006	0.002
chr1	87213816	87214382	567	yes	Eif4e2	yes	Eif4e2	186	Eif4e2	36	0.005	0.001	0.003	0.002	0	0.001	0.002	0.001	0.004	0.003	0.002	0.002
chr1	87264206	87264956	751	yes	Efhd1	yes	Efhd1	218	Efhd1	43	0.01	0.004	0.009	0.004	0.004	0.001	0.002	0.002	0.004	0.005	0.001	0.002
chr1	87326822	87327563	742	yes	Gigyf2	yes	Gigyf2	195	Gigyf2	54	0.002	0.002	0.006	0.003	0.003	0.001	0.002	0.002	0.002	0.001	0.001	0.001
chr1	87509540	87510557	1018	yes	Ngef	yes	Ngef	314	Ngef	62	0.087	0.039	0.014	0.012	0.01	0.003	0.007	0.007	0.012	0.007	0.002	0.001
chr1	87755866	87756662	797	yes	Atg16l1	yes	Atg16l1	254	Atg16l1	46	0.003	0.002	0.004	0.002	0.002	0.001	0.004	0.002	0.002	0.003	0.001	0.001
chr1	87853349	87853897	549	yes	Dgkd	yes	Dgkd	337	Dgkd	59	0.004	0.001	0.002	0.002	0.002	0.001	0.003	0.002	0.003	0.002	0.002	0.001
chr1	88008207	88008601	395	yes	Usp40	yes	Usp40	147	Usp40	8	0.003	0	0.005	0.004	0.004	0.001	0.002	0.003	0.002	0	0	0.001
chr1	88205329	88205799	471	yes	Dnajb3	yes	Ugt1a10--Ugt1a9--Ugt1a7c--Ugt1a6b--Ugt1a6a--Ugt1a5--Ugt1a2	184	Dnajb3	21	0.018	0.014	0.026	0.011	0.009	0.008	0.007	0.016	0.013	0.009	0	0
chr1	88277213	88277704	492	yes	Hjurp--A730008H23Rik	yes	A730008H23Rik--Hjurp	99	A730008H23Rik	28	0.007	0.002	0.008	0.009	0.008	0.007	0.008	0.006	0.008	0.008	0.001	0.002
chr1	88700953	88702514	1562	yes	Arl4c			457	Arl4c	121	0.012	0.003	0.003	0.002	0.002	0.001	0.002	0.002	0.003	0.001	0.001	0.001
chr1	89070436	89071245	810	yes	Sh3bp4	yes	Sh3bp4	379	Sh3bp4	33	0.002	0.004	0.001	0.002	0.002	0.001	0.003	0	0.003	0.002	0	0
chr1	89454368	89455875	1508	yes	Agap1	yes	Agap1	312	Agap1	124	0.003	0.003	0.003	0.005	0.003	0.001	0.003	0.002	0.004	0.003	0.002	0.001
chr1	89580254	89581800	1547			yes	Agap1	102865	4933400F21Rik	155	0.004	0.007	0.02	0.012	0.008	0.002	0.005	0.006	0.009	0.008	0.002	0.001
chr1	89922851	89923131	281					8185	Gbx2	13	0.006	0.028	0.081	0.03	0.006	0.002	0.013	0.013	0.027	0.016	0.004	0.002
chr1	89928656	89928995	340	yes	Gbx2			2350	Gbx2	18	0.02	0.075	0.262	0.158	0.057	0.027	0.025	0.088	0.038	0.047	0.037	0.026
chr1	89930082	89931398	1317	yes	Gbx2	yes	Gbx2	436	Gbx2	132	0.003	0.003	0.005	0.005	0.003	0.001	0.003	0.003	0.005	0.004	0.001	0.001
chr1	89941589	89942209	621					-10723	Gbx2	11	0.003	0.009	0.03	0.051	0.01	0.001	0.001	0.016	0.055	0.039	0	0.004
chr1	89968235	89968791	557	yes	Asb18	yes	Asb18	-37337	Gbx2	51	0.005	0	0.024	0.024	0.019	0.006	0.013	0.017	0.023	0.017	0.002	0.001
chr1	89992163	89992477	315			yes	Asb18	22257	Asb18	19	0.011	0.026	0.107	0.072	0.025	0.006	0.012	0.033	0.02	0.026	0.005	0.001
chr1	89992933	89993202	270	yes	Asb18	yes	Asb18	21509	Asb18	13	0.012	0.083	0.382	0.412	0.458	0.452	0.397	0.521	0.408	0.418	0.071	0.069
chr1	90603176	90603710	535	yes	Cops8	yes	Cops8	19	Cops8	31	0.001	0.003	0	0.001	0.004	0.001	0.002	0	0	0.001	0	0.003
chr1	90998517	90999142	626	yes	Lrrfip1	yes	Lrrfip1	104	Lrrfip1	73	0.098	0.063	0.05	0.019	0.011	0.001	0.004	0.005	0.011	0.008	0.002	0.003
chr1	91052628	91053202	575			yes	Lrrfip1	-528	Lrrfip1	19	0.003	0.003	0.004	0.007	0.007	0.002	0.004	0	0.005	0.008	0.002	0
chr1	91250291	91250853	563	yes	Ube2f	yes	Ube2f	254	Ube2f	57	0.05	0.018	0.008	0.002	0.002	0.001	0.002	0.002	0.003	0.001	0.001	0.001
chr1	91297895	91298794	900	yes	Scly	yes	Scly	7	Scly	38	0.004	0.002	0.003	0.004	0.002	0.002	0.001	0.001	0.002	0.002	0.002	0.002
chr1	91344457	91345817	1361	yes	Espnl			-5935	Klhl30	68	0.029	0.031	0.172	0.207	0.202	0.168	0.182	0.202	0.152	0.183	0.056	0.032
chr1	91366303	91366752	450	yes	Fam132b	yes	Fam132b	99	Fam132b	7	0	0.006	0.013	0.009	0.015	0.007	0.032	0.01	0.011	0.009	0	0
chr1	91398097	91399067	971	yes	Ilkap	yes	Ilkap	201	Ilkap	54	0.007	0.002	0.006	0.005	0.008	0.003	0.004	0.003	0.004	0.005	0.001	0.002
chr1	91412380	91413380	1001	yes	Hes6	yes	Hes6	342	Hes6	54	0.003	0.003	0.009	0.004	0.007	0.003	0.005	0.002	0.005	0.004	0.001	0.001
chr1	91414213	91414442	230					-1106	Hes6	13	0.003	0.02	0.038	0.009	0.001	0.001	0.001	0.006	0.005	0.002	0	0.002
chr1	91458999	91459734	736	yes	Per2	yes	Per2	-38	Per2	67	0.032	0.014	0.009	0.006	0.002	0.001	0.001	0	0.002	0.001	0.001	0
chr1	91494464	91494909	446	yes	Traf3ip1	yes	Traf3ip1	19	Traf3ip1	52	0.002	0.002	0.005	0.004	0.005	0.001	0.005	0.002	0.004	0.002	0.001	0.001
chr1	91540317	91541072	756	yes	Asb1	yes	Asb1	130	Asb1	26	0.007	0.004	0.007	0.008	0.01	0.001	0.006	0.002	0.004	0.003	0.002	0.001
chr1	91800886	91802681	1796	yes	Twist2	yes	Twist2	308	Twist2	52	0.014	0.022	0.067	0.075	0.067	0.025	0.031	0.046	0.051	0.052	0.007	0.011
chr1	92179620	92181074	1455					-31954	Hdac4	92	0.002	0.001	0.003	0.003	0.003	0.001	0.003	0.002	0.003	0.002	0	0.001
chr1	92473460	92473964	505	yes	Ndufa10	yes	Ndufa10	46	Ndufa10	32	0.003	0.001	0.003	0.003	0.002	0.001	0.003	0.001	0.002	0.004	0.002	0.002
chr1	92641726	92642045	320	yes	Myeov2	yes	Myeov2	62	Myeov2	13	0	0	0.014	0.002	0.003	0.001	0.003	0.003	0.002	0	0	0.002
chr1	92831246	92831553	308					-285	Gpc1	20	0.005	0.005	0.012	0.008	0.005	0.001	0.005	0.008	0.012	0.009	0.004	0.001
chr1	92831686	92832865	1180	yes	Gpc1	yes	Gpc1	591	Gpc1	73	0.007	0.005	0.011	0.005	0.003	0.001	0.002	0.005	0.007	0.005	0.003	0.002
chr1	92848434	92848783	350			yes	Gpc1	-1769	Mir149	7	0.217	0.25	0.195	0.154	0.078	0.069	0.049	0.049	0.039	0.062	0.014	0.016
chr1	92906972	92907592	621	yes	Dusp28	yes	Dusp28	294	Dusp28	27	0.005	0.002	0.002	0.006	0.005	0.001	0.003	0.004	0.003	0.002	0.001	0.001
chr1	92910510	92911527	1018	yes	Rnpepl1	yes	Rnpepl1	194	Rnpepl1	122	0.008	0.004	0.011	0.012	0.012	0.003	0.005	0.005	0.007	0.007	0.001	0.002
chr1	92934261	92934948	688	yes	Capn10--9430060I03Rik			197	Capn10	28	0.008	0.005	0.007	0.006	0.004	0.002	0.005	0.002	0.002	0.004	0.002	0
chr1	9299215	9300020	806	yes	Sntg1			112	Sntg1	26	0.12	0.119	0.076	0.049	0.021	0.003	0.006	0.016	0.023	0.035	0.014	0.014
chr1	93101580	93102109	530	yes	Kif1a	yes	Kif1a	21	Kif1a	20	0.018	0.036	0.085	0.056	0.026	0.009	0.002	0.018	0.032	0.032	0.014	0.002
chr1	93176597	93176931	335					-15816	2310007B03Rik	27	0.093	0.074	0.076	0.024	0.011	0.003	0.002	0.008	0.008	0.007	0.002	0.002
chr1	93235701	93236507	807	yes	Sned1	yes	Sned1	208	Sned1	57	0.011	0.005	0.01	0.013	0.011	0.002	0.004	0.004	0.006	0.009	0.002	0
chr1	93305704	93305961	258	yes	Mterfd2	yes	Mterfd2	38	Mterfd2	13	0.009	0.006	0.013	0.003	0.004	0	0.006	0.004	0.007	0.004	0.003	0.001
chr1	93342560	93344092	1533	yes	Ppp1r7--Pask	yes	Ppp1r7	-538	Pask	72	0.002	0.001	0.003	0.002	0.003	0	0.004	0.002	0.003	0.001	0.001	0.002
chr1	93444931	93445766	836			yes	Hdlbp	33460	Hdlbp	79	0.003	0.002	0.009	0.005	0.005	0.001	0.004	0.002	0.004	0.002	0.002	0.001
chr1	93478226	93479457	1232	yes	Sept2--Hdlbp	yes	Sept2--Hdlbp	-34	Hdlbp	48	0.006	0.002	0.003	0.003	0.001	0	0.003	0.003	0.004	0.001	0	0.001
chr1	93511776	93512054	279					-188	Farp2	5	0	0	0.003	0	0	0	0	0	0	0	0	0
chr1	93635101	93635978	878	yes	Stk25	yes	Stk25	187	Stk25	54	0.016	0.005	0.003	0.003	0.002	0.001	0.002	0.002	0.004	0.002	0.001	0.001
chr1	93685454	93686634	1181	yes	Bok	yes	Bok	351	Bok	91	0.007	0.006	0.008	0.005	0.006	0.002	0.003	0.004	0.006	0.004	0.002	0.001
chr1	93753866	93755348	1483	yes	Atg4b--Thap4	yes	Atg4b--Thap4	231	Thap4	122	0.001	0.001	0.004	0.003	0.003	0.001	0.002	0.002	0.001	0.001	0.001	0.001
chr1	93801690	93802178	489	yes	Dtymk			0	Dtymk	18	0.003	0.002	0.002	0.003	0.003	0.004	0.004	0.001	0.003	0.001	0.001	0.002
chr1	93803477	93804391	915	yes	Ing5	yes	Ing5	-30	Ing5	47	0.001	0.001	0.003	0.005	0.002	0.001	0.003	0.002	0.002	0.002	0.001	0.001
chr1	95313518	95314246	729	yes	Fam174a			255	Fam174a	10	0.022	0.003	0.008	0.007	0.007	0	0	0.006	0.004	0.003	0	0.002
chr1	9545269	9546268	1000	yes	Rrs1			361	Rrs1	75	0.004	0.002	0.003	0.002	0.003	0.002	0.001	0.001	0.005	0.001	0.001	0.001
chr1	95667365	95667768	404	yes	St8sia4			28	St8sia4	10	0.022	0.01	0.007	0.01	0.005	0	0	0.004	0.002	0.008	0.003	0
chr1	96872144	96872429	286	yes	Slco4c1			-115	Slco4c1	5	0.005	0	0.006	0.008	0.005	0.003	0.005	0.007	0.01	0.029	0.002	0.002
chr1	9699785	9700881	1097	yes	Mybl1	yes	Mybl1	-124	Mybl1	41	0.003	0.003	0.002	0.001	0.001	0	0.002	0.004	0.004	0.002	0.002	0
chr1	9747560	9748645	1086	yes	1700034P13Rik--Vcpip1	yes	1700034P13Rik	455	1700034P13Rik	62	0.005	0.002	0.007	0.02	0.021	0.007	0.012	0.006	0.009	0.011	0.001	0.001
chr1	97660683	97662278	1596	yes	D1Ertd622e	yes	D1Ertd622e	538	D1Ertd622e	158	0.003	0.003	0.008	0.005	0.003	0.001	0.003	0.002	0.003	0.002	0.001	0.001
chr1	97769532	97770690	1159	yes	Gin1--Ppip5k2	yes	Gin1--Ppip5k2	-19	Ppip5k2	30	0.01	0.001	0.001	0.003	0.002	0.001	0.001	0.001	0.003	0.001	0.002	0.003
chr1	97976934	97977255	322	yes	Pam			70699	B230216N24Rik	25	0.007	0.019	0.026	0.01	0.004	0.001	0.003	0.002	0.006	0.002	0	0.001
chr1	9797821	9798652	832	yes	Sgk3	yes	Sgk3	107	Sgk3	80	0.004	0.001	0.006	0.006	0.005	0.001	0.002	0.002	0.002	0.002	0.002	0
chr1	98095047	98095891	845	yes	Pam	yes	Pam	163	Pam	57	0.002	0.002	0.004	0.003	0.004	0.002	0.002	0.005	0.003	0.004	0.002	0.002
chr1	9848165	9848530	366	yes	Sgk3	yes	Sgk3	68	Sgk3	7	0.006	0	0	0	0	0.003	0.003	0	0	0	0.008	0.001
chr1	9943785	9944196	412	yes	Snhg6	yes	Snhg6	128	Snhg6	29	0.003	0.003	0.003	0.001	0.002	0	0.001	0.001	0.002	0.001	0.001	0.001
chr1	9967118	9968330	1213	yes	Tcf24			-239	Tcf24	93	0.003	0.003	0.011	0.018	0.031	0.021	0.022	0.02	0.019	0.02	0.002	0.003
chr10	100015456	100016640	1185	yes	Kitl	yes	Kitl	225	Kitl	63	0.003	0.004	0.007	0.005	0.005	0.002	0.004	0.002	0.003	0.003	0.001	0.001
chr10	100487147	100487810	664	yes	Tmtc3	yes	Tmtc3	-131	Tmtc3	36	0.008	0.001	0.005	0.003	0.004	0	0.002	0.002	0.004	0.002	0.001	0.001
chr10	100588950	100589339	390	yes	4930430F08Rik	yes	4930430F08Rik	115	4930430F08Rik	18	0.004	0.003	0.006	0.012	0.004	0.001	0.006	0.004	0.005	0.006	0.002	0.001
chr10	103028165	103028662	498	yes	Alx1	yes	Alx1	363	Alx1	5	0.042	0.009	0.028	0.02	0.023	0	0	0.019	0.004	0.005	0	0
chr10	105573440	105574450	1011	yes	Tmtc2	yes	Tmtc2	534	Tmtc2	37	0.004	0.001	0.005	0.003	0.002	0.001	0.002	0.002	0.004	0.001	0.001	0.001
chr10	10557825	10558187	363	yes	Rab32	yes	Rab32	201	Rab32	33	0.003	0.011	0.028	0.022	0.013	0	0.006	0.007	0.002	0.001	0	0.003
chr10	105841082	105841866	785	yes	Ccdc59--Mettl25	yes	Ccdc59	-94	Mettl25	52	0.004	0.002	0.005	0.004	0.004	0.002	0.002	0.002	0.003	0.003	0.001	0.001
chr10	10689177	10689398	222	yes	Grm1			-61757	4930567K20Rik	8	0.263	0.208	0.323	0.144	0.117	0.039	0.044	0.13	0.102	0.136	0.121	0.036
chr10	107271870	107272607	738	yes	Lin7a	yes	Lin7a	-155	Lin7a	23	0.011	0.022	0.03	0.02	0.004	0.002	0.002	0.004	0.008	0.004	0.001	0.001
chr10	108161582	108162873	1292	yes	Ppp1r12a	yes	Ppp1r12a	-171	Ppp1r12a	80	0.003	0.001	0.002	0.003	0.002	0	0.003	0	0.003	0.001	0.002	0.002
chr10	108332143	108333308	1166	yes	Pawr	yes	Pawr	538	Pawr	137	0.003	0.001	0.002	0.002	0.002	0.001	0.002	0.001	0.003	0.001	0.001	0.001
chr10	110455608	110456050	443					-144820	9230102K24Rik	49	0.012	0.011	0.008	0.003	0.002	0.001	0.002	0.002	0.003	0.001	0	0
chr10	110744922	110745773	852	yes	E2f7	yes	E2f7	-116	E2f7	101	0.012	0.007	0.004	0.003	0.004	0.004	0.003	0.003	0.004	0.003	0.002	0.001
chr10	110919752	110920283	532	yes	Csrp2	yes	Csrp2	-157	Csrp2	27	0.002	0.002	0.002	0.003	0.001	0	0.002	0.002	0.004	0.002	0.001	0
chr10	111009455	111010438	984	yes	Zdhhc17	yes	Zdhhc17	120	Zdhhc17	100	0.002	0.002	0.004	0.003	0.001	0.001	0.003	0.002	0.003	0.002	0.002	0.001
chr10	111164482	111165676	1195	yes	Osbpl8	yes	Osbpl8	278	Osbpl8	85	0.002	0.002	0.002	0.001	0.002	0.001	0.004	0.002	0.004	0.002	0.002	0.002
chr10	111472968	111473826	859	yes	Nap1l1	yes	Nap1l1	206	Nap1l1	74	0.002	0	0	0.003	0.001	0.001	0.001	0.001	0.002	0	0.001	0.001
chr10	11149205	11149869	665	yes	Shprh	yes	Shprh	108	Shprh	47	0.003	0.001	0.003	0.003	0.003	0.001	0.003	0.001	0.004	0.005	0.001	0
chr10	111506137	111506897	761	yes	Phlda1			232	Phlda1	79	0.003	0.002	0.003	0.005	0.003	0.001	0.003	0.002	0.002	0.002	0.001	0.001
chr10	111972630	111973268	639	yes	Krr1	yes	Krr1	255	Krr1	24	0.009	0.001	0.003	0.005	0.002	0.002	0.004	0.003	0.004	0.002	0.001	0.002
chr10	11280717	11282102	1386	yes	Fbxo30	yes	Fbxo30	81	Fbxo30	66	0.003	0.003	0.003	0.002	0.002	0.001	0.003	0.001	0.002	0.001	0.001	0.001
chr10	112928728	112929096	369	yes	Atxn7l3b			114	Atxn7l3b	51	0.005	0.004	0.008	0.011	0.007	0.002	0.005	0.005	0.005	0.005	0.008	0.002
chr10	11343296	11343812	517	yes	Epm2a	yes	Epm2a	110	Epm2a	63	0.002	0.003	0.001	0.002	0.002	0.001	0.003	0.002	0.003	0.002	0.001	0.001
chr10	114800439	114802201	1763	yes	Trhde	yes	Trhde	50	Trhde	88	0.011	0.037	0.087	0.079	0.053	0.044	0.038	0.053	0.06	0.063	0.009	0.008
chr10	115251058	115251685	628	yes	Tbc1d15	yes	Tbc1d15	121	Tbc1d15	36	0.001	0.001	0	0.006	0.002	0.001	0.001	0.002	0.006	0.002	0.001	0.002
chr10	115315154	115315707	554	yes	Rab21	yes	Rab21	161	Rab21	63	0.009	0.003	0.004	0.002	0.001	0.001	0.003	0.001	0.003	0.001	0.001	0.001
chr10	115362064	115362593	530	yes	Tmem19			-66	Tmem19	42	0.002	0.001	0.003	0.001	0.001	0	0.001	0.001	0.002	0.001	0.001	0.001
chr10	115384251	115385961	1711	yes	Zfc3h1--Thap2	yes	Zfc3h1	-671	Thap2	111	0.005	0.001	0.004	0.004	0.003	0.002	0.002	0.002	0.003	0.002	0.001	0.002
chr10	115587398	115587909	512	yes	Lgr5			126	Lgr5	24	0.004	0.025	0.034	0.014	0.005	0.001	0.003	0.003	0.004	0.004	0.001	0.002
chr10	116301376	116301579	204	yes	Ptprb			105	Ptprb	17	0.06	0.01	0.052	0.02	0.014	0.001	0.005	0.005	0.005	0.007	0.001	0.003
chr10	116418100	116418397	298	yes	Kcnmb4os1--Kcnmb4			128	Kcnmb4os1	5	0.039	0.064	0.194	0.309	0.355	0.61	0.506	0.465	0.221	0.265	0.036	0.034
chr10	116472993	116474365	1373	yes	Kcnmb4	yes	Kcnmb4	-156	Kcnmb4	100	0.007	0.005	0.009	0.01	0.004	0.002	0.003	0.003	0.005	0.005	0.002	0.001
chr10	116581167	116582169	1003	yes	Cnot2	yes	Cnot2	-157	Cnot2	50	0.011	0.003	0.003	0.003	0.001	0.001	0.003	0.002	0.002	0.002	0.001	0
chr10	116949738	116950599	862	yes	4933412E12Rik--Rab3ip	yes	Rab3ip	212	Rab3ip	80	0.007	0.001	0.002	0.001	0.001	0.001	0.002	0.001	0.002	0.002	0.001	0.002
chr10	117063294	117063896	603	yes	Cct2	yes	Cct2	219	Cct2	52	0.003	0.001	0.002	0.002	0.001	0.001	0.003	0.002	0.004	0.001	0.001	0.001
chr10	117147828	117148852	1025	yes	Frs2	yes	Frs2	134	Frs2	89	0.003	0.001	0.002	0.006	0.002	0.001	0.002	0.002	0.003	0.002	0.002	0.001
chr10	117224057	117224549	493	yes	Yeats4	yes	Yeats4	204	Yeats4	37	0	0.001	0.001	0.002	0.001	0	0.001	0.004	0.002	0.001	0	0.001
chr10	117375820	117377176	1357	yes	Cpsf6	yes	Cpsf6	475	Cpsf6	77	0.003	0.001	0.002	0.002	0.003	0.001	0.002	0.001	0.002	0.001	0.001	0.001
chr10	117629216	117629990	775	yes	Cpm	yes	Cpm	104	Cpm	32	0.033	0.002	0.006	0.001	0	0	0.002	0.003	0.004	0.001	0.001	0
chr10	117709874	117710932	1059	yes	Mdm2	yes	Mdm2	355	Mdm2	91	0.004	0.001	0.001	0.004	0.002	0.001	0.003	0.002	0.004	0.001	0.001	0.001
chr10	117792294	117793054	761	yes	Nup107	yes	Nup107	31	Nup107	43	0.001	0.004	0.001	0.003	0.003	0.001	0.003	0.001	0.002	0.002	0.001	0.001
chr10	117845802	117846391	590	yes	Rap1b	yes	Rap1b	-122	Rap1b	62	0.001	0.001	0	0.001	0.001	0.001	0.002	0.001	0.003	0.001	0.001	0.001
chr10	118141542	118142296	755	yes	Mdm1	yes	Mdm1	133	Mdm1	50	0.003	0.002	0.004	0.004	0.003	0.001	0.002	0.002	0.003	0.001	0	0.001
chr10	118867982	118869486	1505	yes	Dyrk2	yes	Dyrk2	169	Dyrk2	135	0.006	0.003	0.005	0.002	0.002	0.001	0.002	0.001	0.002	0.001	0.001	0.001
chr10	119239198	119240393	1196	yes	Cand1	yes	Cand1	259	Cand1	109	0.001	0.002	0.003	0.007	0.002	0	0.003	0.002	0.002	0.001	0.001	0.001
chr10	119453410	119454752	1343	yes	Grip1	yes	Grip1	48	Grip1	108	0.005	0.004	0.011	0.004	0.002	0.001	0.004	0.001	0.004	0.001	0.001	0.001
chr10	120089622	120089870	249	yes	Helb			23219	Helb	5	0.267	0.363	0.779	0.929	0.963	0.965	0.987	0.955	0.902	0.903	0.828	0.759
chr10	120112608	120113331	724	yes	Helb	yes	Helb	-5	Helb	14	0	0.001	0.012	0.005	0.01	0.004	0.007	0.005	0.007	0.003	0.004	0.002
chr10	120201290	120201968	679	yes	Irak3	yes	Irak3	-92	Irak3	49	0.002	0.005	0.017	0.015	0.014	0.006	0.013	0.013	0.015	0.014	0.003	0.002
chr10	120208701	120208952	252	yes	Tmbim4	yes	Tmbim4	1	Tmbim4	17	0.007	0.001	0.005	0.007	0.011	0.002	0.002	0.003	0.002	0.006	0.001	0.001
chr10	120474919	120477610	2692	yes	Hmga2	yes	Hmga2	671	Hmga2	157	0.024	0.005	0.004	0.002	0.002	0.001	0.002	0.001	0.003	0.003	0.001	0.001
chr10	120552439	120553188	750					-75879	Hmga2	25	0.027	0.024	0.01	0.005	0.001	0.001	0.001	0.002	0.008	0.003	0.005	0.002
chr10	120898367	120899190	824	yes	Msrb3	yes	Msrb3	193	Msrb3	86	0.063	0.021	0.016	0.012	0.007	0.002	0.003	0.002	0.004	0.004	0.001	0.001
chr10	120977864	120979758	1895	yes	Lemd3			519	Lemd3	175	0.003	0.002	0.003	0.003	0.004	0.001	0.003	0.002	0.003	0.002	0.001	0.001
chr10	121033870	121034143	274	yes	Wif1			3	Wif1	15	0.007	0.001	0.001	0.002	0.002	0.003	0.002	0	0.001	0.003	0.001	0.001
chr10	121310231	121311024	794	yes	Tbc1d30	yes	Tbc1d30	561	Tbc1d30	41	0.011	0.013	0.015	0.01	0.007	0.002	0.005	0.006	0.009	0.004	0.003	0.002
chr10	121351001	121351542	542					-13817	Gns	45	0.006	0.004	0.006	0.007	0.004	0.003	0.005	0.004	0.005	0.005	0.002	0.002
chr10	121364966	121365648	683	yes	Gns	yes	Gns	218	Gns	46	0.004	0.002	0.001	0.002	0.002	0	0.004	0.002	0.002	0	0.001	0
chr10	121475503	121476794	1292	yes	Rassf3	yes	Rassf3	102	Rassf3	56	0.004	0.002	0.003	0.005	0.003	0.001	0.002	0.003	0.006	0.001	0.001	0.001
chr10	121586242	121586510	269			yes	Tbk1	418	Tbk1	17	0.003	0.001	0.009	0.022	0.018	0.004	0.011	0.004	0.01	0.011	0.002	0.002
chr10	121586706	121587024	319	yes	Tbk1			-71	Tbk1	26	0.001	0.001	0.002	0.001	0.002	0	0.002	0.001	0.002	0.002	0	0
chr10	121606892	121607129	238	yes	Xpot	yes	Xpot	19306	Xpot	8	0.38	0.579	0.898	0.972	0.977	0.978	0.98	0.967	0.96	0.956	0.878	0.844
chr10	121625915	121626707	793	yes	Xpot	yes	Xpot	5	Xpot	63	0.003	0.001	0.002	0.002	0.001	0.001	0.002	0.001	0.004	0.001	0.001	0.001
chr10	121641588	121642085	498	yes	D930020B18Rik	yes	D930020B18Rik	136	D930020B18Rik	51	0.003	0.002	0.003	0.004	0.003	0.002	0.004	0.003	0.006	0.006	0.001	0.001
chr10	121739650	121740164	515	yes	BC048403			-29	BC048403	30	0.002	0.001	0.002	0.002	0.002	0.001	0.003	0.002	0.003	0.002	0.001	0.001
chr10	122047373	122047900	528					-321	Srgap1	64	0.004	0.004	0.003	0.006	0.003	0.001	0.003	0.001	0.003	0.003	0.002	0.001
chr10	122096631	122097215	585	yes	Tmem5	yes	Tmem5	179	Tmem5	47	0.007	0.003	0.003	0.006	0.004	0.001	0.002	0.003	0.003	0.002	0.001	0
chr10	122448598	122449321	724	yes	Avpr1a			462	Avpr1a	24	0.297	0.258	0.123	0.115	0.05	0.022	0.046	0.046	0.073	0.076	0.046	0.022
chr10	122678629	122679478	850	yes	Ppm1h--Mir8104	yes	Ppm1h	293	Ppm1h	81	0.004	0.004	0.005	0.003	0.002	0.001	0.003	0.002	0.003	0.002	0.001	0.001
chr10	122985224	122986608	1385	yes	Mirlet7i			-192	Mirlet7i	134	0.003	0.002	0.002	0.003	0.003	0.001	0.003	0.001	0.003	0.002	0.001	0.001
chr10	123076025	123076570	546	yes	Mon2			207	Mon2	47	0.005	0.002	0.003	0.004	0.002	0.001	0.001	0.001	0.002	0.001	0.002	0.002
chr10	123196325	123197341	1017	yes	Usp15	yes	Usp15	90	Usp15	75	0.002	0.001	0.002	0.001	0.002	0.001	0.003	0.001	0.002	0.001	0.001	0.001
chr10	123264440	123265789	1350	yes	Fam19a2	yes	Fam19a2	1039	Fam19a2	113	0.006	0.018	0.034	0.026	0.009	0.004	0.005	0.012	0.017	0.017	0.002	0.002
chr10	125966085	125966921	837	yes	Lrig3	yes	Lrig3	285	Lrig3	72	0.005	0.005	0.005	0.002	0.001	0.001	0.003	0.001	0.003	0.002	0.001	0.001
chr10	126900951	126901454	504	yes	Xrcc6bp1	yes	Xrcc6bp1	169	Xrcc6bp1	26	0.003	0.002	0.004	0.004	0.002	0.002	0.003	0.002	0.002	0.002	0.001	0.001
chr10	126905771	126906066	296					-4547	Xrcc6bp1	16	0	0.003	0.001	0.006	0.015	0.007	0.007	0.006	0.003	0.001	0.001	0.001
chr10	126928336	126928636	301					-27115	Xrcc6bp1	13	0.001	0.009	0.016	0.011	0.009	0.002	0.004	0.003	0.009	0.004	0.002	0.001
chr10	126978410	126980162	1753	yes	Ctdsp2	yes	Ctdsp2	570	Ctdsp2	92	0.003	0.001	0.002	0.002	0.001	0	0.001	0.002	0.002	0.002	0.001	0.001
chr10	127030576	127030856	281	yes	Tsfm	yes	Tsfm	98	Tsfm	29	0.002	0.002	0.003	0.003	0.003	0	0.002	0.002	0.003	0.002	0.001	0.002
chr10	127040964	127042234	1271	yes	Mettl1--LOC100504608	yes	Mettl1--LOC100504608	-205	LOC100504608	45	0.009	0.002	0.005	0.005	0.004	0.001	0.005	0.003	0.003	0.004	0.002	0
chr10	127059284	127060460	1177	yes	March9	yes	March9	312	March9	112	0.01	0.004	0.004	0.004	0.003	0.002	0.003	0.002	0.003	0.003	0.002	0.001
chr10	127063628	127063839	212	yes	Cdk4	yes	Cdk4	132	Cdk4	4	0	0	0	0	0	0.003	0.005	0	0.004	0	0.006	0
chr10	127079603	127080375	773	yes	Agap2			1083	Agap2	33	0.007	0.029	0.039	0.023	0.012	0.008	0.01	0.01	0.012	0.014	0.001	0.001
chr10	127081526	127081730	205			yes	Agap2	2722	Agap2	7	0.005	0.016	0.066	0.102	0.025	0.004	0.014	0.03	0.04	0.044	0	0
chr10	127090960	127091967	1008	yes	Agap2	yes	Agap2	12558	Agap2	31	0.057	0.041	0.077	0.09	0.076	0.055	0.049	0.069	0.085	0.081	0.014	0.02
chr10	127164980	127166258	1279	yes	B4galnt1	yes	B4galnt1	464	B4galnt1	116	0.003	0.003	0.003	0.003	0.002	0.002	0.003	0.003	0.005	0.003	0.001	0.001
chr10	127170598	127171211	614	yes	B4galnt1	yes	B4galnt1	5074	B4galnt1	26	0.002	0.003	0.013	0.006	0.004	0.001	0.003	0.004	0.006	0.007	0.001	0.003
chr10	127180239	127180475	237	yes	Slc26a10			288	Slc26a10	11	0.008	0.038	0.104	0.114	0.062	0.006	0.011	0.017	0.024	0.022	0.003	0.002
chr10	127188512	127188857	346			yes	Arhgef25	1139	Arhgef25	25	0.003	0.006	0.005	0.002	0.001	0.001	0.004	0.002	0.003	0.002	0.002	0
chr10	127189837	127190100	264	yes	Arhgef25	yes	Arhgef25	86	Arhgef25	11	0.005	0.098	0.262	0.277	0.098	0.006	0.008	0.085	0.049	0.044	0.028	0.054
chr10	127195381	127195717	337	yes	F420014N23Rik--Dtx3	yes	F420014N23Rik--Dtx3	160	Dtx3	22	0.006	0.003	0.003	0.003	0.002	0	0.003	0.001	0.003	0.004	0.002	0.001
chr10	127211218	127211758	541	yes	Pip4k2c	yes	Pip4k2c	134	Pip4k2c	44	0.002	0	0.002	0.002	0.003	0.001	0.004	0.003	0.005	0.004	0.001	0.002
chr10	127262819	127263131	313	yes	Kif5a			388	Kif5a	10	0.003	0.005	0.024	0.002	0	0.001	0	0	0	0.003	0	0
chr10	127266238	127266876	639	yes	Dctn2	yes	Dctn2	296	Dctn2	44	0.004	0.003	0.003	0.002	0.002	0.002	0.003	0.003	0.002	0.003	0.001	0.001
chr10	127288692	127289174	483	yes	Mbd6	yes	Mbd6	-162	Mbd6	11	0.003	0.002	0	0.005	0	0.002	0.002	0	0.002	0	0	0
chr10	127290360	127290708	349					-258	Ddit3	23	0.003	0.001	0.001	0.001	0.001	0.001	0.002	0.002	0	0.001	0	0.001
chr10	127311492	127312038	547	yes	Mars	yes	Mars	21	Mars	33	0.003	0.002	0.001	0.004	0.002	0	0.005	0.003	0.005	0.002	0.002	0.001
chr10	127326332	127327247	916	yes	Arhgap9	yes	Arhgap9	3064	Arhgap9	52	0.015	0.01	0.025	0.023	0.018	0.011	0.014	0.017	0.019	0.018	0.001	0.002
chr10	127380387	127380653	267					-9790	R3hdm2	42	0.005	0	0.001	0.001	0.001	0.001	0.003	0.001	0.003	0.001	0.001	0.001
chr10	127526221	127526946	726	yes	Nxph4			-4140	Shmt2	21	0.06	0.02	0.063	0.035	0.009	0.002	0.006	0.009	0.013	0.01	0.002	0.001
chr10	127534110	127534472	363	yes	Nxph4	yes	Nxph4	268	Nxph4	19	0.044	0.017	0.011	0.006	0.007	0.001	0.006	0.004	0.005	0.003	0.003	0.002
chr10	127535010	127535219	210					-555	Nxph4	20	0.066	0.016	0.032	0.033	0.006	0.006	0.004	0.009	0.024	0.021	0.002	0.003
chr10	127544437	127544693	257	yes	Lrp1			-10006	Nxph4	16	0.324	0.259	0.688	0.867	0.956	0.961	0.951	0.936	0.9	0.924	0.779	0.704
chr10	127593772	127593990	219	yes	Lrp1	yes	Lrp1	27267	Lrp1	2	0.231	0.117	0.676	0.854	0.939	0.951	0.9	0.984	0.92	0.912	0.8	0.75
chr10	127666490	127667185	696	yes	1700012D01Rik--Nab2			-135	Nab2	25	0.005	0.003	0.007	0.004	0.002	0.002	0.002	0.004	0.004	0.002	0.001	0.001
chr10	127676862	127677409	548	yes	Tmem194	yes	Tmem194	72	Tmem194	37	0.002	0.004	0.003	0.002	0.002	0	0.003	0.002	0.003	0.004	0.001	0.001
chr10	127739625	127740040	416	yes	Zbtb39	yes	Zbtb39	295	Zbtb39	33	0.006	0.002	0.005	0.003	0.004	0.001	0.002	0.001	0.006	0.003	0.001	0.002
chr10	128035278	128036310	1033	yes	Naca	yes	Naca	449	Naca	61	0.002	0.002	0.001	0.002	0.002	0.001	0.002	0.001	0.002	0.002	0.001	0
chr10	128058706	128059869	1164	yes	Ptges3	yes	Ptges3	307	Ptges3	73	0.001	0.001	0.002	0.002	0.002	0.001	0.002	0.001	0.001	0.001	0.001	0.001
chr10	128083247	128083990	744	yes	Atp5b	yes	Atp5b	312	Atp5b	26	0.005	0.001	0.003	0.002	0.002	0	0.003	0.003	0.004	0.004	0.001	0.001
chr10	128092858	128093472	615			yes	Baz2a	383	Baz2a	20	0.005	0.001	0.006	0.002	0.004	0.001	0.005	0.001	0.002	0.003	0.002	0
chr10	128096761	128097485	725			yes	Baz2a	4341	Baz2a	41	0.003	0.001	0.002	0.001	0.001	0.002	0.002	0	0.003	0.003	0.001	0.002
chr10	128194009	128195213	1205	yes	Gls2	yes	Gls2	-23	Gls2	23	0.005	0.001	0.002	0.002	0.003	0.001	0.002	0.002	0.003	0.003	0.003	0.001
chr10	128211740	128211946	207	yes	Spryd4			-49	Spryd4	10	0.001	0.001	0.003	0.006	0.004	0.001	0.003	0	0.002	0	0.002	0
chr10	128232070	128232435	366	yes	Timeless	yes	Timeless	190	Timeless	17	0.001	0	0.001	0.004	0.001	0.001	0	0.002	0	0.002	0.002	0.001
chr10	128270359	128270771	413	yes	Stat2	yes	Stat2	-10	Stat2	11	0.024	0	0.016	0.005	0.016	0.009	0.012	0.009	0.016	0.008	0	0
chr10	128303133	128303455	323	yes	Pan2			-40	Pan2	5	0.005	0	0.006	0.006	0.002	0.001	0.007	0	0	0	0	0
chr10	128322413	128322847	435	yes	Cnpy2	yes	Cnpy2	172	Cnpy2	11	0.027	0.007	0.004	0.008	0.007	0.002	0.005	0.003	0.004	0.002	0.002	0
chr10	128337602	128338095	494	yes	Cs	yes	Cs	17	Cs	34	0.005	0.001	0.002	0.003	0.001	0.001	0.002	0.001	0.003	0.001	0.001	0.002
chr10	128368484	128369261	778	yes	Coq10a	yes	Coq10a	1165	Coq10a	32	0.003	0.002	0.006	0.005	0.004	0.001	0.005	0.002	0.006	0.002	0.002	0.002
chr10	128376744	128377541	798	yes	Ankrd52	yes	Ankrd52	19	Ankrd52	74	0.002	0.002	0.003	0.002	0.004	0.001	0.004	0.002	0.003	0.002	0.001	0.001
chr10	128409748	128409952	205	yes	Nabp2			-54	Nabp2	6	0.002	0	0.006	0.004	0	0.001	0.005	0.001	0.007	0.002	0.005	0.002
chr10	128411345	128411845	501	yes	Rnf41	yes	Rnf41	-20	Rnf41	15	0.011	0.002	0.001	0.007	0.003	0.001	0.005	0.005	0.003	0.002	0.002	0
chr10	128458564	128459458	895	yes	Mir8105--Smarcc2	yes	Smarcc2	332	Mir8105	58	0.048	0.022	0.007	0.002	0.002	0.001	0.002	0.002	0.005	0.003	0.002	0.001
chr10	128459651	128459860	210			yes	Smarcc2	521	Smarcc2	7	0.064	0.015	0.012	0.005	0	0.001	0.013	0.005	0.005	0.003	0	0.001
chr10	128525060	128525800	741	yes	Esyt1	yes	Esyt1	429	Esyt1	33	0.054	0.023	0.011	0.002	0.005	0.002	0.003	0.002	0.004	0.002	0.003	0.001
chr10	128547283	128548018	736	yes	Zc3h10	yes	Zc3h10	94	Zc3h10	40	0.002	0.002	0.001	0.004	0.003	0.001	0.003	0.001	0.005	0.003	0.001	0.003
chr10	128548861	128549223	363	yes	Rpl41	yes	Rpl41	126	Rpl41	7	0.004	0.003	0.003	0	0.007	0	0.003	0	0	0.003	0.004	0
chr10	128565283	128566452	1170	yes	Pa2g4	yes	Pa2g4	66	Pa2g4	55	0.002	0.001	0.002	0.003	0.002	0.001	0.004	0.001	0.002	0.001	0.001	0.001
chr10	128589595	128590569	975					-581	Erbb3	50	0.002	0.002	0.002	0.003	0.002	0.003	0.003	0.004	0.007	0.002	0.001	0.001
chr10	128626155	128626554	400	yes	Rps26	yes	Rps26	152	Rps26	30	0.005	0.004	0.003	0.002	0.001	0.001	0.003	0.001	0.003	0.002	0.002	0.001
chr10	128645754	128645956	203	yes	Ikzf4			138	Ikzf4	14	0	0.026	0.033	0.027	0.008	0	0.008	0.015	0.004	0.006	0.003	0.003
chr10	128668967	128669418	452					4726	Suox	11	0.019	0.008	0.004	0.004	0.003	0.002	0.006	0.006	0.007	0.005	0.002	0.001
chr10	128673785	128673993	209	yes	Suox	yes	Suox	29	Suox	18	0.003	0.004	0.004	0.002	0.001	0.001	0.005	0.002	0.003	0.002	0.002	0.001
chr10	12868951	12869657	707					-7569	Utrn	56	0.001	0.002	0.003	0.001	0.001	0.001	0.002	0.001	0.003	0.001	0.001	0.002
chr10	128704529	128705218	690	yes	Cdk2	yes	Cdk2	177	Cdk2	48	0.001	0.002	0.002	0.003	0.001	0.001	0.003	0.001	0.004	0	0.001	0.001
chr10	128743785	128744155	371	yes	Dgka	yes	Dgka	86	Dgka	30	0.037	0.01	0.006	0.003	0.002	0.001	0.002	0.002	0.003	0.001	0	0
chr10	128747783	128748685	903	yes	Wibg	yes	Wibg	356	Wibg	30	0.001	0.003	0.003	0.002	0.006	0.001	0.001	0.001	0.002	0.003	0.001	0
chr10	128804987	128805758	772	yes	Dnajc14	yes	Dnajc14	-303	Dnajc14	46	0.01	0.002	0.001	0.001	0.003	0	0.003	0.003	0.003	0.001	0.001	0
chr10	128891065	128891677	613	yes	Gdf11	yes	Gdf11	347	Gdf11	43	0.008	0.003	0.004	0.001	0.001	0.001	0.002	0.002	0.001	0.001	0.001	0.001
chr10	128909881	128910349	469	yes	Cd63	yes	Cd63	250	Cd63	47	0.001	0.001	0.003	0.005	0.002	0.001	0.003	0.001	0.002	0	0.002	0.001
chr10	128923104	128923546	443	yes	Bloc1s1	yes	Bloc1s1	199	Bloc1s1	24	0.003	0.003	0.004	0.006	0.004	0.002	0.002	0.001	0.003	0.005	0.002	0.002
chr10	128933615	128934211	597	yes	Itga7	yes	Itga7	101	Itga7	20	0.006	0.001	0.006	0.016	0.009	0.007	0.003	0.009	0.022	0.007	0.001	0.001
chr10	12922723	12923133	411	yes	B230208H11Rik			199	B230208H11Rik	36	0.002	0.004	0.004	0.008	0.004	0.001	0.003	0.002	0.004	0.003	0.001	0
chr10	12964008	12964687	680	yes	Stx11	yes	Stx11	-89	Stx11	33	0.002	0.004	0.004	0.003	0.002	0.002	0.003	0.002	0.004	0.001	0.001	0.002
chr10	13008301	13009120	820	yes	Sf3b5			261	Sf3b5	23	0.01	0.004	0.004	0.006	0.013	0.008	0.009	0.009	0.007	0.008	0.001	0.002
chr10	130444795	130445008	214					10992	Vmn2r86	9	0.022	0.059	0.371	0.644	0.866	0.897	0.881	0.842	0.614	0.673	0.184	0.149
chr10	130470357	130470638	282					-14604	Vmn2r86	19	0.015	0.021	0.048	0.043	0.066	0.045	0.047	0.041	0.02	0.026	0.002	0.003
chr10	13060921	13061266	346					-29693	Plagl1	28	0.005	0.015	0.074	0.033	0.017	0.006	0.01	0.029	0.012	0.014	0.003	0.005
chr10	13090532	13091299	768	yes	Plagl1	yes	Plagl1	129	Plagl1	44	0.328	0.364	0.451	0.459	0.449	0.47	0.436	0.421	0.385	0.437	0.404	0.389
chr10	13192788	13193234	447	yes	Ltv1	yes	Ltv1	126	Ltv1	19	0.004	0.001	0.004	0.003	0.003	0.002	0.006	0.003	0.004	0.002	0.002	0.001
chr10	13323869	13324113	245	yes	Phactr2	yes	Phactr2	169	Phactr2	5	0.02	0.008	0.02	0.009	0.003	0	0.005	0	0	0.002	0	0.001
chr10	13473745	13474522	778	yes	Phactr2	yes	Phactr2	262	Phactr2	51	0.014	0.007	0.02	0.014	0.006	0.004	0.006	0.005	0.004	0.008	0.005	0.003
chr10	13552948	13553450	503	yes	Adat2--Pex3	yes	Adat2	-57	Pex3	35	0.004	0.003	0.003	0.007	0.004	0.003	0.002	0.001	0.002	0.004	0.002	0.002
chr10	13868752	13869155	404	yes	Aig1			-124	Aig1	40	0.003	0.006	0.011	0.008	0.006	0.002	0.007	0.004	0.002	0.002	0	0.002
chr10	13964565	13967616	3052	yes	Hivep2	yes	Hivep2	-288	Hivep2	140	0.018	0.006	0.004	0.003	0.003	0.001	0.002	0.002	0.004	0.002	0.001	0.001
chr10	14544965	14545639	675	yes	Gpr126			-266	Gpr126	63	0.005	0.003	0.015	0.012	0.012	0.004	0.01	0.005	0.008	0.007	0.002	0.001
chr10	14705275	14705582	308	yes	Vta1	yes	Vta1	61	Vta1	20	0	0.002	0.003	0.001	0.001	0	0.001	0.002	0.002	0	0.001	0.001
chr10	17723028	17724216	1189	yes	Cited2	yes	Cited2	395	Cited2	60	0.007	0.001	0.002	0.003	0.001	0.001	0.003	0.001	0.003	0.001	0.001	0.001
chr10	17947226	17948280	1055	yes	Heca	yes	Heca	314	Heca	89	0.003	0.001	0.003	0.003	0.001	0.001	0.003	0.002	0.004	0.001	0.001	0.001
chr10	18022557	18023138	582	yes	Abracl	yes	Abracl	404	Abracl	31	0.004	0.004	0.011	0.004	0.003	0	0.006	0.002	0.002	0.001	0	0.001
chr10	18055233	18056285	1053	yes	Reps1	yes	Reps1	-180	Reps1	79	0.002	0.002	0.004	0.006	0.004	0.002	0.003	0.004	0.004	0.003	0.002	0.001
chr10	18318272	18319406	1135					-83858	Ccdc28a	84	0.037	0.009	0.005	0.003	0.003	0	0.003	0.001	0.005	0.001	0.001	0.001
chr10	18844886	18845426	541	yes	Perp	yes	Perp	86	Perp	49	0.003	0.001	0.01	0.005	0.004	0.002	0.003	0.002	0.007	0.005	0.001	0.002
chr10	19015098	19015597	500	yes	Tnfaip3	yes	Tnfaip3	62	Tnfaip3	35	0.002	0.003	0.005	0.003	0.004	0	0.001	0.002	0.002	0.003	0.002	0.001
chr10	19356883	19357579	697	yes	Olig3			693	Olig3	11	0.023	0	0.023	0.055	0.022	0.002	0	0.016	0.008	0	0.007	0.007
chr10	19591980	19592356	377	yes	Ifngr1	yes	Ifngr1	211	Ifngr1	5	0.011	0.002	0.016	0.012	0.008	0.001	0.007	0.001	0.003	0	0.001	0.001
chr10	19849982	19850245	264			yes	Slc35d3	1345	Slc35d3	15	0.011	0.02	0.032	0.023	0.005	0.001	0.003	0.005	0.017	0.011	0.003	0.002
chr10	19850509	19851710	1202	yes	Slc35d3	yes	Slc35d3	349	Slc35d3	45	0.003	0.009	0.009	0.01	0.003	0.002	0.001	0.002	0.004	0.007	0.002	0.002
chr10	19907369	19907747	379	yes	Pex7	yes	Pex7	116	Pex7	32	0.002	0.001	0.003	0.004	0.004	0.001	0.003	0.003	0.003	0.002	0.001	0.001
chr10	19933613	19935110	1498	yes	Map3k5	yes	Map3k5	-163	Map3k5	124	0.003	0.003	0.004	0.004	0.002	0.001	0.003	0.002	0.003	0.003	0.001	0.001
chr10	20148433	20149349	917	yes	Map7	yes	Map7	-28	Map7	133	0.002	0.002	0.004	0.003	0.004	0.003	0.006	0.003	0.004	0.003	0.002	0.001
chr10	20311946	20313153	1208	yes	Bclaf1	yes	Bclaf1	82	Bclaf1	42	0.001	0.002	0.004	0.003	0.004	0.001	0.001	0.001	0.005	0	0.002	0.001
chr10	20347671	20348038	368	yes	Mtfr2	yes	Mtfr2	36	Mtfr2	19	0.007	0.003	0.004	0.005	0.006	0.001	0.002	0.002	0.004	0.003	0.002	0.001
chr10	20952416	20952958	543	yes	Ahi1	yes	Ahi1	141	Ahi1	41	0.005	0.002	0.003	0.002	0.001	0.001	0.005	0.001	0.004	0.001	0	0.001
chr10	21158976	21161316	2341	yes	Myb	yes	Myb	838	Myb	73	0.007	0.009	0.015	0.008	0.003	0.002	0.006	0.004	0.007	0.005	0.002	0.002
chr10	21295914	21296647	734	yes	Hbs1l	yes	Hbs1l	302	Hbs1l	52	0.001	0	0.003	0.002	0.002	0.001	0.002	0.003	0.007	0.003	0	0
chr10	21882249	21882569	321	yes	Sgk1			226	Sgk1	20	0.01	0.029	0.119	0.092	0.011	0.001	0.004	0.011	0.011	0.011	0.004	0.004
chr10	21993907	21994913	1007	yes	Sgk1	yes	Sgk1	-255	Sgk1	64	0.134	0.043	0.009	0.007	0.003	0.001	0.004	0.001	0.005	0.004	0.004	0.001
chr10	22058365	22058829	465					9482	4930444G20Rik	22	0.005	0.005	0.006	0.024	0.015	0.027	0.023	0.051	0.036	0.032	0.018	0.012
chr10	22148532	22151691	3160	yes	E030030I06Rik			-842	E030030I06Rik	107	0.004	0.005	0.013	0.009	0.003	0.001	0.003	0.003	0.006	0.006	0.001	0.001
chr10	22158441	22158777	337	yes	Raet1a	yes	Raet1a	1	Raet1a	21	0.003	0.011	0.016	0.01	0.001	0.002	0.005	0.003	0.007	0.006	0.001	0.002
chr10	22273321	22274267	947	yes	H60b	yes	Raet1a--Raet1b--Raet1c--H60b	321	H60b	37	0.009	0.033	0.054	0.047	0.023	0.01	0.015	0.02	0.023	0.026	0.003	0.004
chr10	22645256	22645505	250	yes	Slc2a12	yes	Slc2a12	370	Slc2a12	21	0.088	0.124	0.126	0.115	0.053	0.014	0.018	0.04	0.019	0.054	0.011	0.024
chr10	22730666	22732025	1360	yes	Tbpl1	yes	Tbpl1	101	Tbpl1	115	0.116	0.067	0.022	0.012	0.007	0.002	0.006	0.003	0.004	0.003	0.001	0.001
chr10	23349734	23350605	872	yes	Eya4	yes	Eya4	-267	Eya4	53	0.002	0.011	0.009	0.003	0.001	0.002	0.003	0	0.003	0.003	0.001	0.001
chr10	23786957	23787467	511	yes	Rps12	yes	Rps12	-3	Rps12	19	0.002	0	0.002	0.003	0.003	0	0.002	0.002	0.009	0.001	0.002	0.001
chr10	23796934	23797208	275	yes	Slc18b1	yes	Slc18b1	86	Slc18b1	15	0.151	0.097	0.051	0.026	0.013	0.004	0.006	0.005	0.011	0.005	0.003	0.002
chr10	24149290	24149738	449	yes	Stx7	yes	Stx7	198	Stx7	8	0.002	0.002	0.002	0.009	0.002	0.002	0.003	0.005	0	0	0.006	0.002
chr10	24223586	24223967	382	yes	Moxd1	yes	Moxd1	260	Moxd1	27	0.012	0.025	0.041	0.021	0.013	0.004	0.005	0.011	0.015	0.015	0.001	0.001
chr10	24595451	24596086	636	yes	Ctgf	yes	Ctgf	327	Ctgf	38	0.002	0.002	0.003	0.005	0.003	0	0.001	0.002	0.003	0.003	0.001	0
chr10	24711705	24712429	725	yes	Enpp1	yes	Enpp1	35	Enpp1	39	0	0.001	0.003	0.006	0.002	0.002	0.003	0.002	0.005	0.002	0	0
chr10	24869850	24870388	539	yes	Med23	yes	Med23	134	Med23	37	0.003	0.002	0.006	0.006	0.002	0.001	0.003	0.003	0.006	0.002	0.001	0.001
chr10	25296719	25297222	504			yes	Akap7	2193	Akap7	46	0.001	0.001	0.002	0.003	0.002	0.001	0.001	0.001	0.004	0	0.001	0.001
chr10	25359584	25360596	1013	yes	Epb4.1l2	yes	Epb4.1l2	293	Epb4.1l2	38	0.002	0	0.001	0.002	0.002	0.002	0.002	0.002	0.004	0.002	0.004	0.001
chr10	26078147	26078929	783	yes	Gm9767--Tmem200a			284	Gm9767	60	0.008	0.023	0.028	0.015	0.007	0.002	0.003	0.005	0.007	0.01	0.002	0.002
chr10	26373691	26375527	1837	yes	L3mbtl3	yes	L3mbtl3	576	L3mbtl3	117	0.002	0.001	0.002	0.002	0.001	0.001	0.002	0.001	0.003	0.001	0.001	0
chr10	28074518	28075101	584	yes	Ptprk			-9	Ptprk	48	0.004	0	0.003	0.002	0.001	0.001	0.002	0.001	0.001	0.001	0.001	0.001
chr10	29146671	29147681	1011	yes	Soga3			3181	Soga3	65	0.004	0.012	0.008	0.007	0.004	0.001	0.002	0.003	0.006	0.005	0.001	0.001
chr10	29196623	29197487	865	yes	Soga3	yes	Soga3	-14587	9330159F19Rik	10	0.027	0.086	0.368	0.586	0.842	0.937	0.946	0.872	0.704	0.834	0.277	0.291
chr10	29313242	29313586	345	yes	Echdc1	yes	Echdc1	-85	Echdc1	10	0.005	0.001	0.002	0.003	0.002	0.002	0	0.004	0.001	0.001	0.001	0.005
chr10	29361569	29362250	682	yes	Rnf146	yes	Rnf146	532	Rnf146	83	0.003	0.002	0.002	0.002	0.002	0.001	0.001	0.002	0.003	0.001	0.001	0
chr10	29535491	29535850	360	yes	Rspo3			197	Rspo3	23	0.004	0.013	0.019	0.013	0.004	0.001	0.002	0.002	0.004	0.003	0.001	0
chr10	30200239	30200631	393	yes	Cenpw	yes	Cenpw	105	Cenpw	16	0.002	0.001	0.005	0.005	0.001	0.002	0.001	0.002	0.006	0.002	0.001	0.002
chr10	30600366	30600787	422	yes	Trmt11	yes	Trmt11	173	Trmt11	25	0.045	0.012	0.003	0.003	0.003	0.005	0.004	0.001	0.002	0.002	0.002	0.001
chr10	30618238	30618608	371	yes	Hint3			-57	Hint3	19	0.001	0	0.005	0.003	0.003	0	0.001	0.001	0.001	0.001	0.003	0
chr10	30802658	30803453	796	yes	Ncoa7	yes	Ncoa7	51	Ncoa7	67	0.004	0.003	0.004	0.003	0.002	0.001	0.002	0.002	0.002	0.002	0.001	0.001
chr10	30842340	30843237	898	yes	Hey2	yes	Hey2	-5	Hey2	63	0.002	0.003	0.007	0.007	0.001	0.001	0.001	0.001	0.001	0.001	0.002	0
chr10	31313427	31313769	343	yes	Hddc2	yes	Hddc2	194	Hddc2	25	0.002	0.005	0.011	0.01	0.013	0	0.003	0.002	0.005	0.004	0.001	0.001
chr10	31445574	31445999	426	yes	Tpd52l1	yes	Tpd52l1	135	Tpd52l1	37	0.006	0.006	0.006	0.006	0.005	0.001	0.003	0.005	0.005	0.004	0	0.001
chr10	31608595	31609655	1061	yes	Rnf217			600	Rnf217	104	0.006	0.009	0.018	0.005	0.003	0.001	0.003	0.004	0.004	0.003	0.001	0.001
chr10	32889855	32890355	501	yes	Nkain2			-190	Nkain2	20	0.056	0.019	0.006	0.007	0.004	0	0.001	0.004	0.003	0.004	0.001	0.001
chr10	33624362	33624567	206	yes	Clvs2			136	Clvs2	14	0.018	0.034	0.072	0.025	0.036	0.017	0.004	0.019	0.048	0.033	0.003	0.003
chr10	3366238	3367166	929	yes	Ppp1r14c	yes	Ppp1r14c	553	Ppp1r14c	55	0.011	0.008	0.018	0.01	0.011	0.004	0.004	0.006	0.006	0.01	0.002	0.001
chr10	34019156	34019944	789	yes	Rwdd1	yes	Rwdd1	66	Rwdd1	66	0.005	0.001	0.005	0.003	0.002	0.001	0.002	0.001	0.003	0.001	0	0.001
chr10	34206827	34207451	625	yes	Dse	yes	Dse	412	Dse	48	0.007	0.005	0.003	0.002	0.002	0	0.004	0.002	0.002	0.004	0.001	0
chr10	34282057	34282751	695	yes	Tspyl1			215	Tspyl1	37	0.001	0.002	0.006	0.006	0.006	0	0.001	0.002	0.002	0.001	0	0
chr10	34297518	34297820	303	yes	Tspyl4			249	Tspyl4	7	0.117	0.051	0.026	0.016	0.016	0	0	0.028	0	0	0.006	0
chr10	34418214	34418534	321	yes	Nt5dc1	yes	Nt5dc1	154	Nt5dc1	22	0.028	0.019	0.008	0.004	0.006	0.004	0.005	0.004	0.001	0.003	0.001	0.002
chr10	36506875	36507677	803	yes	Hs3st5	yes	Hs3st5	470	Hs3st5	23	0.008	0.009	0.004	0.006	0	0.002	0.005	0.004	0.007	0.004	0.001	0.002
chr10	36974139	36975258	1120	yes	Hdac2	yes	Hdac2	155	Hdac2	77	0.004	0.002	0.003	0.002	0.003	0	0.002	0.002	0.004	0.002	0.002	0.002
chr10	37136112	37137316	1205	yes	Marcks	yes	Marcks	2212	Marcks	118	0.004	0.002	0.004	0.007	0.006	0.001	0.002	0.002	0.002	0.003	0.001	0.001
chr10	3740269	3741007	739	yes	Plekhg1	yes	Plekhg1	262	Plekhg1	20	0.022	0.007	0.008	0.005	0.003	0.001	0.001	0	0.004	0.001	0.001	0
chr10	39133882	39134286	405	yes	Tube1--Fam229b	yes	Tube1	-189	Fam229b	28	0.003	0.001	0.005	0.004	0.001	0.001	0.003	0.002	0.004	0.002	0.001	0.001
chr10	39369546	39370460	915	yes	Fyn	yes	Fyn	205	Fyn	77	0.004	0.005	0.007	0.003	0.002	0.001	0.002	0.002	0.004	0.001	0.001	0.001
chr10	39731123	39733134	2012	yes	Rev3l--E130307A14Rik	yes	Rev3l--E130307A14Rik	-121	E130307A14Rik	156	0.002	0.001	0.001	0.002	0.001	0.001	0.002	0.002	0.003	0.002	0.001	0.001
chr10	3973179	3973942	764	yes	Mthfd1l	yes	Mthfd1l	486	Mthfd1l	56	0.002	0.002	0.002	0.003	0.003	0.002	0.004	0.001	0.004	0.003	0.002	0.001
chr10	39898927	39899287	361	yes	AA474331			131	AA474331	22	0.024	0.007	0.016	0.012	0.006	0.003	0.004	0	0.001	0.001	0.001	0.001
chr10	39926751	39927081	331	yes	2010001E11Rik			7	2010001E11Rik	28	0.007	0.017	0.049	0.048	0.009	0.004	0.007	0.008	0.014	0.014	0.003	0.003
chr10	40024853	40025279	427	yes	AI317395	yes	AI317395	202	AI317395	15	0.004	0.005	0.015	0.009	0.01	0.002	0.009	0.006	0.005	0.009	0	0.002
chr10	40141759	40142438	680	yes	Slc16a10			156	Slc16a10	38	0.006	0.002	0.008	0.005	0.006	0.002	0.004	0.003	0.004	0.006	0.002	0.001
chr10	40246729	40247189	461	yes	Rpf2	yes	Rpf2	20	Rpf2	23	0.002	0.003	0.008	0.004	0.004	0.003	0.004	0.003	0.004	0.002	0.001	0.001
chr10	40300770	40302743	1974	yes	Amd2--Amd1	yes	Amd1--Amd2	430	Amd2	67	0.003	0.002	0.002	0.003	0.003	0.001	0.003	0.001	0.002	0.001	0.001	0.001
chr10	40349040	40350160	1121	yes	Cdk19	yes	Cdk19	293	Cdk19	45	0.003	0.001	0.004	0.003	0.003	0.001	0	0.003	0.003	0.002	0.001	0
chr10	40683153	40683657	505	yes	Mettl24			124	Mettl24	33	0.004	0.008	0.022	0.013	0.007	0.002	0.005	0.004	0.004	0.009	0.001	0.002
chr10	40883344	40884526	1183	yes	Wasf1	yes	Wasf1	402	Wasf1	119	0.003	0.002	0.002	0.003	0.003	0.001	0.003	0.002	0.003	0.002	0.001	0.001
chr10	41072162	41072365	204					-680	Gpr6	12	0.05	0.044	0.122	0.101	0.065	0.007	0.015	0.015	0.072	0.073	0.012	0.007
chr10	41450337	41450690	354	yes	Zbtb24	yes	Zbtb24	157	Zbtb24	24	0.011	0.004	0.012	0.003	0.007	0.001	0.003	0.002	0.003	0.001	0.003	0.001
chr10	41490045	41490803	759	yes	Ppil6--Smpd2	yes	Ppil6	-84	Smpd2	20	0.002	0.002	0.005	0.001	0.003	0.001	0	0.003	0.003	0.002	0.001	0.001
chr10	41518857	41519970	1114	yes	Cd164	yes	Cd164	-85	Cd164	43	0.001	0.001	0.003	0.002	0.001	0.001	0.001	0.001	0.003	0.003	0	0.001
chr10	41809870	41810555	686					-344	Cep57l1	24	0.002	0.001	0.001	0.005	0.005	0.001	0.004	0.002	0.003	0.003	0.002	0.001
chr10	41887289	41887698	410	yes	Sesn1	yes	Sesn1	56	Sesn1	44	0.004	0.005	0.005	0.005	0.003	0.001	0.001	0.002	0.002	0.001	0.001	0.001
chr10	42196982	42197868	887	yes	Foxo3			79317	Foxo3	32	0.264	0.239	0.349	0.629	0.901	0.952	0.935	0.885	0.67	0.77	0.346	0.346
chr10	42274731	42278553	3823	yes	Foxo3	yes	Foxo3	100	Foxo3	198	0.002	0.003	0.004	0.004	0.003	0.001	0.003	0.002	0.004	0.003	0.002	0.001
chr10	42478233	42478658	426	yes	Lace1	yes	Lace1	119	Lace1	25	0.002	0.001	0.002	0.004	0.003	0.001	0.002	0.001	0.002	0.002	0.001	0.002
chr10	42501838	42502718	881	yes	Snx3	yes	Snx3	225	Snx3	94	0.001	0.001	0.003	0.003	0.002	0.001	0.002	0.001	0.003	0.002	0	0.001
chr10	42579588	42579891	304			yes	Nr2e1	3848	Nr2e1	8	0.004	0.01	0.052	0.031	0.006	0.003	0.002	0.006	0.009	0.01	0.002	0.001
chr10	42582007	42584739	2733	yes	Nr2e1	yes	Nr2e1	215	Nr2e1	81	0.005	0.018	0.037	0.035	0.012	0.002	0.004	0.012	0.013	0.015	0.004	0.003
chr10	42591529	42591915	387					-8134	Nr2e1	21	0.007	0.012	0.013	0.009	0.004	0.002	0.003	0.004	0.004	0.002	0.001	0.001
chr10	42614054	42614404	351					-30641	Nr2e1	26	0.017	0.028	0.059	0.038	0.007	0.001	0.001	0.007	0.011	0.021	0.002	0.003
chr10	4266346	4266776	431	yes	Akap12	yes	Akap12	233	Akap12	31	0.09	0.034	0.004	0.006	0.002	0.002	0.002	0.002	0.006	0.002	0.002	0.001
chr10	42678828	42679395	568	yes	Ostm1			197	Ostm1	26	0	0.002	0.004	0.005	0.003	0.001	0.003	0.002	0.002	0.003	0.001	0.001
chr10	42761467	42762322	856	yes	Sec63	yes	Sec63	399	Sec63	47	0.003	0.004	0.004	0.001	0	0.001	0.004	0.001	0.002	0.002	0	0
chr10	43021060	43022094	1035	yes	Sobp			152953	Sobp	83	0.007	0.017	0.025	0.021	0.01	0.002	0.007	0.009	0.014	0.014	0.003	0.001
chr10	43173158	43175099	1942	yes	9030612E09Rik--Sobp	yes	Sobp	402	Sobp	102	0.007	0.006	0.01	0.005	0.002	0.002	0.002	0.002	0.003	0.003	0.002	0.001
chr10	43221048	43222034	987	yes	Pdss2			56	Pdss2	43	0.004	0.002	0.002	0.005	0.003	0.002	0.003	0.002	0.001	0.002	0.001	0.001
chr10	43456275	43456537	263			yes	Pdss2	-22733	Bend3	11	0.013	0.045	0.14	0.479	0.679	0.827	0.809	0.723	0.397	0.483	0.143	0.164
chr10	4346779	4347002	224			yes	Akap12	41218	Zbtb2	9	0.176	0.102	0.074	0.106	0.092	0.093	0.106	0.167	0.103	0.094	0.016	0.009
chr10	43478383	43480095	1713	yes	Bend3	yes	Bend3	100	Bend3	131	0.002	0.001	0.002	0.002	0.002	0.001	0.002	0.002	0.002	0.001	0.001	0.001
chr10	43511321	43511645	325	yes	Bend3			29511	1700021F05Rik	25	0.388	0.328	0.729	0.95	0.965	0.97	0.969	0.959	0.949	0.946	0.789	0.789
chr10	43540494	43541126	633	yes	1700021F05Rik	yes	1700021F05Rik	184	1700021F05Rik	29	0.003	0.002	0.006	0.004	0.003	0.001	0.003	0.003	0.002	0.003	0	0.001
chr10	43578339	43579598	1260	yes	Cd24a	yes	Cd24a	-200	Cd24a	39	0.003	0.004	0.006	0.004	0.001	0.001	0.003	0.002	0.003	0.003	0.002	0.002
chr10	4369007	4369248	242	yes	Zbtb2			18980	Zbtb2	7	0.043	0.231	0.508	0.826	0.945	0.929	0.96	0.936	0.913	0.919	0.526	0.435
chr10	4386714	4388128	1415	yes	Zbtb2	yes	Zbtb2	687	Zbtb2	124	0.002	0.001	0.001	0.002	0.002	0.001	0.004	0.001	0.002	0.002	0.001	0
chr10	43901301	43901869	569	yes	Rtn4ip1--Qrsl1	yes	Qrsl1	151	Qrsl1	11	0.004	0	0.001	0.002	0.004	0.001	0.002	0.004	0.008	0.004	0.001	0.003
chr10	44003488	44004455	968	yes	Aim1			874	Aim1	79	0.007	0.004	0.015	0.013	0.007	0.006	0.008	0.008	0.011	0.01	0.001	0.002
chr10	44148521	44149102	582					-21634	Speer5-ps1	35	0.009	0.018	0.045	0.023	0.028	0.024	0.019	0.028	0.026	0.029	0.004	0.004
chr10	44268176	44268746	571	yes	Atg5	yes	Atg5	104	Atg5	49	0.003	0.002	0.005	0.004	0.004	0.001	0.001	0.001	0.003	0.003	0.005	0.002
chr10	4432145	4432861	717	yes	1700052N19Rik--Rmnd1	yes	1700052N19Rik--Rmnd1	-151	Rmnd1	53	0.007	0.002	0.004	0.002	0.002	0	0.001	0.001	0.002	0.001	0.002	0
chr10	44458550	44458893	344	yes	Prdm1			-35	Prdm1	9	0.004	0.008	0.015	0.004	0.002	0.002	0.002	0.001	0.004	0.002	0	0.003
chr10	45066902	45067564	663	yes	Prep	yes	Prep	20	Prep	95	0.043	0.01	0.002	0.002	0.003	0.001	0.002	0.001	0.003	0.002	0.002	0.001
chr10	45158226	45158512	287	yes	Prep			91156	Prep	14	0.252	0.28	0.721	0.903	0.956	0.953	0.952	0.937	0.942	0.938	0.804	0.767
chr10	45289301	45289796	496	yes	Popdc3	yes	Popdc3	244	Popdc3	30	0.005	0.004	0.009	0.011	0.008	0.002	0.005	0.004	0.01	0.011	0.002	0.001
chr10	45335481	45336223	743	yes	Bves	yes	Bves	91	Bves	67	0.004	0.005	0.01	0.008	0.006	0.003	0.004	0.005	0.006	0.006	0.002	0.002
chr10	45485681	45486868	1188					-16073	Lin28b	108	0.001	0.003	0.005	0.003	0.003	0.001	0.002	0.001	0.002	0.001	0.001	0.001
chr10	45577766	45578454	689	yes	Hace1	yes	Hace1	282	Hace1	41	0.066	0.018	0.003	0.002	0.002	0.001	0.003	0.002	0.002	0.001	0.001	0
chr10	4712270	4712922	653	yes	Esr1	yes	Esr1	100551	Esr1	29	0.112	0.111	0.071	0.032	0.013	0.01	0.013	0.021	0.011	0.024	0.007	0.004
chr10	49783017	49783368	352	yes	Grik2	yes	Grik2	5562	Grik2	22	0.008	0.052	0.091	0.101	0.027	0.007	0.006	0.048	0.047	0.017	0.015	0.008
chr10	49788483	49788867	385	yes	Grik2	yes	Grik2	79	Grik2	29	0.005	0.013	0.017	0.006	0.002	0.003	0.003	0.001	0.002	0.004	0.002	0.002
chr10	50592508	50593018	511	yes	Ascc3	yes	Ascc3	95	Ascc3	65	0.002	0.001	0.002	0.002	0.002	0.001	0.001	0.001	0.002	0	0.002	0
chr10	50894242	50895332	1091					-863	Sim1	37	0.011	0.01	0.031	0.018	0.006	0.002	0.006	0.007	0.009	0.007	0.001	0.002
chr10	50900711	50901152	442			yes	Sim1	5282	Sim1	24	0.028	0.033	0.044	0.038	0.004	0.001	0.008	0.017	0.015	0.011	0.002	0.002
chr10	51677775	51678005	231	yes	Rfx6			131	Rfx6	14	0.008	0.042	0.013	0.026	0.005	0.008	0.005	0.001	0.006	0.015	0.002	0
chr10	52022400	52022994	595	yes	Vgll2	yes	Vgll2	12	Vgll2	38	0.005	0.023	0.028	0.021	0.012	0	0.001	0.002	0.003	0.002	0.001	0.004
chr10	52027445	52028039	595	yes	Vgll2			5057	Vgll2	6	0.038	0.051	0.111	0.061	0.034	0.006	0.012	0.049	0.024	0.036	0.018	0.001
chr10	52233394	52234339	946	yes	Dcbld1	yes	Dcbld1	248	Dcbld1	49	0.003	0	0.004	0.001	0.002	0.001	0.002	0	0.002	0.004	0.001	0.001
chr10	52381715	52382289	575	yes	Gopc			122	Gopc	52	0.002	0.002	0.003	0.002	0.001	0.001	0.001	0.001	0.003	0.001	0.002	0.001
chr10	52417383	52418289	907	yes	Nus1	yes	Nus1	290	Nus1	69	0.003	0.001	0.001	0.004	0.002	0.001	0.002	0.002	0.003	0.003	0.001	0.001
chr10	52545617	52545918	302	yes	Zfa-ps			-29	Zfa-ps	22	0.033	0.102	0.263	0.414	0.723	0.83	0.832	0.758	0.572	0.578	0.214	0.232
chr10	52690524	52691622	1099	yes	Slc35f1	yes	Slc35f1	573	Slc35f1	47	0.006	0.019	0.015	0.01	0.008	0.002	0.005	0.005	0.007	0.007	0.002	0.002
chr10	53379252	53379454	203			yes	Cep85l	498	Cep85l	9	0.003	0.001	0.006	0.005	0.005	0.001	0.002	0.001	0.011	0	0	0.001
chr10	53596813	53597857	1045	yes	Asf1a	yes	Asf1a--Mcm9	375	Asf1a	60	0.003	0.001	0.002	0.002	0.001	0.001	0.003	0.002	0.002	0.002	0.002	0.001
chr10	53629430	53630281	852	yes	Mcm9	yes	Mcm9	583	Mcm9	55	0.002	0.001	0.001	0.003	0.001	0.001	0.003	0.001	0.002	0.001	0.001	0.001
chr10	53750792	53751465	674	yes	Fam184a			-219	Fam184a	25	0.005	0.009	0.027	0.015	0.015	0.004	0.007	0.011	0.018	0.016	0.002	0.002
chr10	54074629	54076165	1537	yes	Gm16998--Man1a	yes	Man1a	399	Man1a	74	0.004	0.006	0.006	0.006	0.002	0.001	0.002	0.001	0.004	0.002	0.002	0.001
chr10	56115144	56115940	797	yes	Msl3l2	yes	Tbc1d32	8626	Msl3l2	59	0.009	0.029	0.028	0.03	0.017	0.005	0.008	0.017	0.013	0.008	0.003	0.002
chr10	56228653	56228979	327	yes	Tbc1d32			-127	Tbc1d32	9	0	0.002	0.009	0.007	0.006	0.001	0.005	0.004	0.008	0.002	0	0
chr10	57486189	57487019	831	yes	Hsf2--4930467K11Rik	yes	Hsf2	-251	4930467K11Rik	87	0.003	0.001	0.002	0.002	0.001	0.001	0.001	0.002	0.002	0.002	0.001	0.001
chr10	57532018	57532605	588	yes	Serinc1	yes	Serinc1	217	Serinc1	46	0.004	0.004	0.005	0.003	0.005	0.002	0.004	0.002	0.004	0.002	0.001	0.001
chr10	57794731	57795000	270	yes	Smpdl3a	yes	Smpdl3a	323	Smpdl3a	21	0.037	0.028	0.063	0.037	0.033	0.007	0.014	0.015	0.009	0.017	0.001	0.003
chr10	5805008	5806200	1193	yes	Fbxo5	yes	Fbxo5	-139	Fbxo5	53	0.005	0.002	0.002	0.004	0.001	0	0.002	0.001	0.003	0.002	0.001	0
chr10	5823486	5824386	901	yes	Mtrf1l	yes	Mtrf1l	7	Mtrf1l	40	0.004	0.005	0.003	0.006	0.001	0.001	0.001	0.001	0.002	0.003	0.003	0.001
chr10	58255344	58255740	397	yes	Gcc2	yes	Gcc2	17	Gcc2	2	0	0.012	0.008	0	0.012	0	0	0.01	0	0.012	0.01	0
chr10	58323249	58323825	577	yes	Lims1	yes	Lims1	72	Lims1	60	0.001	0.001	0.003	0.003	0.002	0.001	0.003	0.001	0.002	0.002	0.002	0.001
chr10	58446725	58447449	725	yes	Ranbp2	yes	Ranbp2	236	Ranbp2	72	0.001	0	0.001	0.001	0.002	0.001	0.002	0.001	0.004	0.002	0	0.001
chr10	58497863	58498188	326	yes	Ccdc138	yes	Ccdc138	90	Ccdc138	15	0.01	0.001	0	0.003	0	0	0.003	0.002	0.003	0.005	0.002	0.002
chr10	58812258	58814099	1842	yes	Sh3rf3			-180	Sh3rf3	102	0.004	0.004	0.01	0.007	0.003	0.001	0.002	0.002	0.005	0.005	0.001	0.001
chr10	5921701	5922556	856	yes	Rgs17	yes	Rgs17	272	Rgs17	22	0.022	0.011	0.015	0.008	0.003	0.003	0.003	0.002	0.002	0.004	0.001	0
chr10	59221274	59222787	1514	yes	Sowahc--Sept10	yes	2010-09-01	-183	2010-09-01	99	0.001	0.002	0.003	0.004	0.002	0.001	0.002	0.001	0.003	0.003	0.001	0.001
chr10	59323026	59323922	897	yes	P4ha1	yes	P4ha1	179	P4ha1	78	0.003	0.002	0.007	0.008	0.004	0.001	0.005	0.003	0.005	0.003	0.002	0.001
chr10	59616123	59616735	613	yes	Mcu	yes	Mcu	263	Mcu	36	0.001	0.002	0.003	0.004	0.002	0.001	0.001	0.001	0.002	0.002	0.001	0.002
chr10	59702346	59702799	454	yes	Micu1	yes	Micu1	-62	Micu1	30	0	0.005	0.008	0.003	0.004	0.012	0.003	0.002	0.001	0.005	0.003	0
chr10	59951231	59952395	1165	yes	Ddit4	yes	Ddit4	-43	Ddit4	63	0.002	0.002	0.004	0.004	0.002	0.001	0.002	0.002	0.005	0.002	0.001	0.001
chr10	60002780	60003293	514	yes	Ascc1--Anapc16	yes	Ascc1--Anapc16	232	Ascc1	10	0.003	0.007	0.004	0.004	0.004	0	0.004	0.001	0.003	0	0.001	0
chr10	60106380	60107798	1419	yes	Spock2	yes	Spock2	833	Spock2	63	0.003	0.004	0.011	0.013	0.005	0.003	0.006	0.008	0.01	0.008	0.002	0.001
chr10	60185807	60186648	842	yes	Chst3			33032	Chst3	12	0	0.016	0.089	0.178	0.489	0.58	0.472	0.375	0.282	0.354	0.027	0.034
chr10	60218758	60219462	705	yes	Chst3	yes	Chst3	150	Chst3	54	0.004	0.004	0.013	0.013	0.004	0.001	0.003	0.008	0.009	0.009	0.002	0.003
chr10	60303323	60303537	215	yes	Cdh23			18970	Psap	14	0.216	0.216	0.749	0.907	0.933	0.922	0.938	0.901	0.883	0.901	0.7	0.659
chr10	60346827	60347059	233	yes	4632428N05Rik	yes	Cdh23	93	4632428N05Rik	19	0.103	0.038	0.044	0.008	0.005	0.002	0.004	0.002	0.008	0.002	0.001	0.001
chr10	60685947	60686341	395			yes	Cdh23	10346	Cdh23	15	0.003	0.019	0.133	0.121	0.082	0.043	0.065	0.1	0.062	0.081	0.013	0.009
chr10	60686587	60687780	1194	yes	Cdh23	yes	Cdh23	9306	Cdh23	98	0.007	0.007	0.019	0.009	0.006	0.003	0.003	0.004	0.007	0.008	0.002	0.001
chr10	60752587	60752945	359	yes	Slc29a3	yes	Slc29a3	16	Slc29a3	17	0.004	0.003	0.005	0.02	0.018	0.008	0.011	0.013	0.007	0.013	0.001	0.002
chr10	60830546	60831810	1265	yes	Unc5b	yes	Unc5b	403	Unc5b	65	0.003	0.002	0.001	0.002	0.003	0.001	0.003	0.001	0.003	0.001	0.001	0.001
chr10	61089319	61089587	269	yes	Pcbd1	yes	Pcbd1	123	Pcbd1	11	0	0.029	0.048	0.014	0.021	0.007	0	0	0.006	0.008	0.008	0
chr10	61146271	61146676	406	yes	Sgpl1	yes	Sgpl1	1191	Sgpl1	32	0.011	0.005	0.004	0.003	0.002	0.001	0.006	0.003	0.003	0.001	0.003	0.002
chr10	61147347	61147967	621	yes	Sgpl1	yes	Sgpl1	8	Sgpl1	64	0.008	0.004	0.001	0.003	0.002	0.001	0.003	0.001	0.003	0.002	0.001	0.002
chr10	61245891	61246103	213	yes	Adamts14	yes	Adamts14	27441	Adamts14	5	0.071	0.147	0.581	0.856	0.863	0.952	0.913	0.889	0.745	0.844	0.634	0.616
chr10	61273127	61273655	529	yes	Adamts14	yes	Adamts14	47	Adamts14	43	0.006	0.005	0.01	0.006	0.006	0.001	0.002	0.002	0.003	0.002	0	0.001
chr10	61383143	61383688	546	yes	Pald1	yes	Pald1	107	Pald1	48	0.001	0.006	0.004	0.004	0.001	0	0.002	0.002	0.004	0.002	0.002	0
chr10	61418357	61418682	326	yes	Nodal	yes	Nodal	549	Nodal	13	0.004	0.004	0.007	0.009	0.006	0.008	0.017	0.013	0.023	0.02	0.003	0.004
chr10	61452172	61452946	775	yes	Eif4ebp2	yes	Eif4ebp2	110	Eif4ebp2	63	0.001	0	0.002	0.002	0.001	0	0.003	0.002	0.002	0.002	0.001	0.001
chr10	61475608	61476237	630	yes	Lrrc20	yes	Lrrc20	90	Lrrc20	9	0.005	0.006	0.008	0.008	0.003	0.002	0.003	0.002	0.004	0.005	0.002	0.001
chr10	61595130	61595395	266					-221	Npffr1	18	0.07	0.061	0.098	0.05	0.04	0.02	0.032	0.03	0.032	0.034	0.005	0.003
chr10	61625499	61626247	749	yes	Npffr1	yes	Npffr1	-22747	Ppa1	9	0.003	0.017	0.121	0.144	0.212	0.145	0.123	0.151	0.092	0.092	0.006	0.014
chr10	61648390	61649103	714	yes	Ppa1	yes	Ppa1	126	Ppa1	57	0.003	0.001	0.002	0.004	0.003	0.001	0.003	0.001	0.001	0.002	0.001	0.001
chr10	61680016	61680739	724	yes	Sar1a	yes	Sar1a	58	Sar1a	46	0.005	0.001	0.007	0.008	0.004	0.004	0.002	0.003	0.001	0.002	0.003	0.002
chr10	61695440	61696703	1264	yes	Tysnd1	yes	Tysnd1	559	Tysnd1	121	0.003	0.002	0.006	0.011	0.024	0.021	0.021	0.018	0.014	0.015	0.002	0.001
chr10	61715274	61715578	305	yes	Aifm2	yes	Aifm2	164	Aifm2	13	0.001	0.005	0.009	0.01	0.008	0.008	0.014	0.012	0.015	0.015	0.004	0.001
chr10	61783121	61784365	1245	yes	H2afy2	yes	H2afy2	121	H2afy2	74	0.006	0.006	0.008	0.005	0.002	0.001	0.003	0.002	0.005	0.003	0.002	0.001
chr10	61978049	61979302	1254	yes	Col13a1	yes	Col13a1	432	Col13a1	41	0.206	0.107	0.034	0.017	0.002	0.001	0.002	0.005	0.011	0.008	0.002	0.003
chr10	62110704	62111095	392	yes	2010107G23Rik	yes	2010107G23Rik	113	2010107G23Rik	33	0.132	0.05	0.009	0.003	0.002	0.001	0.005	0.003	0.007	0.006	0.001	0.002
chr10	62132778	62133047	270					-177	Neurog3	17	0.294	0.134	0.105	0.041	0.002	0.001	0.004	0.005	0.005	0.006	0.001	0.004
chr10	62133624	62133888	265	yes	Neurog3			667	Neurog3	26	0.361	0.355	0.191	0.114	0.046	0.011	0.018	0.094	0.06	0.056	0.047	0.029
chr10	62230649	62231487	839	yes	Tspan15	yes	Tspan15	150	Tspan15	41	0.003	0.002	0.012	0.009	0.009	0.002	0.006	0.006	0.011	0.009	0.002	0.001
chr10	62269716	62269981	266	yes	Hk1			17411	Tacr2	3	0.092	0.14	0.406	0.905	0.682	0.787	0.738	0.675	0.429	0.501	0.056	0.093
chr10	62339925	62340434	510	yes	Hk1	yes	Hk1	241	Hk1	17	0.003	0.005	0.01	0.008	0.004	0.003	0.001	0.003	0.006	0.004	0.002	0.001
chr10	62449428	62450006	579	yes	4930507D05Rik--Supv3l1			-24	Supv3l1	26	0.004	0.001	0.002	0.003	0.003	0.001	0	0	0.002	0.001	0.001	0
chr10	62486288	62487334	1047	yes	Vps26a	yes	Vps26a	-213	Vps26a	41	0.011	0.001	0.002	0.003	0.001	0	0.001	0.002	0.001	0.002	0.002	0.001
chr10	62577908	62578575	668	yes	2510003E04Rik	yes	2510003E04Rik	215	2510003E04Rik	38	0.002	0.003	0.004	0.007	0.008	0.002	0.004	0.004	0.007	0.004	0.001	0.001
chr10	62601951	62602436	486	yes	Ddx21	yes	Ddx21	104	Ddx21	25	0.002	0	0	0	0.003	0.002	0.006	0.003	0.002	0	0	0
chr10	62650599	62651712	1114	yes	Ddx50	yes	Ddx50	42	Ddx50	46	0.005	0.001	0.002	0.003	0.002	0.002	0.003	0.002	0.003	0.003	0.001	0.001
chr10	62725705	62726253	549	yes	Stox1	yes	Stox1	120	Stox1	11	0	0.003	0.003	0.004	0.004	0.002	0.004	0	0	0.003	0	0.001
chr10	62791646	62792545	900	yes	Ccar1	yes	Ccar1	272	Ccar1	81	0.003	0.001	0.002	0.003	0.003	0.001	0.003	0.001	0.003	0.002	0.002	0.001
chr10	62886788	62887349	562					-7054	Tet1	33	0.053	0.011	0.004	0.009	0.001	0.002	0.001	0.001	0.001	0.001	0.001	0.001
chr10	62920519	62921019	501	yes	Slc25a16	yes	Slc25a16	137	Slc25a16	38	0	0.001	0.004	0.001	0.002	0.001	0.002	0.001	0.002	0.002	0.001	0.001
chr10	62946851	62947246	396	yes	Dna2	yes	Dna2	20	Dna2	41	0.002	0.001	0.012	0.002	0.002	0.001	0.002	0.001	0.003	0	0.001	0.001
chr10	62980177	62980810	634	yes	Rufy2	yes	Rufy2	272	Rufy2	23	0.001	0.001	0.001	0.001	0.002	0	0.003	0.001	0.002	0.002	0.001	0.003
chr10	63023021	63024293	1273	yes	Hnrnph3	yes	Hnrnph3	192	Hnrnph3	54	0.003	0.002	0.002	0.001	0.001	0.001	0.002	0.001	0.003	0.001	0	0
chr10	63100268	63100498	231	yes	Atoh7			228	Atoh7	30	0.006	0.015	0.023	0.01	0.007	0.002	0.003	0.003	0.006	0.003	0.001	0.002
chr10	63192434	63192673	240	yes	Mypn			11398	Mypn	2	0.014	0.013	0.445	0.605	0.875	0.846	0.848	0.773	0.623	0.581	0.094	0.062
chr10	63243913	63244443	531	yes	Herc4	yes	Herc4	382	Herc4	38	0.002	0.001	0.001	0.004	0.004	0.001	0.001	0.002	0.001	0.002	0.001	0.001
chr10	63338175	63339425	1251	yes	Sirt1	yes	Sirt1	232	Sirt1	152	0.006	0.003	0.002	0.002	0.002	0.001	0.003	0.001	0.002	0.001	0.001	0.001
chr10	63429559	63430167	609	yes	Ctnna3			-234	Ctnna3	37	0.001	0.003	0.001	0.001	0.002	0.001	0	0	0.002	0.003	0	0.001
chr10	63583614	63583875	262			yes	Ctnna3	126234	Ctnna3	4	0.245	0.245	0.415	0.535	0.682	0.702	0.751	0.645	0.541	0.49	0.159	0.142
chr10	67096180	67097472	1293	yes	Reep3	yes	Reep3	162	Reep3	115	0.003	0.002	0.002	0.001	0.001	0.001	0.003	0.001	0.002	0.002	0.001	0.001
chr10	67126768	67127451	684	yes	Jmjd1c	yes	Jmjd1c	-147	Jmjd1c	92	0.049	0.015	0.008	0.007	0.005	0.001	0.002	0.001	0.003	0.005	0.001	0.001
chr10	67284764	67285497	734	yes	Nrbf2	yes	Nrbf2	151	Nrbf2	64	0.003	0.002	0.002	0.006	0.005	0.002	0.003	0.001	0.003	0.001	0.001	0.001
chr10	67535271	67537740	2470					-1362	Egr2	89	0.005	0.016	0.014	0.016	0.007	0.003	0.004	0.007	0.01	0.014	0.002	0.002
chr10	67538299	67539109	811	yes	Egr2	yes	Egr2	836	Egr2	37	0.008	0.01	0.04	0.03	0.015	0.004	0.009	0.011	0.019	0.027	0.002	0.002
chr10	67548040	67549252	1213	yes	Ado			309	Ado	120	0.004	0.007	0.009	0.007	0.007	0.001	0.004	0.003	0.003	0.003	0.001	0.001
chr10	67912176	67912562	387	yes	Zfp365	yes	Zfp365	293	Zfp365	38	0.086	0.052	0.084	0.04	0.024	0.006	0.009	0.025	0.03	0.037	0.002	0.003
chr10	67979442	67980106	665	yes	Rtkn2	yes	Rtkn2	177	Rtkn2	37	0.003	0.004	0.006	0.009	0.002	0.001	0.002	0.001	0.001	0.002	0.001	0.001
chr10	68276999	68277311	313			yes	Arid5b	1571	Arid5b	10	0	0.002	0.004	0	0.002	0.003	0	0	0	0.006	0	0
chr10	69212587	69213723	1137	yes	Rhobtb1	yes	Rhobtb1	499	Rhobtb1	67	0.216	0.119	0.041	0.013	0.003	0.002	0.003	0.003	0.002	0.005	0.001	0.001
chr10	69269942	69270276	335	yes	Rhobtb1			56916	Rhobtb1	4	0.242	0.277	0.548	0.728	0.888	0.918	0.92	0.902	0.7	0.746	0.418	0.324
chr10	69352785	69353086	302	yes	Cdk1	yes	Cdk1	-24	Cdk1	14	0.006	0.003	0.002	0.005	0.003	0	0.005	0.003	0.006	0.002	0.003	0.001
chr10	69398413	69399546	1134					-46068	Cdk1	35	0.006	0.007	0.004	0.003	0.003	0.003	0.004	0.001	0.005	0.002	0.001	0
chr10	69822209	69822424	216	yes	Ank3	yes	Ank3	-103215	Ank3	8	0.259	0.321	0.715	0.813	0.928	0.909	0.913	0.889	0.843	0.849	0.643	0.552
chr10	70096669	70098012	1344	yes	Ccdc6	yes	Ccdc6	220	Ccdc6	103	0.003	0.003	0.002	0.001	0.001	0.001	0.003	0.003	0.002	0.002	0.001	0.001
chr10	70189004	70189540	537	yes	Ccdc6	yes	Ccdc6	-15394	2310015B20Rik	15	0.337	0.346	0.492	0.767	0.93	0.942	0.949	0.94	0.869	0.892	0.388	0.334
chr10	70244923	70245530	608	yes	Slc16a9	yes	Slc16a9	-49	Slc16a9	24	0.079	0.015	0.005	0.006	0.003	0.002	0.006	0.001	0.003	0.003	0.002	0.002
chr10	70598617	70600156	1540	yes	Phyhipl	yes	Phyhipl	-95	Phyhipl	140	0.004	0.003	0.008	0.006	0.005	0.002	0.003	0.003	0.006	0.002	0.002	0.001
chr10	71159022	71160060	1039	yes	Bicc1	yes	Bicc1	93	Bicc1	88	0.005	0.006	0.009	0.005	0.004	0.001	0.003	0.003	0.005	0.003	0.002	0.001
chr10	71237637	71238173	537	yes	Tfam	yes	Tfam	139	Tfam	48	0.001	0.001	0.002	0.001	0.002	0	0.002	0.001	0.002	0.002	0.001	0.002
chr10	71284732	71285593	862	yes	Ube2d1	yes	Ube2d1	100	Ube2d1	53	0.004	0.002	0.004	0.002	0.003	0.001	0.004	0.002	0.004	0.002	0.001	0.001
chr10	71344489	71345106	618	yes	Cisd1	yes	Cisd1	51	Cisd1	43	0.003	0.001	0.003	0.002	0.003	0	0.002	0.001	0.005	0.002	0.002	0.001
chr10	71347544	71348544	1001	yes	Ipmk	yes	Ipmk	252	Ipmk	74	0.003	0.001	0.003	0.002	0.004	0.001	0.002	0.001	0.002	0.001	0.001	0.001
chr10	7211440	7212337	898	yes	Cnksr3	yes	Cnksr3	349	Cnksr3	67	0.005	0.002	0.002	0.003	0.001	0.001	0.002	0.003	0.003	0.002	0.002	0.001
chr10	72654757	72655041	285	yes	Zwint	yes	Zwint	5	Zwint	7	0.005	0	0.013	0.005	0	0	0.003	0	0.004	0	0.002	0
chr10	73099128	73100203	1076					-12961	A330049N07Rik	82	0.065	0.048	0.015	0.006	0.003	0.002	0.003	0.002	0.005	0.003	0.001	0.001
chr10	7390665	7393815	3151					81237	Ulbp1	145	0.02	0.037	0.033	0.028	0.014	0.003	0.006	0.02	0.01	0.012	0.003	0.002
chr10	74925476	74925729	254					-41628	Gnaz	10	0.144	0.064	0.115	0.191	0.28	0.187	0.27	0.228	0.222	0.193	0.073	0.02
chr10	74966903	74967475	573	yes	Gnaz	yes	Gnaz--Rtdr1	-41	Gnaz	59	0.002	0.002	0.004	0.003	0.001	0.001	0.002	0.002	0.004	0.002	0.001	0.001
chr10	74991402	74991727	326	yes	Gnaz	yes	Rtdr1	24334	Gnaz	15	0.623	0.4	0.646	0.689	0.746	0.645	0.715	0.718	0.518	0.613	0.3	0.179
chr10	75036966	75037300	335	yes	Rab36			45	Rab36	17	0.015	0.013	0.032	0.006	0.003	0.001	0.005	0	0.001	0.001	0.001	0
chr10	75060384	75062209	1826	yes	Bcr			401	Bcr	127	0.015	0.008	0.011	0.011	0.012	0.006	0.013	0.011	0.009	0.008	0.002	0.001
chr10	75211904	75212447	544	yes	Specc1l	yes	Specc1l	104	Specc1l	44	0.051	0.01	0.004	0.003	0.004	0.001	0.003	0.002	0.004	0.002	0.001	0.002
chr10	75316882	75317710	829	yes	Adora2a	yes	Adora2a	354	Adora2a	59	0.003	0.013	0.032	0.025	0.024	0.011	0.016	0.017	0.021	0.017	0.002	0.001
chr10	75517048	75517590	543	yes	Gucd1	yes	Gucd1	3	Gucd1	32	0.007	0.001	0.003	0.003	0.002	0.002	0.007	0.002	0.004	0.002	0.001	0.001
chr10	75518027	75518346	320	yes	Snrpd3	yes	Snrpd3	145	Snrpd3	5	0	0	0	0.001	0	0	0.002	0.002	0.003	0	0.001	0.009
chr10	75559849	75560355	507	yes	Fam211b	yes	Fam211b	228	Fam211b	65	0.008	0.007	0.023	0.013	0.009	0.002	0.007	0.006	0.007	0.008	0.001	0.001
chr10	75667304	75668076	773			yes	Cabin1	-23682	Susd2	39	0.13	0.061	0.057	0.067	0.053	0.006	0.014	0.069	0.079	0.062	0.004	0.003
chr10	75764077	75764516	440	yes	Cabin1			61	Cabin1	25	0.005	0.001	0.003	0.001	0.003	0.001	0.002	0.001	0.001	0.002	0.001	0
chr10	75859672	75860340	669	yes	Mif	yes	Mif	244	Mif	27	0.005	0.003	0.002	0.006	0.003	0.001	0.003	0.012	0.007	0.008	0.001	0.003
chr10	75893226	75893591	366	yes	Derl3	yes	Derl3	11	Derl3	1	0	0.024	0	0	0.053	0.037	0.078	0.021	0.017	0.022	0	0.014
chr10	7589694	7590651	958	yes	Lrp11	yes	Lrp11	373	Lrp11	76	0.004	0.002	0.005	0.003	0.003	0.001	0.003	0.002	0.003	0.002	0.001	0.001
chr10	75921139	75921943	805	yes	Smarcb1	yes	Smarcb1	73	Smarcb1	42	0.002	0.001	0.003	0.002	0.001	0	0.002	0.001	0.004	0.002	0.002	0.001
chr10	75935823	75936353	531	yes	Chchd10	yes	Chchd10	516	Chchd10	27	0.001	0.003	0.002	0.001	0.006	0.004	0.008	0.006	0.006	0.005	0.001	0.002
chr10	76032488	76032854	367	yes	Zfp280b	yes	Zfp280b	60	Zfp280b	14	0.004	0	0.002	0.002	0.002	0	0.005	0.005	0	0.002	0.001	0.002
chr10	76237755	76238153	399	yes	Prmt2			-89	Prmt2	6	0	0	0.002	0.004	0.007	0.002	0.005	0.004	0.011	0.007	0.002	0.002
chr10	76344761	76345569	809	yes	Dip2a	yes	Dip2a	126	Dip2a	68	0.002	0.002	0.004	0.004	0.002	0.001	0.002	0.003	0.005	0.002	0.001	0.001
chr10	76442295	76443091	797	yes	Pcnt	yes	Pcnt	219	Pcnt	68	0.006	0.001	0.003	0.002	0.002	0.001	0.002	0.001	0.004	0.002	0.001	0.001
chr10	76468675	76469198	524	yes	Mcm3ap--Ybey	yes	Ybey	-34	Mcm3ap	13	0	0.008	0.003	0.007	0.001	0	0.006	0.002	0.005	0.001	0	0
chr10	76531329	76531728	400	yes	Lss	yes	Lss	-98	Lss	24	0.001	0	0.003	0.002	0.003	0	0.003	0.001	0.002	0.005	0.002	0
chr10	76596334	76596785	452	yes	Col6a2			20913	Ftcd	13	0.04	0.106	0.455	0.63	0.91	0.924	0.91	0.873	0.747	0.727	0.469	0.431
chr10	76614377	76614626	250	yes	Col6a2			8902	Col6a2	12	0.066	0.136	0.754	0.874	0.962	0.958	0.969	0.95	0.923	0.942	0.815	0.831
chr10	76623280	76623496	217	yes	Col6a2			16	Col6a2	9	0.012	0.037	0.138	0.072	0.056	0.006	0.012	0.03	0.026	0.042	0.003	0.003
chr10	7662740	7663629	890	yes	A630066F11Rik--Pcmt1	yes	Pcmt1	-186	A630066F11Rik	72	0.003	0.002	0.002	0.003	0.002	0	0.003	0.001	0.003	0.001	0.001	0.001
chr10	7680908	7681860	953	yes	Lats1--BC020402	yes	Lats1	-226	BC020402	77	0.003	0.002	0.001	0.002	0.001	0.001	0.003	0.002	0.002	0.002	0.001	0.001
chr10	76961630	76962132	503	yes	Pcbp3	yes	Pcbp3	66	Pcbp3	46	0.002	0.005	0.013	0.019	0.003	0.001	0.003	0.007	0.008	0.012	0.001	0.002
chr10	77032479	77033477	999	yes	Slc19a1	yes	Slc19a1	240	Slc19a1	4	0.025	0.01	0.007	0.004	0.008	0.004	0.004	0.007	0.014	0.008	0.003	0.001
chr10	77165549	77166182	634			yes	Col18a1	664	Col18a1	41	0.007	0.019	0.023	0.015	0.002	0	0.003	0.004	0.002	0.003	0.002	0.001
chr10	77258906	77259845	940	yes	Pofut2--Gm10941	yes	Pofut2	-153	Gm10941	36	0.004	0.004	0.003	0.002	0.004	0.002	0.002	0.002	0.006	0.001	0	0
chr10	77265782	77266000	219	yes	Pofut2	yes	Pofut2	6592	Pofut2	8	0.339	0.375	0.747	0.918	0.944	0.954	0.964	0.902	0.902	0.918	0.717	0.678
chr10	77417770	77418534	765	yes	Gm17769--Adarb1	yes	Adarb1	121	Adarb1	77	0.005	0.002	0.003	0.001	0.002	0.001	0.004	0.002	0.002	0.002	0.001	0.001
chr10	77515559	77516095	537	yes	Fam207a	yes	Fam207a	-14	Fam207a	14	0.007	0.003	0.004	0.003	0.002	0.002	0.002	0.006	0.009	0.007	0.002	0.001
chr10	77581577	77582125	549	yes	Pttg1ip	yes	Pttg1ip	85	Pttg1ip	8	0.001	0.001	0.003	0.004	0.005	0.002	0.003	0.002	0.002	0.003	0	0.002
chr10	77605948	77606817	870	yes	Sumo3	yes	Sumo3	149	Sumo3	81	0.001	0.001	0.004	0.005	0.005	0.001	0.005	0.003	0.003	0.003	0.001	0.001
chr10	77622079	77622864	786	yes	Ube2g2	yes	Ube2g2	152	Ube2g2	65	0.005	0.001	0.01	0.013	0.015	0.006	0.008	0.007	0.012	0.006	0.003	0.001
chr10	77664269	77664587	319					-22140	Tspear	21	0.013	0.063	0.272	0.338	0.335	0.301	0.305	0.333	0.191	0.193	0.069	0.054
chr10	77677773	77678017	245					-8673	Tspear	23	0.006	0.02	0.072	0.042	0.006	0.001	0.003	0.005	0.009	0.008	0.001	0.001
chr10	7780403	7780866	464	yes	Ginm1	yes	Ginm1	283	Ginm1	38	0	0	0.002	0.002	0.005	0.001	0.002	0.003	0.004	0.003	0.001	0.001
chr10	77902087	77902537	451	yes	Lrrc3	yes	Lrrc3	224	Lrrc3	26	0.002	0.005	0.003	0.002	0.002	0	0.002	0.001	0.007	0.002	0.001	0.001
chr10	7792773	7793063	291	yes	Ppil4	yes	Ppil4	25	Ppil4	33	0.001	0.001	0.004	0.003	0.002	0.001	0.002	0.001	0.002	0.002	0.001	0
chr10	77978272	77978826	555	yes	1810043G02Rik	yes	1810043G02Rik	-100	1810043G02Rik	57	0.001	0.002	0.005	0.007	0.007	0.004	0.008	0.004	0.005	0.005	0.001	0.001
chr10	78009316	78009964	649	yes	Pfkl	yes	Pfkl	156	Pfkl	24	0.003	0	0.001	0.004	0.002	0.001	0	0.002	0.002	0.002	0	0.002
chr10	78034427	78034693	267	yes	Aire	yes	Aire	-7726	Dnmt3l	11	0.208	0.265	0.684	0.761	0.893	0.9	0.854	0.875	0.771	0.813	0.399	0.408
chr10	78043411	78043683	273	yes	Aire	yes	Dnmt3l	63	Aire	12	0	0.004	0.011	0.017	0.019	0.018	0.02	0.021	0.012	0.008	0	0
chr10	78069113	78069840	728	yes	Icosl	yes	Icosl	109	Icosl	46	0.003	0.06	0.026	0.015	0.007	0.002	0.004	0.003	0.003	0.004	0.001	0.001
chr10	78169446	78169876	431	yes	D10Jhu81e	yes	D10Jhu81e	107	D10Jhu81e	7	0.004	0.001	0.004	0.003	0.005	0	0	0.001	0.004	0	0	0.002
chr10	78184986	78185294	309	yes	Pwp2	yes	Pwp2	9	Pwp2	9	0.005	0.001	0.001	0	0.006	0	0.001	0.001	0	0.001	0.001	0.001
chr10	78244166	78244843	678	yes	Trappc10	yes	Trappc10	138	Trappc10	54	0.008	0.001	0.005	0.004	0.004	0.002	0.004	0.001	0.004	0.002	0.002	0.001
chr10	78351909	78352525	617					-517	Agpat3	77	0.002	0.001	0.003	0.003	0.001	0.001	0.002	0.002	0.004	0.002	0.001	0.001
chr10	78412629	78413121	493	yes	Rrp1	yes	Rrp1	168	Rrp1	28	0.002	0.001	0.002	0.001	0.002	0	0.002	0.001	0.003	0.001	0	0.001
chr10	78425633	78425967	335	yes	Cstb	yes	Cstb	131	Cstb	10	0.022	0.001	0.006	0.021	0.004	0	0.011	0.001	0.009	0.002	0.002	0.003
chr10	78464507	78465077	571	yes	Pdxk	yes	Pdxk	156	Pdxk	47	0	0.001	0.005	0.004	0.003	0.002	0.003	0.002	0.005	0.003	0.001	0.001
chr10	78481998	78482372	375					-17237	Pdxk	13	0.004	0.008	0.007	0.018	0.007	0.001	0.004	0.002	0.003	0.004	0	0.002
chr10	7867339	7867750	412	yes	Zc3h12d			31164	Mir5104	25	0.096	0.134	0.17	0.122	0.075	0.029	0.06	0.047	0.064	0.056	0.012	0.037
chr10	78752389	78752951	563	yes	Ccdc105	yes	Ccdc105	397	Ccdc105	13	0	0.013	0.022	0.078	0.011	0.006	0.015	0.007	0.008	0.015	0.005	0.005
chr10	78780348	78780675	328	yes	Slc1a6			17	Slc1a6	21	0.034	0.049	0.062	0.035	0.015	0.002	0.003	0.007	0.006	0.021	0.003	0.002
chr10	79533372	79533914	543	yes	Ppap2c	yes	Ppap2c	144	Ppap2c	21	0.013	0.006	0.008	0.003	0.004	0.003	0.004	0.002	0.003	0.001	0.003	0.002
chr10	7955346	7956908	1563	yes	Tab2	yes	Tab2	-4	Tab2	102	0.003	0.001	0.002	0.003	0.003	0.001	0.002	0.001	0.002	0.001	0	0
chr10	79554454	79555255	802	yes	Mier2	yes	Mier2	237	Mier2	87	0.003	0.001	0.003	0.005	0.004	0.002	0.003	0.003	0.003	0.002	0	0
chr10	79612281	79612492	212	yes	C2cd4c			1632	C2cd4c	11	0.001	0.02	0.148	0.128	0.076	0.025	0.029	0.063	0.071	0.06	0.01	0.012
chr10	79613778	79614090	313	yes	C2cd4c	yes	C2cd4c	84	C2cd4c	19	0.008	0.005	0.007	0.007	0.006	0.003	0.001	0.005	0.004	0.004	0.001	0.002
chr10	79637188	79638095	908	yes	Shc2	yes	Shc2	276	Shc2	93	0.004	0.008	0.01	0.01	0.002	0.001	0.002	0.004	0.008	0.007	0.001	0.001
chr10	79669306	79669972	667	yes	Tpgs1	yes	Tpgs1	230	Tpgs1	58	0.006	0.001	0.003	0.002	0.002	0	0.005	0.001	0.003	0.002	0.001	0.001
chr10	79675402	79675878	477	yes	Tpgs1			6231	Tpgs1	29	0.182	0.081	0.101	0.152	0.315	0.412	0.341	0.382	0.193	0.272	0.08	0.056
chr10	79681693	79682348	656	yes	Cdc34			-174	Cdc34	35	0.005	0.001	0.001	0.003	0.001	0.001	0.002	0.001	0.003	0.001	0	0.001
chr10	79704238	79704674	437	yes	Bsg	yes	Bsg--Bc1	99	Bsg	7	0.009	0.014	0.009	0.01	0.007	0	0	0.008	0	0	0	0
chr10	79716261	79718040	1780	yes	Hcn2	yes	Hcn2--Bc1	517	Hcn2	93	0.003	0.002	0.012	0.013	0.014	0.012	0.013	0.014	0.016	0.02	0.001	0.001
chr10	79724468	79724789	322	yes	Hcn2	yes	Bc1	7995	Hcn2	8	0.326	0.336	0.643	0.825	0.883	0.958	0.944	0.898	0.849	0.829	0.71	0.545
chr10	79735082	79736163	1082	yes	Hcn2--Polrmt	yes	Bc1	10959	Polrmt	82	0.209	0.133	0.108	0.144	0.242	0.302	0.285	0.304	0.253	0.289	0.067	0.031
chr10	79746471	79746713	243	yes	Polrmt	yes	Bc1	-11	Polrmt	18	0.001	0.001	0.007	0.004	0.004	0.001	0.001	0.003	0.005	0.004	0.001	0.002
chr10	79755008	79755296	289	yes	Fgf22	yes	Bc1	34	Fgf22	19	0.029	0.034	0.024	0.013	0.006	0.003	0.004	0.003	0.004	0.004	0.001	0
chr10	79766462	79767766	1305	yes	Rnf126	yes	Bc1--Rnf126	-162	Rnf126	110	0.016	0.002	0.002	0.002	0.002	0.001	0.002	0.001	0.003	0.001	0.001	0.001
chr10	79777133	79777458	326	yes	Fstl3	yes	Fstl3--Bc1	23	Fstl3	27	0.069	0.05	0.021	0.014	0.018	0.004	0.006	0.016	0.02	0.024	0.002	0.001
chr10	79779936	79780219	284	yes	Fstl3	yes	Fstl3--Bc1	2805	Fstl3	12	0.153	0.091	0.077	0.064	0.041	0.017	0.028	0.031	0.047	0.03	0.003	0.001
chr10	79793476	79793852	377	yes	Palm	yes	Palm--Bc1	93	Palm	31	0.002	0.004	0.008	0.008	0.006	0.002	0.003	0.003	0.009	0.005	0.001	0.001
chr10	79819404	79819707	304	yes	Palm	yes	Bc1	-1464	Misp	14	0.044	0.117	0.541	0.761	0.883	0.886	0.897	0.878	0.687	0.707	0.409	0.438
chr10	79854072	79855349	1278	yes	Ptbp1--E130317F20Rik	yes	Ptbp1--Bc1	279	Ptbp1	56	0.008	0.001	0.002	0.003	0.003	0.001	0.004	0.001	0.006	0.003	0.001	0.002
chr10	79874255	79874713	459	yes	BC005764	yes	Bc1	150	BC005764	42	0.004	0.001	0.004	0.01	0.01	0.002	0.005	0.006	0.012	0.008	0.001	0.001
chr10	79882061	79882289	229	yes	Prtn3	yes	Prtn3--Bc1	2509	Prtn3	5	0.04	0.012	0.183	0.237	0.216	0.166	0.206	0.293	0.206	0.234	0.057	0.037
chr10	79899175	79899424	250	yes	Med16	yes	Bc1--Med16	8448	Cfd	7	0.262	0.34	0.639	0.667	0.829	0.705	0.75	0.794	0.592	0.641	0.308	0.267
chr10	79916807	79917184	378	yes	Kiss1r--R3hdm4	yes	Bc1--R3hdm4	-66	R3hdm4	25	0.004	0.003	0.006	0.004	0.002	0.002	0.006	0.002	0.002	0.002	0.003	0.001
chr10	79921030	79921988	959	yes	Kiss1r	yes	Kiss1r--Bc1	4539	Kiss1r	42	0.08	0.044	0.047	0.029	0.026	0.026	0.031	0.029	0.034	0.043	0.004	0.003
chr10	79926584	79927836	1253	yes	Arid3a	yes	Arid3a--Bc1	168	Arid3a	71	0.004	0.001	0.003	0.002	0.001	0.001	0.002	0.003	0.002	0.002	0.002	0.001
chr10	79970818	79971364	547	yes	Grin3b	yes	Grin3b--Bc1	368	Grin3b	49	0.099	0.095	0.055	0.05	0.035	0.011	0.015	0.042	0.038	0.04	0.003	0.006
chr10	79976783	79977771	989	yes	Grin3b--Tmem259	yes	Bc1	6554	Grin3b	78	0.272	0.23	0.29	0.315	0.445	0.739	0.646	0.744	0.595	0.609	0.116	0.056
chr10	79978323	79978597	275	yes	Tmem259	yes	Bc1--Tmem259	5870	Tmem259	6	0.509	0.421	0.688	0.824	0.95	0.928	0.926	0.936	0.884	0.922	0.513	0.443
chr10	79988381	79988831	451	yes	Cnn2	yes	Cnn2--Bc1	7	Cnn2	44	0.004	0.002	0.01	0.019	0.013	0.005	0.009	0.008	0.015	0.009	0.003	0.001
chr10	80013618	80013938	321	yes	Abca7	yes	Abca7--Bc1	-2893	Hmha1	6	0.226	0.186	0.256	0.295	0.336	0.298	0.285	0.437	0.274	0.286	0.07	0.076
chr10	80039500	80039885	386	yes	Polr2e	yes	Bc1--Polr2e	-33	Polr2e	30	0.003	0.002	0.004	0.003	0.003	0	0.005	0.002	0.003	0.002	0.002	0.001
chr10	80053311	80054212	902	yes	Gpx4	yes	Gpx4--Bc1	275	Gpx4	49	0.002	0.001	0.004	0.003	0.002	0.001	0.004	0.001	0.002	0.002	0.001	0.001
chr10	80102314	80102764	451	yes	Sbno2	yes	Bc1--Sbno2	163	Sbno2	45	0.005	0	0.004	0.006	0.002	0.001	0.002	0.001	0.004	0.004	0.003	0
chr10	80115340	80116940	1601	yes	Stk11	yes	Stk11--Bc1	-395	Stk11	53	0.004	0.002	0.002	0.002	0.002	0.001	0.003	0.002	0.002	0.002	0.001	0.001
chr10	80117184	80117392	209			yes	Stk11--Bc1	753	Stk11	11	0.064	0.089	0.11	0.207	0.236	0.153	0.135	0.153	0.088	0.063	0.014	0.03
chr10	80131424	80132234	811	yes	Dos	yes	Bc1	5558	Dos	34	0.22	0.206	0.291	0.264	0.222	0.207	0.223	0.328	0.25	0.222	0.045	0.063
chr10	80138769	80139545	777	yes	Dos	yes	Bc1--Dos	210	Dos	70	0.006	0.002	0.003	0.003	0.002	0.001	0.004	0.001	0.003	0.002	0.001	0.001
chr10	80141353	80141614	262			yes	Bc1	-830	Atp5d	22	0.002	0.003	0.008	0.003	0.008	0.001	0.002	0.003	0.005	0.003	0.002	0.003
chr10	80142295	80142611	317	yes	Atp5d	yes	Bc1	139	Atp5d	12	0.001	0.001	0.001	0.001	0.007	0.002	0.005	0.001	0.004	0.005	0.003	0
chr10	80148175	80151035	2861	yes	Midn	yes	Midn--Bc1	1316	Midn	125	0.03	0.012	0.004	0.003	0.002	0.001	0.002	0.002	0.004	0.001	0.001	0.001
chr10	80164584	80164862	279			yes	Bc1	-3117	Cirbp	4	0.018	0.018	0.061	0.052	0.024	0.018	0.02	0.049	0.022	0.013	0.007	0.002
chr10	80167530	80168342	813	yes	Cirbp	yes	Cirbp--Bc1	96	Cirbp	38	0.004	0.001	0.001	0.001	0.002	0.001	0.003	0.002	0.003	0.001	0.001	0.002
chr10	80171798	80172032	235			yes	Bc1	-1028	1600002K03Rik	13	0.152	0.123	0.221	0.491	0.83	0.89	0.887	0.882	0.689	0.696	0.125	0.089
chr10	80179294	80179676	383	yes	Efna2	yes	Bc1	4	Efna2	13	0.01	0	0.002	0.003	0.002	0.001	0.006	0.002	0.005	0.001	0.001	0
chr10	80186652	80186972	321	yes	Efna2	yes	Efna2--Bc1	7331	Efna2	14	0.198	0.093	0.089	0.116	0.133	0.281	0.206	0.269	0.133	0.155	0.015	0.014
chr10	80190441	80190743	303			yes	Bc1	11111	Efna2	29	0.028	0.008	0.03	0.016	0.005	0.006	0.005	0.007	0.009	0.013	0.001	0
chr10	80208858	80209094	237			yes	Bc1	-17621	Mum1	4	0	0.096	0.116	0.136	0.098	0.03	0.066	0.116	0.055	0.018	0.02	0.056
chr10	80226336	80226932	597	yes	Mum1	yes	Mum1--Bc1	37	Mum1	12	0.002	0.003	0.002	0.006	0.003	0.002	0.004	0.002	0.006	0.003	0	0
chr10	80260736	80261097	362	yes	Gamt	yes	Bc1	52	Gamt	5	0.048	0.027	0.005	0.012	0.005	0	0.008	0.005	0.006	0.004	0.006	0.001
chr10	80264662	80265278	617	yes	Dazap1	yes	Dazap1--Bc1	-20	Dazap1	72	0.001	0.001	0.002	0.005	0.002	0.001	0.003	0.001	0.001	0.002	0.001	0.001
chr10	80292310	80292903	594	yes	Rps15	yes	Rps15--Bc1	176	Rps15	55	0.002	0.002	0.003	0.002	0.002	0.001	0.002	0.001	0.002	0.002	0.001	0.001
chr10	80304774	80305091	318	yes	Apc2	yes	Apc2--Bc1	3113	Apc2	23	0.009	0.013	0.033	0.029	0.062	0.082	0.101	0.084	0.072	0.08	0.003	0.004
chr10	80306170	80306497	328	yes	Apc2	yes	Bc1	4515	Apc2	8	0.274	0.212	0.414	0.637	0.861	0.902	0.876	0.828	0.665	0.706	0.48	0.406
chr10	80312493	80313377	885	yes	Apc2	yes	Bc1	7613	2310011J03Rik	20	0.346	0.125	0.347	0.422	0.627	0.651	0.62	0.56	0.366	0.53	0.193	0.143
chr10	80315008	80315553	546	yes	Apc2	yes	Bc1	5268	2310011J03Rik	4	0.304	0.185	0.311	0.472	0.533	0.578	0.563	0.474	0.431	0.483	0.115	0.146
chr10	80320132	80320614	483	yes	2310011J03Rik	yes	Bc1--2310011J03Rik	175	2310011J03Rik	25	0.01	0.001	0.001	0.007	0.004	0	0.003	0.001	0.003	0	0.001	0.001
chr10	80335482	80335689	208	yes	Reep6	yes	Bc1	5442	Reep6	8	0.345	0.259	0.559	0.578	0.773	0.713	0.701	0.762	0.647	0.711	0.163	0.158
chr10	80341167	80343018	1852	yes	Adamtsl5	yes	Bc1--Adamtsl5	6356	Adamtsl5	23	0.018	0.009	0.011	0.014	0.014	0.011	0.009	0.014	0.017	0.023	0	0.003
chr10	80348380	80348711	332	yes	Adamtsl5	yes	Bc1	-98	Adamtsl5	30	0.004	0.002	0.006	0.007	0.005	0.001	0.006	0.004	0.005	0.005	0.001	0.001
chr10	80349019	80349330	312			yes	Bc1	-726	Adamtsl5	8	0.015	0.02	0.15	0.149	0.228	0.148	0.187	0.22	0.167	0.203	0.027	0.014
chr10	80356390	80357035	646	yes	Plk5	yes	Plk5--Bc1	254	Plk5	32	0.007	0.004	0.008	0.011	0.005	0.003	0.006	0.005	0.013	0.006	0.002	0.004
chr10	80381560	80382565	1006	yes	Mex3d			5589	Mex3d	18	0.281	0.286	0.538	0.855	0.956	0.966	0.969	0.962	0.919	0.951	0.467	0.457
chr10	80386626	80387907	1282	yes	Mex3d	yes	Mex3d	385	Mex3d	126	0.006	0.002	0.005	0.013	0.007	0.003	0.005	0.005	0.004	0.009	0.001	0.003
chr10	80398725	80400066	1342	yes	Mbd3	yes	Mbd3	83	Mbd3	83	0.003	0.001	0.004	0.003	0.005	0.002	0.002	0.002	0.004	0.003	0.001	0.001
chr10	80406713	80406914	202	yes	Uqcr11			7	Uqcr11	16	0.043	0.009	0.001	0.003	0.001	0	0.002	0.004	0.001	0	0.002	0
chr10	80433050	80434213	1164	yes	Tcf3	yes	Tcf3	21	Tcf3	68	0.003	0.003	0.003	0.001	0.002	0.001	0.001	0.001	0.003	0.002	0	0.001
chr10	80471872	80472160	289					-22889	Onecut3	10	0.014	0.041	0.058	0.059	0.047	0.056	0.038	0.103	0.071	0.057	0.047	0.021
chr10	80475224	80475700	477					-19443	Onecut3	37	0.003	0.002	0.009	0.007	0.006	0.002	0.006	0.006	0.008	0.005	0.001	0.002
chr10	80494785	80496182	1398	yes	Onecut3			579	Onecut3	128	0.021	0.019	0.013	0.013	0.008	0.005	0.007	0.009	0.013	0.012	0.001	0.001
chr10	80560936	80561887	952	yes	Rexo1	yes	Rexo1	148	Rexo1	46	0.008	0.001	0.002	0.003	0.002	0.001	0.002	0.001	0.003	0.001	0.002	0.001
chr10	80568989	80569260	272	yes	Klf16	yes	Klf16	-7564	Rexo1	7	0.247	0.202	0.526	0.833	0.938	0.962	0.952	0.963	0.886	0.862	0.496	0.378
chr10	80576864	80578064	1201	yes	Klf16			-168	Klf16	103	0.004	0.002	0.002	0.003	0.002	0.001	0.002	0.001	0.002	0.002	0.001	0.001
chr10	80583842	80584060	219	yes	Abhd17a			6390	Abhd17a	7	0.161	0.184	0.394	0.511	0.873	0.819	0.9	0.839	0.78	0.747	0.307	0.222
chr10	80586522	80586986	465	yes	Abhd17a			3587	Abhd17a	43	0.424	0.355	0.567	0.796	0.947	0.946	0.949	0.947	0.86	0.883	0.538	0.406
chr10	80589946	80590414	469	yes	Abhd17a	yes	Abhd17a	161	Abhd17a	29	0.006	0.001	0.002	0.013	0.006	0.003	0.003	0.005	0.005	0.008	0.001	0.001
chr10	80602805	80603198	394	yes	Adat3--Scamp4	yes	Adat3--Scamp4	123	Adat3	36	0.006	0.001	0.003	0.004	0.003	0.001	0.002	0	0.002	0.001	0.001	0
chr10	80606488	80606948	461	yes	Adat3	yes	Scamp4	-2541	Mir6912	26	0.162	0.138	0.237	0.703	0.942	0.95	0.957	0.934	0.864	0.86	0.367	0.334
chr10	80621976	80623110	1135	yes	Csnk1g2	yes	Csnk1g2	-236	Csnk1g2	35	0.003	0	0.004	0.003	0.003	0.001	0.004	0.001	0.003	0	0.001	0.001
chr10	80634309	80634553	245	yes	Csnk1g2			4776	Csnk1g2	14	0.484	0.503	0.872	0.952	0.956	0.95	0.979	0.963	0.957	0.946	0.813	0.789
chr10	80638388	80638765	378	yes	Csnk1g2	yes	Csnk1g2	8921	Csnk1g2	12	0.318	0.341	0.672	0.937	0.934	0.941	0.966	0.946	0.878	0.945	0.491	0.432
chr10	80656107	80656330	224	yes	Btbd2	yes	Btbd2	853	Btbd2	26	0.03	0.001	0.006	0.011	0.005	0.004	0.004	0.005	0.004	0.011	0	0.006
chr10	80675777	80676863	1087					-4344	Mknk2	77	0.011	0.001	0.004	0.002	0.003	0.001	0.003	0.002	0.003	0.001	0.002	0.001
chr10	80691139	80691432	294	yes	Mob3a			10534	Mob3a	6	0.572	0.539	0.879	0.962	0.989	0.957	0.985	0.967	0.957	0.952	0.836	0.835
chr10	80701707	80702117	411	yes	Mob3a	yes	Mob3a	-92	Mob3a	23	0.002	0.003	0.001	0.005	0.003	0	0.004	0.001	0.005	0.003	0.002	0.003
chr10	80702540	80702862	323	yes	Izumo4			9	Izumo4	22	0.005	0	0.006	0.002	0.002	0.001	0.002	0	0.001	0	0.002	0
chr10	80741803	80742148	346	yes	Ap3d1	yes	Ap3d1	235	Ap3d1	28	0.004	0.002	0.003	0.006	0.003	0.001	0.007	0.006	0.006	0.002	0.001	0.001
chr10	80754885	80755679	795	yes	Dot1l	yes	Dot1l	77	Dot1l	97	0.001	0.001	0.002	0.002	0.002	0.001	0.001	0.001	0.003	0.001	0.002	0.001
chr10	80797686	80799049	1364	yes	Sf3a2--Plekhj1	yes	Sf3a2--Plekhj1	258	Plekhj1	135	0.01	0.004	0.003	0.003	0.002	0.001	0.002	0.001	0.003	0.002	0.001	0.001
chr10	80807029	80807650	622	yes	Amh			2093	Amh	41	0.041	0.021	0.018	0.012	0.01	0.011	0.011	0.011	0.007	0.01	0.003	0.001
chr10	80826254	80827237	984	yes	Oaz1--Oaz1-ps	yes	Oaz1--Oaz1-ps	91	Oaz1	62	0	0	0.001	0.003	0.001	0.001	0.002	0.001	0.002	0.004	0.001	0.002
chr10	80834349	80836042	1694	yes	Lingo3			6400	Mir1982	57	0.01	0.044	0.218	0.339	0.518	0.562	0.533	0.512	0.421	0.481	0.084	0.08
chr10	80843648	80844303	656	yes	Lingo3	yes	Lingo3	63	Lingo3	54	0.006	0.009	0.041	0.038	0.037	0.019	0.025	0.034	0.038	0.038	0.005	0.004
chr10	80854966	80855743	778	yes	Sppl2b--Lsm7	yes	Sppl2b--Lsm7	-145	Lsm7	34	0.002	0.001	0.004	0.003	0.003	0.001	0.004	0.003	0.003	0.001	0.001	0.001
chr10	80897899	80898248	350	yes	Tmprss9	yes	Tmprss9	2895	Timm13	8	0.178	0.089	0.053	0.058	0.058	0.1	0.096	0.104	0.052	0.04	0.011	0.004
chr10	80900135	80901004	870	yes	Timm13	yes	Timm13	399	Timm13	41	0.023	0.01	0.005	0.009	0.018	0.008	0.015	0.019	0.009	0.015	0.003	0.003
chr10	80917873	80918303	431	yes	Lmnb2	yes	Lmnb2	157	Lmnb2	23	0.003	0.002	0.001	0.004	0.002	0.002	0.001	0.003	0.002	0.002	0.001	0
chr10	80928679	80928886	208					-1308	Gadd45b	19	0.002	0.001	0.003	0.003	0.001	0.001	0.003	0.002	0.006	0.003	0.001	0
chr10	80929720	80930661	942	yes	Gadd45b	yes	Gadd45b	100	Gadd45b	30	0.002	0.002	0.003	0.001	0.002	0	0.002	0.003	0.003	0.002	0.001	0
chr10	80932193	80932449	257	yes	Gadd45b			2231	Gadd45b	8	0.005	0	0	0	0	0.001	0.006	0.015	0.007	0	0	0
chr10	81021813	81022391	579	yes	Diras1			3275	Diras1	21	0.193	0.158	0.173	0.289	0.339	0.302	0.299	0.341	0.261	0.267	0.115	0.076
chr10	81069901	81070295	395	yes	Thop1	yes	Thop1	16	Thop1	29	0.003	0	0.003	0.001	0.001	0.001	0.002	0.002	0.003	0.001	0.001	0
chr10	81105725	81106291	567	yes	Map2k2	yes	Map2k2	62	Map2k2	36	0.002	0.002	0.004	0.004	0.004	0.001	0.004	0.002	0.005	0.002	0.001	0.001
chr10	81135307	81135560	254					-836	Zbtb7a	14	0.008	0.008	0.005	0.005	0.005	0.001	0.004	0.009	0.002	0.006	0.005	0.002
chr10	81136019	81138167	2149	yes	Zbtb7a	yes	Zbtb7a	823	Zbtb7a	140	0.004	0.002	0.002	0.003	0.002	0.001	0.003	0.002	0.005	0.001	0.002	0.001
chr10	81143965	81144997	1033	yes	Zbtb7a			8211	Zbtb7a	23	0.41	0.264	0.588	0.832	0.927	0.953	0.948	0.929	0.865	0.888	0.315	0.302
chr10	81147994	81148594	601	yes	Zbtb7a			12024	Zbtb7a	13	0.459	0.387	0.446	0.772	0.947	0.945	0.943	0.939	0.869	0.882	0.419	0.408
chr10	81153378	81154366	989	yes	Pias4			13848	Pias4	73	0.32	0.319	0.496	0.623	0.777	0.856	0.826	0.877	0.736	0.786	0.208	0.137
chr10	81167490	81167973	484	yes	Pias4	yes	Pias4	-12	Pias4	29	0	0.002	0	0.004	0.003	0	0.003	0	0.006	0.002	0.001	0.001
chr10	81176456	81177055	600	yes	Eef2	yes	Eef2	126	Eef2	51	0.001	0.001	0.001	0.002	0.001	0.001	0.003	0.001	0.002	0.002	0.001	0.001
chr10	81182870	81183179	310	yes	Dapk3	yes	Dapk3	18	Dapk3	24	0.004	0.005	0	0.006	0.002	0.002	0.002	0.001	0.003	0.002	0	0.001
chr10	81190014	81190475	462	yes	Dapk3	yes	Dapk3	-4446	Atcayos	13	0.287	0.264	0.43	0.536	0.752	0.822	0.774	0.85	0.614	0.659	0.275	0.154
chr10	81192359	81193075	717	yes	Dapk3	yes	Dapk3	-1973	Atcayos	60	0.044	0.003	0.01	0.006	0.01	0.003	0.005	0.006	0.006	0.007	0.001	0.001
chr10	81194489	81194691	203					-100	Atcayos	8	0.008	0.061	0.13	0.163	0.164	0.134	0.154	0.195	0.126	0.152	0.017	0.007
chr10	81233023	81233302	280	yes	Zfr2	yes	Zfr2	0	Zfr2	27	0.001	0.003	0	0.003	0.001	0	0.002	0.003	0.002	0.003	0	0.002
chr10	81239944	81240211	268	yes	Zfr2			6916	Zfr2	12	0.144	0.078	0.08	0.094	0.13	0.103	0.124	0.161	0.128	0.146	0.009	0.013
chr10	81257266	81257857	592	yes	Matk	yes	Matk	264	Matk	39	0.062	0.08	0.04	0.037	0.039	0.021	0.025	0.033	0.046	0.04	0.003	0.003
chr10	81285716	81286098	383	yes	Tjp3	yes	Tjp3	-126	Tjp3	17	0.007	0.002	0.006	0.006	0.009	0.004	0.004	0.006	0.011	0.014	0	0
chr10	81292797	81293513	717	yes	Pip5k1c	yes	Pip5k1c	184	Pip5k1c	72	0.003	0.002	0.002	0.002	0.002	0.001	0.001	0.004	0.003	0.001	0.001	0.001
chr10	81320246	81320558	313					-700	Cactin	1	0.04	0	0	0	0	0.003	0.018	0	0	0	0	0
chr10	81320669	81321281	613	yes	Cactin			-127	Cactin	50	0.01	0.001	0.002	0.002	0.003	0.001	0.002	0.002	0.002	0.002	0.002	0.001
chr10	81325244	81325950	707	yes	Cactin	yes	Cactin	-3105	Tbxa2r	30	0.611	0.484	0.832	0.942	0.961	0.948	0.959	0.952	0.96	0.941	0.775	0.729
chr10	81332456	81333187	732	yes	Tbxa2r			4120	Tbxa2r	56	0.007	0.038	0.186	0.197	0.28	0.324	0.303	0.3	0.171	0.213	0.061	0.05
chr10	81342975	81343543	569	yes	Gipc3	yes	Gipc3	7	Gipc3	24	0.004	0.009	0.032	0.033	0.061	0.033	0.052	0.046	0.043	0.059	0.003	0.002
chr10	81346554	81347061	508	yes	Hmg20b	yes	Hmg20b	-3542	Gipc3	20	0.055	0.039	0.06	0.068	0.042	0.032	0.059	0.06	0.044	0.069	0.003	0.004
chr10	81350076	81350696	621	yes	Hmg20b	yes	Hmg20b	40	Hmg20b	62	0.004	0.002	0.002	0.003	0.002	0.001	0.003	0.001	0.005	0.002	0.003	0.001
chr10	81357375	81357954	580	yes	Mfsd12	yes	Mfsd12	95	Mfsd12	41	0.004	0.001	0.001	0.002	0.002	0.001	0.003	0.001	0.003	0.002	0.001	0.001
chr10	81363994	81364952	959	yes	Mfsd12--4930404N11Rik	yes	4930404N11Rik	1347	4930404N11Rik	45	0.331	0.269	0.319	0.308	0.19	0.083	0.091	0.224	0.202	0.204	0.072	0.048
chr10	81378147	81379056	910	yes	Fzr1	yes	Fzr1	-232	Fzr1	37	0.003	0.002	0.001	0.005	0.002	0.001	0.002	0.002	0.003	0.004	0.001	0.001
chr10	81384188	81384648	461	yes	Dohh	yes	Dohh	-9	Dohh	15	0.004	0	0.008	0.001	0.001	0.001	0.002	0	0	0	0	0
chr10	81420266	81420785	520	yes	Nfic			-4229	Mir1191b	16	0.403	0.338	0.427	0.567	0.803	0.822	0.792	0.826	0.568	0.734	0.298	0.194
chr10	81430029	81431239	1211					-3461	Nfic	126	0.006	0.002	0.005	0.006	0.005	0.003	0.006	0.005	0.006	0.006	0.002	0.001
chr10	81464207	81464741	535	yes	Celf5	yes	Celf5	18235	Celf5	14	0.002	0.005	0.011	0.04	0.01	0.005	0.003	0.034	0.039	0.034	0.002	0.002
chr10	81482358	81482796	439	yes	Celf5	yes	Celf5	132	Celf5	47	0.001	0.006	0.011	0.012	0.015	0.01	0.014	0.016	0.023	0.023	0.001	0.001
chr10	81499183	81499537	355	yes	S1pr4			777	S1pr4	5	0.179	0.132	0.305	0.441	0.778	0.833	0.851	0.789	0.668	0.74	0.254	0.251
chr10	81502810	81503100	291	yes	Gna15			-2818	S1pr4	19	0.03	0.041	0.116	0.149	0.152	0.178	0.171	0.168	0.091	0.126	0.047	0.043
chr10	81544537	81545375	839	yes	Gna11	yes	Gna11	90	Gna11	67	0.003	0.002	0.004	0.005	0.006	0.001	0.004	0.003	0.002	0.003	0.001	0.001
chr10	81570859	81571092	234					-4310	Tle2	19	0.026	0.009	0.002	0.002	0	0	0	0	0.004	0	0	0.004
chr10	81575172	81575397	226	yes	Tle2			-2	Tle2	11	0.01	0.012	0.006	0.004	0.004	0	0.003	0.002	0.003	0.001	0.004	0.001
chr10	81587685	81588086	402	yes	Tle2	yes	Tle2	12600	Tle2	22	0.318	0.219	0.351	0.363	0.427	0.536	0.496	0.514	0.314	0.34	0.117	0.112
chr10	81600962	81601183	222					-172	Tle6	6	0	0	0.014	0	0	0.001	0.008	0.003	0	0	0	0.003
chr10	81627410	81627647	238	yes	Sirt6	yes	Sirt6	80	Sirt6	16	0.005	0.001	0.003	0.005	0.006	0.001	0.003	0.003	0.004	0.005	0.002	0.001
chr10	81643291	81643935	645	yes	Ankrd24	yes	Ankrd24	-5455	Gm10778	71	0.002	0.002	0.002	0.003	0.005	0.001	0.003	0.002	0.004	0.003	0.001	0.001
chr10	81649033	81649387	355	yes	Gm10778	yes	Gm10778	142	Gm10778	19	0.004	0.001	0.006	0	0.001	0	0.003	0.006	0.003	0.001	0.002	0.002
chr10	81812129	81812504	376	yes	Gm10778	yes	Gm10778	131	Gm10778	13	0	0.002	0.005	0.02	0.081	0.177	0.112	0.142	0.083	0.134	0.004	0.004
chr10	82048213	82048478	266	yes	Zfp873	yes	Zfp873	220	Zfp873	17	0.016	0.004	0.005	0.006	0.03	0.022	0.024	0.02	0.017	0.024	0.004	0.002
chr10	82083367	82083670	304					35392	Zfp873	22	0.004	0.003	0.003	0.01	0.036	0.039	0.04	0.042	0.029	0.04	0.005	0.002
chr10	82178292	82178540	249					50404	AU041133	8	0.032	0.005	0.012	0.008	0.018	0.002	0.009	0.009	0.004	0.007	0.003	0.004
chr10	82354365	82354618	254					-113217	Zfp938	8	0.008	0	0.003	0.03	0.011	0	0.006	0.007	0	0.008	0	0.009
chr10	82622660	82623248	589	yes	1190007I07Rik	yes	1190007I07Rik	274	1190007I07Rik	9	0.035	0.011	0.021	0.021	0.009	0.001	0.01	0.004	0.009	0.004	0	0.001
chr10	82629705	82630318	614	yes	Tdg--Gm9855	yes	Tdg--Gm9855	175	Tdg	54	0.007	0.001	0.003	0.002	0.001	0.001	0.002	0.001	0.001	0	0	0.001
chr10	82698982	82699824	843	yes	Hcfc2	yes	Hcfc2	397	Hcfc2	69	0.004	0.003	0.013	0.011	0.007	0.001	0.005	0.003	0.005	0.005	0.002	0.001
chr10	82763362	82764321	960	yes	Nfyb	yes	Nfyb	299	Nfyb	76	0.001	0.002	0.004	0.003	0.003	0.001	0.003	0.002	0.003	0.002	0.002	0.002
chr10	82811956	82812375	420	yes	1700028I16Rik	yes	1700028I16Rik	44	1700028I16Rik	23	0.001	0.002	0.005	0.011	0.013	0.004	0.012	0.007	0.006	0.011	0.001	0.001
chr10	82858991	82859430	440	yes	Txnrd1	yes	Txnrd1	5	Txnrd1	27	0.003	0.003	0.002	0.002	0.001	0	0.001	0.002	0.004	0.001	0.001	0
chr10	82860219	82860691	473	yes	Txnrd1	yes	Txnrd1	115	Txnrd1	37	0.002	0.001	0.007	0.008	0.005	0.003	0.003	0.001	0.003	0.003	0.002	0.001
chr10	82954363	82954671	309					-30979	Chst11	12	0.029	0.064	0.207	0.261	0.509	0.599	0.564	0.522	0.348	0.442	0.052	0.025
chr10	82985164	82985876	713	yes	Chst11			24	Chst11	58	0.03	0.009	0.005	0.004	0.002	0.001	0.003	0.002	0.005	0.002	0.002	0.001
chr10	83337154	83337977	824	yes	Slc41a2	yes	Slc41a2	251	Slc41a2	57	0.004	0.002	0.009	0.012	0.005	0.001	0.004	0.002	0.004	0.004	0.001	0.002
chr10	83360008	83360820	813	yes	D10Wsu102e	yes	D10Wsu102e	194	D10Wsu102e	65	0.003	0.003	0.003	0.006	0.002	0.001	0.003	0.002	0.004	0.003	0.001	0.001
chr10	83543760	83544352	593	yes	A230046K03Rik	yes	A230046K03Rik	116	A230046K03Rik	74	0.002	0.001	0.003	0.002	0.003	0.001	0.002	0.001	0.004	0.001	0.001	0
chr10	83648461	83648917	457	yes	Appl2	yes	Appl2	-25	Appl2	22	0.002	0.002	0.006	0.001	0.003	0	0.001	0.003	0.005	0.001	0	0.001
chr10	83722674	83723229	556	yes	1500009L16Rik	yes	1500009L16Rik	88	1500009L16Rik	3	0.028	0	0.017	0.016	0.012	0	0.025	0.005	0.008	0	0.003	0
chr10	84440223	84441455	1233	yes	Nuak1			-368	Nuak1	103	0.003	0.002	0.004	0.003	0.003	0.001	0.003	0.002	0.003	0.002	0.001	0.001
chr10	84533767	84534328	562	yes	Ckap4			-160	Ckap4	73	0.004	0.001	0.004	0.005	0.002	0.001	0.002	0.001	0.002	0.003	0.001	0.001
chr10	84576273	84577460	1188	yes	Tcp11l2	yes	Tcp11l2	-80	Tcp11l2	34	0.003	0.002	0.005	0.003	0.005	0.001	0.002	0.002	0.005	0.001	0.002	0.001
chr10	84622230	84622676	447	yes	Polr3b	yes	Polr3b	17	Polr3b	33	0.006	0.001	0.006	0.004	0.002	0.001	0.004	0.006	0.005	0.004	0.002	0.001
chr10	84754839	84755076	238					-1089	Rfx4	23	0.001	0.006	0.02	0.008	0.004	0.001	0.003	0.003	0.006	0.004	0.001	0
chr10	84758991	84759369	379			yes	Rfx4	3133	Rfx4	19	0.002	0.034	0.088	0.057	0.024	0.002	0.011	0.009	0.009	0.006	0.002	0.001
chr10	84760085	84760328	244			yes	Rfx4	4159	Rfx4	20	0.004	0.016	0.087	0.135	0.057	0.006	0.006	0.087	0.028	0.041	0.012	0.015
chr10	84917514	84917973	460	yes	Ric8b	yes	Ric8b	132	Ric8b	30	0.006	0	0.008	0.002	0.001	0	0.002	0.003	0.001	0.002	0.001	0
chr10	85102420	85103238	819	yes	AI597468--Fhl4	yes	AI597468	-334	Fhl4	53	0.003	0.001	0.002	0.001	0.001	0.001	0.002	0.001	0.004	0.001	0.001	0.001
chr10	8517905	8518786	882	yes	Ust	yes	Ust	479	Ust	33	0.002	0.003	0.005	0.003	0.002	0.002	0.003	0.003	0.003	0.003	0.001	0
chr10	85184251	85185490	1240	yes	Cry1	yes	Cry1	184	Cry1	131	0.003	0.002	0.004	0.004	0.005	0.001	0.003	0.003	0.004	0.003	0.002	0.001
chr10	85386746	85388256	1511	yes	Btbd11			688	Btbd11	61	0.02	0.007	0.012	0.011	0.007	0.002	0.004	0.003	0.004	0.006	0.002	0.001
chr10	85598645	85598868	224	yes	Btbd11	yes	Btbd11	346	Btbd11	12	0.011	0.073	0.142	0.162	0.059	0.004	0.003	0.046	0.024	0.049	0.009	0.004
chr10	85871823	85872309	487	yes	Pwp1	yes	Pwp1	236	Pwp1	25	0	0.004	0.003	0.007	0.005	0.002	0.005	0.001	0.003	0.005	0	0
chr10	85916422	85917222	801	yes	Prdm4	yes	Prdm4	123	Prdm4	50	0.007	0.002	0.002	0.005	0.002	0.001	0.003	0.002	0.003	0.001	0.002	0.001
chr10	85928425	85928918	494	yes	Ascl4			182	Ascl4	21	0.005	0.008	0.018	0.017	0.012	0.004	0.006	0.006	0.009	0.01	0.001	0.002
chr10	86021770	86022417	648	yes	Fbxo7	yes	Fbxo7	166	Fbxo7	45	0.002	0.002	0.002	0.003	0.003	0.002	0.002	0.002	0.002	0.002	0.001	0
chr10	86300264	86300837	574	yes	Timp3	yes	Syn3	139	Timp3	34	0.007	0.018	0.012	0.003	0.004	0.002	0.001	0.003	0.003	0.001	0.001	0
chr10	86704861	86705966	1106	yes	BC030307--Hsp90b1	yes	Hsp90b1	30	Hsp90b1	56	0.009	0.005	0.003	0.006	0.004	0.001	0.004	0.003	0.003	0.002	0.001	0.001
chr10	86779015	86779531	517	yes	Nt5dc3	yes	Nt5dc3	269	Nt5dc3	48	0.003	0.001	0.002	0.005	0.003	0.001	0.002	0.003	0.002	0.003	0.001	0.001
chr10	86908739	86909118	380			yes	Stab2	99014	Stab2	20	0.093	0.173	0.674	0.822	0.961	0.972	0.971	0.933	0.856	0.875	0.662	0.642
chr10	87058383	87058611	229			yes	1700113H08Rik	452	1700113H08Rik	5	0.136	0.175	0.111	0.033	0	0.002	0	0.003	0.024	0.033	0.009	0.002
chr10	87492445	87493953	1509	yes	Ascl1			461	Ascl1	93	0.003	0.009	0.008	0.009	0.003	0.001	0.005	0.002	0.004	0.003	0.001	0.001
chr10	88146618	88147197	580	yes	Nup37--Parpbp	yes	Nup37	33	Parpbp	40	0.002	0.001	0.009	0.006	0.003	0.001	0.001	0.002	0.002	0.001	0	0.001
chr10	88356816	88357303	488	yes	Dram1			15	Dram1	7	0.004	0.002	0.011	0.002	0.006	0.001	0.007	0	0.003	0.002	0	0.002
chr10	88379072	88379755	684	yes	Gnptab	yes	Gnptab	3	Gnptab	67	0.001	0.002	0.001	0.003	0.002	0.001	0.002	0.001	0.001	0.003	0.001	0.001
chr10	88459494	88459991	498	yes	Sycp3	yes	Sycp3	156	Sycp3	20	0.022	0.045	0.177	0.309	0.609	0.818	0.811	0.725	0.619	0.639	0.151	0.162
chr10	88731275	88732090	816	yes	Arl1	yes	Arl1	269	Arl1	48	0.005	0.004	0.007	0.006	0.01	0.002	0.006	0.004	0.008	0.008	0.001	0.001
chr10	88826481	88826892	412	yes	Utp20	yes	Utp20	128	Utp20	21	0.002	0.002	0.002	0.002	0.004	0.001	0.003	0.002	0.006	0.001	0	0.001
chr10	8885737	8886703	967	yes	Sash1			-150	Sash1	65	0.004	0.001	0.004	0.003	0.003	0.001	0.002	0.001	0.003	0.002	0.001	0.001
chr10	88885817	88886555	739	yes	Slc5a8			195	Slc5a8	2	0	0.01	0.046	0	0.066	0.045	0.046	0.005	0.036	0.061	0.01	0.005
chr10	89344623	89345135	513					-87089	Ano4	51	0.004	0.021	0.027	0.012	0.007	0.005	0.005	0.004	0.01	0.004	0.002	0.002
chr10	89685735	89686433	699	yes	Scyl2	yes	Scyl2	201	Scyl2	29	0.003	0.001	0.004	0.005	0.002	0.001	0.007	0.001	0.004	0.001	0.002	0.001
chr10	89744948	89745809	862	yes	Uhrf1bp1l	yes	Uhrf1bp1l	388	Uhrf1bp1l	37	0.001	0.001	0.003	0.002	0.001	0	0.002	0.002	0.004	0.002	0.001	0.001
chr10	89873018	89873556	539	yes	Anks1b			-221	Anks1b	36	0.003	0.014	0.017	0.007	0.004	0.001	0.003	0.002	0.007	0.004	0.001	0
chr10	90135095	90135391	297			yes	Anks1b	261735	Anks1b	21	0.581	0.553	0.887	0.916	0.964	0.969	0.976	0.952	0.918	0.912	0.898	0.922
chr10	90828917	90829902	986			yes	Anks1b	252720	Anks1b	35	0.004	0.006	0.011	0.009	0.003	0.003	0.003	0.003	0.007	0.003	0	0
chr10	90969903	90970147	245	yes	Anks1b			112718	Apaf1	13	0.128	0.112	0.083	0.026	0.02	0.003	0.004	0.035	0.013	0.016	0.012	0.007
chr10	91082300	91083380	1081	yes	Ikbip--Apaf1	yes	Ikbip	-97	Apaf1	53	0.003	0.001	0.004	0.003	0.002	0.001	0.003	0.001	0.002	0.002	0	0.001
chr10	91123427	91124193	767	yes	Slc25a3	yes	Slc25a3	153	Slc25a3	73	0.007	0.002	0.003	0.003	0.002	0.001	0.002	0.002	0.001	0.002	0.001	0.001
chr10	91170701	91172103	1403	yes	Tmpo	yes	Tmpo	217	Tmpo	127	0.003	0.001	0.001	0.003	0.001	0.001	0.001	0.002	0.004	0.002	0.001	0.001
chr10	91181499	91182011	513					-10136	Tmpo	15	0.003	0.001	0.002	0.002	0	0.002	0.004	0	0.005	0	0.002	0.001
chr10	92722069	92722472	404	yes	Nedd1	yes	Nedd1	148	Nedd1	31	0.002	0.004	0.009	0.006	0.004	0	0.006	0.003	0.002	0.002	0.003	0.002
chr10	93160440	93161666	1227	yes	Cdk17	yes	Cdk17	178	Cdk17	72	0.003	0.001	0.002	0.002	0.003	0.001	0.002	0.002	0.003	0.001	0.002	0.001
chr10	93310112	93310563	452			yes	Elk3	821	Elk3	18	0.006	0.008	0.011	0.008	0.004	0.001	0.004	0.002	0.007	0.009	0.002	0.002
chr10	93453370	93453888	519	yes	Lta4h	yes	Lta4h	234	Lta4h	26	0.01	0.007	0.003	0.002	0.002	0.001	0.002	0.004	0.004	0.001	0.001	0
chr10	93539787	93539997	211	yes	Amdhd1	yes	Amdhd1	141	Amdhd1	20	0.002	0.014	0.049	0.018	0.008	0.004	0.008	0.005	0.009	0.01	0.002	0.001
chr10	93589243	93589698	456	yes	4933408J17Rik--Snrpf	yes	Snrpf	58	4933408J17Rik	37	0.002	0.001	0.004	0.001	0.002	0.002	0.003	0.001	0.008	0	0.001	0
chr10	93640822	93641527	706	yes	Ntn4	yes	Ntn4	126	Ntn4	60	0.056	0.025	0.014	0.006	0.004	0.002	0.002	0.002	0.004	0.004	0.002	0.001
chr10	93833670	93834392	723			yes	Usp44	2477	Usp44	51	0.007	0.002	0.008	0.006	0.004	0.001	0.002	0.003	0.004	0.002	0.001	0.001
chr10	93845880	93846433	554	yes	Usp44			14602	Usp44	8	0.345	0.2	0.449	0.767	0.894	0.944	0.962	0.912	0.857	0.882	0.433	0.324
chr10	93889173	93889865	693	yes	Metap2	yes	Metap2	1683	Metap2	17	0	0.001	0.006	0.005	0.002	0	0.006	0.003	0.004	0	0	0.001
chr10	94035339	94036559	1221	yes	Fgd6--Vezt	yes	Fgd6--Vezt	-201	Vezt	67	0.003	0.002	0.002	0.002	0.002	0	0.003	0.001	0.003	0.003	0	0.001
chr10	94147799	94148388	590	yes	Nr2c1	yes	Nr2c1	164	Nr2c1	14	0.009	0.004	0.021	0.008	0.005	0.002	0.009	0.005	0.002	0.003	0	0.002
chr10	94198898	94199118	221	yes	Ndufa12			0	Ndufa12	13	0.005	0.01	0.002	0.004	0.002	0.001	0.003	0.001	0.005	0.002	0.001	0.002
chr10	94311884	94312475	592					-13477	Gm4792	26	0.206	0.144	0.118	0.094	0.041	0.005	0.014	0.039	0.029	0.038	0.01	0.006
chr10	94514696	94515538	843	yes	Tmcc3	yes	Tmcc3	261	Tmcc3	67	0.003	0.002	0.005	0.002	0.002	0.001	0.003	0.002	0.004	0.001	0.001	0.001
chr10	94688296	94689126	831	yes	Ccdc41--Ccdc41os1	yes	Ccdc41	-98	Ccdc41os1	82	0.003	0.001	0.002	0.004	0.002	0.001	0.002	0.001	0.003	0.002	0.001	0.001
chr10	94943600	94945566	1967	yes	Plxnc1			-5	Plxnc1	133	0.033	0.014	0.012	0.004	0.005	0.002	0.005	0.004	0.005	0.004	0.001	0.001
chr10	95323488	95324002	515	yes	Cradd	yes	Cradd	352	Cradd	9	0	0	0.006	0.002	0.003	0	0.003	0	0	0.003	0	0
chr10	95414386	95417095	2710	yes	Socs2	yes	Socs2	-457	Socs2	143	0.035	0.025	0.008	0.005	0.002	0.001	0.002	0.003	0.004	0.003	0.001	0.001
chr10	95501716	95501973	258	yes	Mrpl42	yes	Mrpl42	83	Mrpl42	12	0.009	0.005	0.003	0.001	0.007	0.002	0.004	0.005	0.009	0.002	0.002	0.001
chr10	95514662	95515893	1232	yes	Ube2n	yes	Ube2n	117	Ube2n	118	0.003	0.001	0.003	0.002	0.001	0.001	0.003	0.002	0.004	0.001	0.001	0.001
chr10	95563245	95564357	1113	yes	Nudt4	yes	Nudt4	366	Nudt4	94	0.002	0.001	0.003	0.003	0	0.001	0.002	0.002	0.003	0.002	0.001	0.001
chr10	95940560	95941332	773	yes	Eea1	yes	Eea1	284	Eea1	79	0.024	0.003	0.003	0.005	0.004	0.001	0.004	0.002	0.006	0.003	0.002	0.001
chr10	96616484	96617784	1301	yes	Btg1	yes	Btg1	134	Btg1	79	0.003	0.003	0.004	0.004	0.002	0	0.004	0.001	0.003	0.006	0.001	0.001
chr10	9674617	9675547	931	yes	Samd5			126	Samd5	55	0.005	0.009	0.017	0.006	0.002	0.001	0.004	0.003	0.004	0.005	0.002	0.001
chr10	98913833	98915907	2075	yes	Atp2b1	yes	Atp2b1	-281	Atp2b1	207	0.002	0.002	0.002	0.002	0.002	0.001	0.002	0.001	0.003	0.002	0.001	0.001
chr10	9900396	9901332	937	yes	Stxbp5	yes	Stxbp5	176	Stxbp5	76	0.008	0.003	0.003	0.003	0.001	0.001	0.003	0.001	0.001	0.001	0.001	0.001
chr10	99106781	99107741	961	yes	Poc1b	yes	Poc1b	91	Poc1b	73	0.005	0.004	0.005	0.005	0.003	0.002	0.002	0.002	0.002	0.002	0.001	0.001
chr10	99261496	99264181	2686	yes	Dusp6	yes	Dusp6	-392	Dusp6	71	0.006	0.002	0.002	0.003	0.002	0.001	0.003	0.004	0.003	0.001	0.001	0.001
chr11	100145310	100145807	498	yes	Krt19	yes	Krt19	361	Krt19	11	0.009	0.022	0.084	0.025	0.03	0.011	0.019	0.031	0.046	0.032	0.008	0.004
chr11	100265543	100265746	204	yes	Krt42	yes	Krt42	4227	Krt42	16	0.056	0.123	0.61	0.837	0.956	0.931	0.941	0.901	0.814	0.853	0.752	0.732
chr11	100319667	100320531	865	yes	Eif1	yes	Eif1	104	Eif1	18	0.002	0.002	0.005	0.002	0	0.002	0.001	0.001	0.007	0.002	0.002	0
chr11	100355313	100356174	862	yes	Hap1	yes	Hap1	397	Hap1	39	0.02	0.005	0.012	0.014	0.024	0.013	0.014	0.022	0.03	0.038	0.001	0.001
chr11	100397194	100397946	753	yes	Jup	yes	Jup	220	Jup	42	0.007	0.011	0.017	0.008	0.007	0.006	0.021	0.007	0.01	0.007	0.002	0.004
chr11	100414049	100414856	808	yes	Leprel4	yes	Leprel4	367	Leprel4	60	0.002	0.007	0.009	0.007	0.008	0.003	0.004	0.005	0.005	0.006	0.002	0.002
chr11	100440746	100441142	397	yes	Nt5c3b	yes	Nt5c3b	145	Nt5c3b	7	0.006	0.003	0.01	0.013	0.004	0.003	0.003	0.005	0.005	0.006	0.007	0.003
chr11	100471920	100472886	967	yes	Klhl11	yes	Klhl11	379	Klhl11	48	0.005	0.001	0.003	0.002	0.003	0.001	0.003	0.002	0.004	0.001	0.001	0.001
chr11	100527205	100527972	768	yes	Acly	yes	Acly	412	Acly	38	0.002	0.006	0.003	0.005	0.002	0.001	0.002	0	0.004	0.001	0.001	0
chr11	100574880	100575100	221	yes	Cnp	yes	Cnp	52	Cnp	29	0.003	0.003	0.01	0.014	0.008	0.005	0.009	0.004	0.006	0.007	0.002	0.002
chr11	100576356	100576618	263	yes	Cnp			597	Cnp	21	0.162	0.144	0.488	0.619	0.671	0.687	0.653	0.642	0.404	0.474	0.134	0.171
chr11	100619084	100619840	757	yes	Dnajc7	yes	Dnajc7	706	Dnajc7	12	0.006	0.001	0.004	0.004	0	0	0.003	0.001	0.003	0.001	0.002	0
chr11	100622804	100623050	247	yes	Nkiras2	yes	Nkiras2	-27	Nkiras2	15	0.002	0.002	0.002	0.002	0.003	0.001	0.003	0.001	0.007	0.005	0.003	0.001
chr11	100640049	100640608	560			yes	Zfp385c	10365	Zfp385c	32	0.005	0.011	0.038	0.058	0.059	0.026	0.034	0.046	0.036	0.039	0.005	0.005
chr11	100708535	100708742	208	yes	Kat2a	yes	Kat2a	3829	Kat2a	9	0.291	0.313	0.829	0.929	0.947	0.93	0.945	0.95	0.932	0.934	0.747	0.683
chr11	100713863	100714278	416	yes	Hspb9			221	Hspb9	15	0.034	0.071	0.203	0.125	0.07	0.014	0.02	0.065	0.031	0.047	0.014	0.008
chr11	100738077	100738578	502	yes	Rab5c			-198	Rab5c	16	0.006	0	0.003	0.004	0.012	0.004	0.004	0.004	0.009	0.003	0.001	0
chr11	100759516	100760117	602	yes	Kcnh4	yes	Kcnh4	-38	Kcnh4	33	0.005	0.01	0.026	0.026	0.015	0.006	0.009	0.018	0.018	0.018	0.001	0.001
chr11	100850085	100850960	876	yes	Stat5b	yes	Stat5b	63	Stat5b	91	0.001	0.003	0.002	0.002	0.001	0.001	0.002	0.001	0.002	0.001	0.001	0.001
chr11	100860284	100860610	327	yes	Stat5a	yes	Stat5a	-36	Stat5a	22	0.003	0.009	0.006	0.003	0.004	0.002	0.004	0.001	0.002	0.003	0	0
chr11	100939185	100939423	239	yes	Stat3	yes	Stat3	207	Stat3	26	0.002	0.001	0.002	0.003	0.005	0.001	0.004	0.002	0.004	0.003	0.002	0.002
chr11	100958575	100959309	735	yes	Ptrf			11675	Ptrf	2	0	0.067	0.16	0.247	0.171	0.131	0.152	0.237	0.076	0.022	0.02	0.06
chr11	100969157	100970672	1516	yes	Ptrf	yes	Ptrf	703	Ptrf	27	0.004	0.003	0.021	0.018	0.012	0.005	0.007	0.012	0.016	0.012	0.002	0.002
chr11	101009431	101009638	208	yes	Atp6v0a1	yes	Atp6v0a1	83	Atp6v0a1	27	0.001	0.001	0.002	0.002	0	0.001	0.001	0.001	0.004	0	0.001	0
chr11	101069883	101070493	611	yes	Naglu			95	Naglu	19	0.004	0	0.002	0	0.002	0.001	0	0.002	0.003	0.001	0	0
chr11	101079716	101080050	335	yes	Hsd17b1	yes	Hsd17b1	1473	Hsd17b1	2	0.113	0.151	0.116	0.083	0.08	0.032	0.082	0.08	0.063	0.104	0.016	0.01
chr11	101082454	101082790	337	yes	Coasy			-2	Coasy	22	0.002	0.001	0.001	0.003	0.001	0.001	0.001	0.002	0.002	0.002	0	0.002
chr11	101087188	101087620	433	yes	Mlx	yes	Mlx	115	Mlx	7	0.171	0.013	0.005	0	0	0	0	0.003	0.007	0.002	0	0.003
chr11	101095192	101095716	525	yes	Psmc3ip	yes	Psmc3ip	-19	Psmc3ip	25	0.005	0.003	0.004	0.004	0.003	0.001	0.003	0.002	0.008	0.004	0.001	0.002
chr11	101119528	101120199	672	yes	Tubg1--Fam134c	yes	Fam134c	-40	Fam134c	36	0.003	0.001	0.001	0.003	0.001	0.001	0.003	0	0.003	0.004	0.002	0.001
chr11	101155841	101156193	353	yes	Tubg2	yes	Tubg2	134	Tubg2	12	0.002	0.002	0.018	0.008	0.006	0.002	0.006	0.01	0.01	0.005	0.002	0.002
chr11	101164012	101164528	517	yes	Plekhh3	yes	Plekhh3	7032	Plekhh3	45	0.005	0.051	0.051	0.033	0.011	0.021	0.014	0.027	0.019	0.017	0.002	0.002
chr11	101170343	101171334	992	yes	Plekhh3	yes	Plekhh3	464	Plekhh3	54	0.147	0.056	0.011	0.005	0.004	0.003	0.004	0.003	0.006	0.005	0.001	0.001
chr11	101173668	101174298	631	yes	Ccr10			1460	Ccr10	9	0.3	0.191	0.148	0.106	0.096	0.045	0.059	0.103	0.092	0.08	0.031	0.012
chr11	101225891	101226550	660	yes	Ezh1	yes	Ezh1	230	Ezh1	30	0.004	0.002	0.004	0.003	0.004	0	0.003	0.002	0.002	0.002	0.002	0.002
chr11	101246227	101246682	456	yes	Ramp2	yes	Ramp2	121	Ramp2	46	0.005	0.007	0.01	0.003	0.004	0.003	0.005	0.002	0.003	0.002	0.001	0.001
chr11	101253628	101254071	444	yes	Vps25	yes	Vps25	144	Vps25	19	0.003	0.002	0.002	0.004	0.005	0.004	0.001	0.003	0.002	0.004	0	0.003
chr11	101260496	101260867	372	yes	Wnk4			116	Wnk4	28	0.112	0.037	0.011	0.004	0.006	0.002	0.002	0.001	0.005	0.001	0.001	0.002
chr11	101265148	101265442	295	yes	Wnk4	yes	Wnk4	4729	Wnk4	23	0.286	0.264	0.22	0.109	0.042	0.015	0.02	0.14	0.071	0.087	0.027	0.024
chr11	101301859	101302400	542	yes	Becn1	yes	Becn1	137	Becn1	32	0.003	0.001	0.004	0.006	0.002	0.002	0.003	0.001	0.003	0.004	0.002	0.001
chr11	101315820	101316232	413					-224	Psme3	15	0.012	0.001	0.008	0.007	0.006	0.001	0.003	0.004	0.006	0.005	0.003	0.002
chr11	101417026	101417491	466	yes	Aarsd1	yes	Aarsd1	175	Aarsd1	10	0.009	0.001	0.004	0.002	0	0.001	0.004	0.003	0.003	0	0.001	0.001
chr11	101424972	101425717	746	yes	Rundc1--Ptges3l	yes	Rundc1	260	Rundc1	59	0.004	0.001	0.002	0.004	0.003	0.001	0.004	0.001	0.003	0.001	0.001	0.001
chr11	101442488	101442853	366	yes	Rpl27	yes	Rpl27	426	Rpl27	25	0.004	0.002	0.002	0.002	0.004	0.001	0.004	0.001	0.003	0.002	0.001	0.002
chr11	101465636	101466362	727	yes	Vat1	yes	Vat1	200	Vat1	52	0.004	0.002	0.002	0.002	0.003	0.001	0.004	0.002	0.004	0.002	0.002	0.001
chr11	101551776	101551977	202	yes	Brca1			79	Brca1	13	0	0	0	0.002	0	0.001	0.003	0	0	0	0	0.004
chr11	101641432	101641745	314					13640	Rdm1	13	0.016	0.003	0.003	0	0.001	0	0.001	0.002	0.001	0.002	0	0.001
chr11	101645932	101646246	315					18141	Rdm1	13	0.001	0.003	0.001	0.003	0.001	0.001	0.002	0.001	0.001	0.003	0.003	0
chr11	101665482	101665851	370	yes	Arl4d	yes	Arl4d	126	Arl4d	15	0.002	0.002	0.003	0.003	0.002	0	0.002	0.001	0.002	0.002	0.002	0.003
chr11	101732722	101733107	386	yes	Dhx8			-41	Dhx8	3	0	0	0	0	0	0	0	0.045	0	0	0	0
chr11	101784509	101785248	740	yes	Etv4	yes	Etv4	432	Etv4	20	0.004	0.002	0.002	0.001	0.001	0.001	0.006	0.001	0.002	0	0.001	0
chr11	101937436	101937648	213					-14878	4930417O22Rik	8	0.007	0.014	0.046	0.03	0.017	0.003	0.003	0.008	0.02	0.011	0.005	0.002
chr11	101963804	101964286	483	yes	Sost	yes	Sost	2970	Sost	41	0.004	0.005	0.007	0.006	0.004	0.001	0.002	0.003	0.004	0.004	0.001	0.001
chr11	101984403	101984969	567	yes	Dusp3	yes	Dusp3	105	Dusp3	12	0.008	0.003	0.004	0.003	0.008	0.004	0.005	0.003	0.006	0.004	0	0.001
chr11	102026466	102026950	485	yes	Mpp3	yes	Mpp3	247	Mpp3	48	0.081	0.035	0.022	0.008	0.004	0.002	0.003	0.003	0.008	0.006	0.003	0.002
chr11	102087178	102087735	558			yes	Mpp2	1059	Mpp2	27	0.007	0.004	0.015	0.008	0.001	0.001	0.002	0.003	0.008	0.004	0.002	0.001
chr11	102088448	102088829	382	yes	Mpp2			-123	Mpp2	3	0	0	0	0.014	0	0	0.014	0.026	0	0	0	0
chr11	102107141	102107345	205	yes	Pyy	yes	Pyy	533	Pyy	8	0.007	0.008	0.038	0.045	0.013	0.013	0.017	0.02	0.034	0.022	0.004	0.004
chr11	102145529	102146014	486	yes	Nags	yes	Nags	260	Nags	38	0.056	0.036	0.079	0.069	0.044	0.023	0.032	0.032	0.043	0.05	0.005	0.007
chr11	102156162	102156447	286	yes	Tmem101	yes	Tmem101	103	Tmem101	21	0.007	0.008	0.005	0.005	0.002	0.002	0	0.003	0.004	0.001	0.001	0.001
chr11	102184903	102185342	440	yes	Lsm12	yes	Lsm12	134	Lsm12	30	0.004	0.001	0	0	0.001	0.001	0.003	0	0.005	0.001	0.001	0.001
chr11	102224734	102225039	306	yes	Hdac5	yes	Hdac5	5264	Mir8101	14	0.009	0.022	0.215	0.258	0.218	0.111	0.161	0.168	0.171	0.131	0.027	0.021
chr11	102229651	102230283	633	yes	Hdac5--Mir8101	yes	Hdac5	183	Mir8101	57	0.002	0.002	0.003	0.002	0.001	0.001	0.002	0.001	0.004	0.001	0.001	0.001
chr11	102248721	102249264	544	yes	BC030867	yes	BC030867	111	BC030867	19	0	0.003	0.003	0.004	0.001	0.001	0	0.001	0.002	0.002	0.001	0.002
chr11	102276504	102276728	225	yes	Asb16			7794	Asb16	13	0.003	0.016	0.036	0.035	0.033	0.003	0.007	0.008	0.009	0.003	0.003	0.003
chr11	102284740	102284981	242	yes	Tmub2			-100	Tmub2	16	0	0.002	0.004	0	0.002	0	0	0	0	0.002	0	0.001
chr11	102295921	102297391	1471	yes	Atxn7l3	yes	Atxn7l3	-27	Atxn7l3	78	0.019	0.007	0.005	0.003	0.004	0.001	0.001	0.001	0.003	0.002	0.002	0.001
chr11	102308956	102309471	516	yes	Ubtf	yes	Ubtf	8073	Ubtf	13	0.078	0.022	0.014	0.024	0.01	0.004	0.014	0.007	0.012	0.009	0.004	0.002
chr11	102316660	102319603	2944	yes	Ubtf	yes	Ubtf	-845	Ubtf	209	0.002	0.001	0.002	0.002	0.001	0.001	0.002	0.002	0.003	0.001	0.001	0.001
chr11	102319886	102320237	352					-966	Ubtf	17	0.002	0	0.005	0.005	0.005	0.002	0.004	0.004	0.009	0.007	0.002	0.001
chr11	102393274	102393802	529	yes	Rundc3a	yes	Rundc3a	136	Rundc3a	23	0.008	0.004	0.003	0.006	0.001	0.001	0.002	0	0.004	0.002	0.003	0.002
chr11	102399569	102400020	452	yes	Rundc3a	yes	Rundc3a	5193	Mir6930	13	0.039	0.045	0.07	0.033	0.01	0.011	0.013	0.019	0.013	0.013	0.006	0.002
chr11	102407257	102407856	600	yes	Slc25a39	yes	Slc25a39	-39	Slc25a39	51	0.002	0.001	0.001	0.002	0.002	0.001	0.003	0.002	0.004	0.001	0.002	0.001
chr11	102437373	102438878	1506	yes	Fam171a2			7805	Grn	147	0.01	0.021	0.016	0.019	0.015	0.02	0.015	0.02	0.019	0.015	0.003	0.001
chr11	102447127	102447776	650	yes	Fam171a2	yes	Fam171a2	211	Fam171a2	21	0.001	0.002	0.003	0.004	0.003	0.001	0.002	0.002	0.004	0.006	0	0.002
chr11	102455819	102456072	254	yes	Itga2b	yes	Itga2b	-8283	Fam171a2	15	0.005	0.001	0.001	0.001	0.001	0.002	0.002	0.018	0.005	0.003	0.003	0.002
chr11	102467090	102467394	305	yes	Itga2b	yes	Itga2b	2641	Itga2b	17	0	0.003	0.002	0.001	0.001	0.001	0.002	0.001	0.002	0.001	0.001	0.001
chr11	102555764	102556459	696	yes	Gpatch8	yes	Gpatch8	46	Gpatch8	58	0.001	0.001	0.001	0.002	0.001	0.001	0.001	0.001	0.002	0.002	0.002	0.001
chr11	102604501	102606498	1998	yes	Fzd2			1070	Fzd2	95	0.008	0.019	0.061	0.067	0.023	0.003	0.004	0.032	0.017	0.016	0.009	0.009
chr11	102665168	102666458	1291	yes	Gm1564	yes	Gm1564	229	Gm1564	50	0.018	0.048	0.153	0.247	0.381	0.441	0.446	0.398	0.373	0.42	0.044	0.035
chr11	102697575	102697952	378	yes	Ccdc43			-39	Ccdc43	22	0.007	0.002	0.003	0.005	0.004	0.001	0.003	0.002	0.009	0.004	0.002	0.001
chr11	102761370	102761910	541	yes	Adam11	yes	Adam11	202	Adam11	28	0.008	0.009	0.008	0.008	0.003	0.001	0.004	0.004	0.005	0.003	0.001	0.002
chr11	102818491	102819658	1168	yes	Gjc1	yes	Gjc1	85	Gjc1	135	0.006	0.006	0.01	0.005	0.002	0.001	0.003	0.003	0.004	0.003	0.002	0.001
chr11	102880701	102881252	552	yes	Eftud2	yes	Eftud2	-1	Eftud2	37	0.001	0.001	0.005	0.005	0.002	0.001	0.002	0.001	0.002	0.002	0.001	0.002
chr11	102893198	102893569	372	yes	Gfap	yes	Gfap	3816	Gfap	8	0	0	0	0	0.021	0.003	0	0	0	0	0	0
chr11	102924799	102925274	476	yes	Kif18b	yes	Kif18b	88	Kif18b	34	0.004	0.002	0.004	0.001	0.002	0.001	0.003	0	0.003	0.001	0.002	0
chr11	102945902	102946867	966	yes	C1ql1			77	C1ql1	59	0.011	0.006	0.012	0.016	0.018	0.015	0.018	0.022	0.026	0.027	0.002	0.002
chr11	102948559	102948787	229					-2212	C1ql1	27	0.002	0.007	0.014	0.011	0.003	0.001	0.002	0.004	0.003	0.004	0	0.001
chr11	102990044	102990356	313					9721	Mir6931	31	0.021	0.033	0.068	0.054	0.037	0.014	0.02	0.028	0.023	0.026	0.009	0.004
chr11	103016861	103017242	382	yes	Dcakd	yes	Dcakd	95	Dcakd	23	0.003	0.002	0.002	0.002	0.003	0.001	0.003	0.002	0.002	0.002	0.001	0.002
chr11	103080195	103080630	436	yes	Plcd3	yes	Plcd3	21246	Plcd3	12	0.006	0.038	0.054	0.033	0.013	0.006	0.007	0.015	0.015	0.018	0.005	0.002
chr11	103101303	103101796	494	yes	Acbd4--Plcd3	yes	Plcd3	108	Plcd3	36	0.125	0.04	0.033	0.017	0.018	0.013	0.011	0.013	0.024	0.027	0.005	0.002
chr11	103116014	103116217	204					-208	Hexim1	7	0	0	0	0.005	0	0.001	0.002	0.002	0	0	0	0
chr11	103116397	103116657	261	yes	Hexim1			203	Hexim1	1	0	0	0	0.062	0	0	0	0	0	0	0	0
chr11	103117220	103117987	768	yes	Hexim1			1280	Hexim1	17	0.002	0.005	0.01	0.019	0.021	0.006	0.009	0.009	0.009	0.01	0.001	0.001
chr11	103132301	103133111	811					-632	Hexim2	46	0.003	0.002	0.003	0.004	0.002	0.001	0.003	0.002	0.003	0.002	0.002	0.001
chr11	103170602	103171502	901	yes	Fmnl1	yes	Fmnl1	-85	Fmnl1	76	0.005	0.006	0.013	0.019	0.023	0.011	0.015	0.014	0.023	0.024	0.003	0.001
chr11	103199382	103199794	413	yes	1700023F06Rik	yes	1700023F06Rik	8960	1700023F06Rik	19	0.013	0.012	0.027	0.01	0.026	0.002	0.003	0.014	0.038	0.029	0.001	0.001
chr11	103218288	103218500	213	yes	Spata32	yes	Spata32	38	Spata32	6	0.01	0.016	0.042	0.033	0.032	0.006	0.01	0.028	0.015	0.021	0.006	0.005
chr11	103267034	103267850	817	yes	Map3k14	yes	Map3k14	-41	Map3k14	69	0.006	0.002	0.009	0.009	0.005	0.002	0.003	0.002	0.004	0.003	0.001	0.001
chr11	103333799	103334313	515	yes	Arhgap27	yes	Arhgap27	10646	Arhgap27	21	0.003	0.044	0.106	0.114	0.101	0.127	0.071	0.119	0.069	0.089	0.024	0.015
chr11	103360220	103360913	694	yes	Arhgap27	yes	Arhgap27	3126	Arhgap27	81	0.005	0.003	0.008	0.008	0.012	0.007	0.011	0.009	0.01	0.009	0.003	0.001
chr11	103412256	103413015	760	yes	Plekhm1	yes	Plekhm1	28	Plekhm1	35	0.003	0.001	0.003	0.004	0.002	0.001	0.002	0.002	0.004	0.002	0	0
chr11	103649513	103650338	826	yes	Rprml			418	Rprml	67	0.005	0.014	0.041	0.038	0.019	0.013	0.016	0.021	0.022	0.02	0.003	0.003
chr11	103697432	103698093	662	yes	C130046K22Rik--Gosr2	yes	C130046K22Rik--Gosr2	-52	Gosr2	54	0.002	0.002	0.003	0.004	0.003	0.001	0.002	0.001	0.002	0.002	0.002	0.001
chr11	103749374	103749942	569	yes	Wnt9b	yes	Wnt9b	163	Wnt9b	40	0.003	0.005	0.007	0.004	0.002	0.003	0.003	0.005	0.007	0.004	0.001	0.002
chr11	103773542	103774422	881	yes	Wnt3	yes	Wnt3	-192	Wnt3	49	0.007	0.008	0.033	0.022	0.003	0.002	0.004	0.003	0.005	0.003	0.001	0.002
chr11	103795475	103795789	315			yes	Wnt3	21458	Wnt3	13	0.012	0.018	0.097	0.079	0.056	0.044	0.043	0.101	0.062	0.051	0.005	0.007
chr11	103809820	103810478	659			yes	Wnt3	35975	Wnt3	62	0.008	0.006	0.005	0.004	0.003	0.002	0.005	0.003	0.003	0.003	0.001	0.002
chr11	103812318	103812788	471	yes	Wnt3	yes	Wnt3	38379	Wnt3	13	0.072	0.115	0.58	0.762	0.917	0.914	0.95	0.923	0.816	0.904	0.442	0.208
chr11	103966474	103967112	639	yes	Arf2			-77	Arf2	32	0.009	0	0.002	0.003	0.004	0.001	0.003	0	0.002	0	0	0.001
chr11	104132524	104133862	1339	yes	Crhr1	yes	Crhr1	312	Crhr1	98	0.006	0.016	0.042	0.042	0.014	0.003	0.009	0.013	0.025	0.024	0.003	0.004
chr11	104231063	104232946	1884	yes	Mapt	yes	Mapt	569	Mapt	38	0.002	0.001	0.001	0.001	0.005	0	0.001	0.001	0.001	0.001	0.001	0
chr11	104441968	104443073	1106	yes	Kansl1			-229	Kansl1	82	0	0.001	0.002	0.001	0.001	0.001	0.002	0.002	0.002	0.001	0.001	0.001
chr11	104468799	104469547	749					-26882	Kansl1	64	0.005	0.003	0.002	0.002	0.006	0.002	0.002	0.002	0.004	0.001	0.001	0.001
chr11	104550009	104550838	830	yes	Myl4--Cdc27	yes	Myl4--Cdc27	196	Cdc27	55	0.001	0.001	0.003	0.002	0.003	0.001	0.002	0.002	0.002	0.001	0.001	0
chr11	104607827	104608349	523	yes	Itgb3	yes	Itgb3	89	Itgb3	29	0.008	0.003	0.008	0.008	0.002	0.003	0.003	0.002	0.005	0.003	0.001	0
chr11	104685610	104685883	274					77747	Itgb3	10	0.012	0.024	0.171	0.22	0.189	0.228	0.224	0.167	0.139	0.104	0.015	0.021
chr11	105126420	105126995	576	yes	Mettl2	yes	Mettl2	284	Mettl2	35	0.004	0.002	0.003	0.002	0.007	0.002	0.004	0.003	0.006	0.003	0.002	0.002
chr11	105164810	105166296	1487					15880	1700052K11Rik	65	0.059	0.038	0.14	0.352	0.599	0.709	0.689	0.664	0.421	0.445	0.122	0.116
chr11	105180784	105182432	1649	yes	Tlk2--1700052K11Rik	yes	Tlk2	-175	1700052K11Rik	135	0.01	0.004	0.006	0.006	0.004	0.003	0.005	0.004	0.006	0.005	0.004	0.002
chr11	105292203	105292937	735	yes	Mrc2	yes	Mrc2	-75	Mrc2	34	0.007	0.013	0.016	0.007	0.003	0.002	0.001	0.003	0.008	0.005	0.003	0
chr11	105362987	105363254	268			yes	March10	70475	Mrc2	15	0.007	0.011	0.019	0.012	0.006	0.002	0.003	0.004	0.004	0.001	0.001	0.002
chr11	105456517	105456866	350	yes	March10			43	March10	17	0.07	0.045	0.139	0.137	0.07	0.005	0.018	0.056	0.046	0.047	0.003	0.002
chr11	105589983	105590450	468	yes	Tanc2	yes	Tanc2	231	Tanc2	60	0.002	0.003	0.004	0.007	0.003	0.001	0.003	0.002	0.002	0.003	0.001	0
chr11	105943715	105944452	738	yes	Cyb561	yes	Cyb561	63	Cyb561	78	0.002	0.002	0.004	0.005	0.005	0.003	0.004	0.003	0.004	0.005	0.002	0.001
chr11	105967810	105968352	543	yes	Ace	yes	Ace--Gm11651	137	Ace	61	0.002	0.005	0.007	0.008	0.004	0.001	0.004	0.001	0.006	0.005	0.002	0.001
chr11	106020455	106020764	310	yes	Kcnh6	yes	Kcnh6	12408	Kcnh6	2	0.006	0.032	0.016	0.042	0.036	0.009	0.022	0.04	0.036	0.022	0.015	0
chr11	106036775	106037324	550	yes	Dcaf7	yes	Dcaf7	179	Dcaf7	42	0.004	0.001	0.003	0.002	0.003	0.001	0.003	0.002	0.004	0.003	0.002	0
chr11	106065892	106066412	521	yes	Taco1			46	Taco1	35	0.003	0.001	0.005	0.004	0.003	0	0.004	0.003	0.003	0.004	0.002	0.001
chr11	106083905	106085252	1348	yes	Map3k3	yes	Map3k3	-323	Map3k3	78	0.003	0.001	0.002	0.003	0.002	0	0.003	0.001	0.004	0.003	0.001	0.001
chr11	106159788	106160697	910	yes	Limd2	yes	Limd2	-100	Limd2	105	0.002	0.002	0.004	0.003	0.004	0.001	0.003	0.001	0.002	0.001	0.001	0.001
chr11	106193391	106193684	294	yes	Strada	yes	Strada	65	Strada	16	0.006	0.002	0.003	0.002	0.002	0.001	0.004	0.004	0.002	0.003	0.002	0.001
chr11	106216095	106217365	1271	yes	Ddx42--Ccdc47	yes	Ddx42--Ccdc47	-363	Ccdc47	24	0.006	0.001	0.003	0.003	0.003	0	0.001	0.002	0.002	0.005	0.002	0.001
chr11	106272450	106273413	964	yes	Smarcd2	yes	Smarcd2	40	Smarcd2	54	0.002	0.002	0.008	0.005	0.014	0.008	0.014	0.01	0.011	0.007	0.004	0.003
chr11	106487118	106487912	795	yes	Ern1	yes	Ern1	281	Ern1	62	0.003	0.001	0.006	0.004	0.004	0.001	0.005	0.003	0.005	0.002	0.002	0.001
chr11	106500859	106501412	554	yes	Snord104			146	Snord104	17	0.004	0	0.005	0.004	0.003	0.001	0.005	0.003	0.001	0.005	0.003	0.001
chr11	106612182	106613208	1027	yes	Tex2	yes	Tex2	235	Tex2	56	0.002	0.002	0.004	0.005	0.005	0.001	0.005	0.003	0.003	0.001	0.001	0.002
chr11	106779227	106779632	406	yes	Polg2			85	Polg2	36	0.001	0.001	0.003	0.003	0.005	0	0.001	0.002	0.003	0.001	0.001	0.002
chr11	106787462	106789507	2046	yes	Cep95--Ddx5	yes	Cep95--Ddx5	10	Ddx5	78	0.003	0.002	0.002	0.006	0.002	0.001	0.002	0.002	0.003	0.002	0.001	0.001
chr11	106920093	106920955	863	yes	Smurf2	yes	Smurf2	191	Smurf2	97	0.002	0.001	0.002	0.002	0.002	0.001	0.002	0.002	0.004	0.001	0.001	0.002
chr11	106999064	106999677	614	yes	Kpna2	yes	Kpna2	155	Kpna2	47	0.002	0.001	0.002	0.002	0.005	0	0.003	0.001	0.002	0.001	0.005	0.002
chr11	107012600	107012831	232					-13191	Kpna2	24	0.001	0.002	0.004	0.003	0.004	0.001	0.003	0.002	0.001	0.001	0.001	0.001
chr11	107027745	107028594	850	yes	1810010H24Rik	yes	1810010H24Rik	-52	1810010H24Rik	80	0.001	0.007	0.013	0.019	0.03	0.023	0.019	0.014	0.019	0.024	0.003	0.006
chr11	107131627	107132223	597	yes	Bptf			-3	Bptf	61	0.008	0.002	0.002	0.002	0.001	0.001	0.003	0.001	0.004	0.001	0.001	0.001
chr11	107188910	107189486	577	yes	Nol11	yes	Nol11	183	Nol11	35	0.004	0	0.003	0.003	0.002	0.001	0.004	0.003	0.003	0.001	0.001	0.001
chr11	107469064	107470815	1752	yes	Pitpnc1	yes	Pitpnc1	780	Pitpnc1	71	0.003	0.002	0.003	0.002	0.002	0.001	0.004	0	0.002	0.003	0.001	0.002
chr11	107479399	107479863	465	yes	Psmd12	yes	Psmd12	104	Psmd12	19	0	0.001	0.001	0.003	0.003	0	0.001	0.002	0.004	0.001	0	0
chr11	107546798	107548453	1656	yes	Helz	yes	Helz	-333	Helz	69	0.021	0.011	0.003	0.006	0.004	0.002	0.002	0.002	0.003	0.003	0.002	0.001
chr11	107793847	107794702	856	yes	Cacng4	yes	Cacng4	190	Cacng4	61	0.005	0.002	0.007	0.004	0.004	0.001	0.006	0.003	0.007	0.006	0.002	0.002
chr11	108342957	108344142	1186	yes	Prkca	yes	Prkca	338	Prkca	89	0.004	0.005	0.009	0.007	0.003	0.002	0.002	0.002	0.004	0.002	0	0.001
chr11	108424994	108425741	748	yes	Cep112	yes	Cep112	103	Cep112	42	0.006	0.008	0.017	0.013	0.008	0.008	0.01	0.004	0.006	0.004	0.004	0.002
chr11	108920190	108922170	1981	yes	Axin2	yes	Axin2	832	Axin2	145	0.004	0.002	0.003	0.002	0.002	0.001	0.004	0.002	0.003	0.001	0.001	0.001
chr11	108922545	108923014	470			yes	Axin2	2432	Axin2	9	0.002	0.031	0.058	0.061	0.01	0	0.01	0.013	0.011	0.011	0.001	0.001
chr11	109362520	109363548	1029	yes	Gna13--Gm11696	yes	Gna13--Gm11696	241	Gna13	83	0.004	0.001	0.002	0.002	0.003	0.001	0.002	0.001	0.002	0.001	0.002	0.001
chr11	109425484	109426357	874	yes	Amz2	yes	Amz2	-25	Amz2	14	0.006	0	0.011	0.005	0.004	0.001	0.005	0.001	0.005	0.004	0.001	0.001
chr11	109472253	109472605	353			yes	Slc16a6	800	Slc16a6	16	0.002	0.006	0.005	0.01	0.008	0.005	0.005	0.008	0.006	0.006	0.002	0.004
chr11	109473121	109474103	983	yes	Arsg--Slc16a6	yes	Arsg--Slc16a6	-383	Slc16a6	79	0.003	0.002	0.002	0.002	0.001	0	0.002	0.002	0.002	0.001	0.002	0.001
chr11	109611083	109612118	1036	yes	Wipi1	yes	Wipi1	-211	Wipi1	29	0.002	0.002	0.007	0.005	0.004	0.001	0.002	0.001	0.003	0.001	0.001	0.001
chr11	109650240	109651287	1048	yes	Prkar1a	yes	Prkar1a	-184	Prkar1a	63	0.016	0.004	0.004	0.002	0.001	0.001	0.002	0.001	0.003	0.001	0.002	0.001
chr11	109721320	109721733	414	yes	Fam20a			730	Fam20a	36	0.009	0.034	0.063	0.02	0.004	0.003	0.008	0.004	0.005	0.007	0.002	0.001
chr11	109722018	109722328	311	yes	Fam20a			83	Fam20a	16	0.01	0.013	0.057	0.027	0.009	0.004	0.005	0.009	0.01	0.007	0.003	0.002
chr11	110337365	110337948	584	yes	Abca5	yes	Abca5	60	Abca5	66	0.001	0.002	0.002	0.002	0.001	0.001	0.003	0.001	0.002	0.001	0	0.001
chr11	11113908	11114582	675	yes	Vwc2	yes	Vwc2	230	Vwc2	20	0.011	0.015	0.043	0.048	0.014	0.012	0.015	0.023	0.03	0.045	0.006	0.01
chr11	11115678	11116517	840	yes	Vwc2	yes	Vwc2	2083	Vwc2	63	0.009	0.018	0.033	0.028	0.008	0.002	0.003	0.007	0.018	0.013	0.002	0.002
chr11	112781358	112783154	1797	yes	Sox9	yes	Sox9	47	Sox9	39	0.008	0.021	0.028	0.014	0.006	0.001	0.003	0.006	0.01	0.013	0.001	0.001
chr11	112783817	112784076	260	yes	Sox9	yes	Sox9	1737	Sox9	10	0.034	0.062	0.056	0.066	0.003	0.002	0.001	0.005	0.008	0.022	0	0.003
chr11	112784499	112785465	967	yes	Sox9	yes	Sox9	2773	Sox9	5	0.007	0.049	0.042	0.04	0.035	0.079	0.024	0.052	0.025	0.021	0.004	0.004
chr11	113618682	113619757	1076	yes	Sstr2	yes	Sstr2	-260	Sstr2	38	0.008	0.012	0.034	0.02	0.018	0.009	0.012	0.013	0.02	0.014	0.001	0.002
chr11	113649454	113650104	651	yes	Cog1	yes	Cog1	251	Cog1	15	0.007	0.002	0.003	0.004	0.002	0.001	0.003	0.001	0.001	0.005	0.003	0
chr11	113683423	113684750	1328	yes	D11Wsu47e--Fam104a	yes	Fam104a	65	Fam104a	74	0.002	0.001	0.002	0.001	0.003	0.001	0.002	0.002	0.003	0.001	0	0.001
chr11	113750857	113752076	1220	yes	Cdc42ep4	yes	Cdc42ep4	-306	Cdc42ep4	38	0	0.001	0.001	0.003	0.004	0.002	0.003	0.002	0.002	0.002	0.001	0.002
chr11	114064913	114065327	415			yes	Sdk2	831	Sdk2	7	0	0.031	0.2	0.105	0.037	0.007	0.004	0.059	0.056	0.053	0.002	0.019
chr11	114065969	114067286	1318					-677	Sdk2	112	0.01	0.014	0.035	0.03	0.012	0.002	0.005	0.013	0.019	0.018	0.003	0.002
chr11	11461979	11462326	348	yes	Zpbp	yes	Zpbp	267	Zpbp	15	0.105	0.032	0.019	0.027	0.018	0.003	0.009	0.012	0.023	0.017	0.003	0.001
chr11	114668546	114669120	575	yes	Rpl38	yes	Rpl38--Mir466n	53	Rpl38	43	0.003	0.001	0.001	0.003	0.002	0.001	0.001	0.002	0.003	0.002	0.001	0.002
chr11	114675372	114676005	634	yes	Ttyh2	yes	Ttyh2--Mir466n	221	Ttyh2	30	0.003	0.001	0.007	0.003	0.004	0.001	0.004	0.003	0.005	0.003	0.001	0.002
chr11	114764951	114765486	536	yes	Kif19a			-170	Kif19a	24	0.041	0.018	0.041	0.041	0.024	0.008	0.012	0.017	0.017	0.02	0.004	0.003
chr11	114786357	114786681	325	yes	Kif19a	yes	Kif19a	9373	Btbd17	10	0.002	0.026	0.074	0.061	0.073	0.028	0.054	0.05	0.045	0.043	0.008	0.004
chr11	114791528	114792431	904	yes	Btbd17			3912	Btbd17	31	0.004	0.007	0.013	0.015	0.016	0.006	0.009	0.017	0.019	0.028	0.002	0.004
chr11	114851258	114852601	1344	yes	Gprc5c	yes	Gprc5c	399	Gprc5c	62	0.003	0.003	0.007	0.004	0.002	0.001	0.002	0.003	0.006	0.004	0.003	0.002
chr11	115091450	115091824	375	yes	Rab37			207	Rab37	22	0.011	0.03	0.035	0.045	0.037	0.018	0.026	0.02	0.038	0.03	0.006	0.002
chr11	115154019	115154286	268	yes	Rab37	yes	Rab37	-25	Rab37	14	0.003	0.013	0.036	0.024	0.019	0.013	0.014	0.017	0.019	0.018	0.003	0.004
chr11	115163023	115164203	1181	yes	Slc9a3r1	yes	Slc9a3r1	273	Slc9a3r1	82	0.01	0.002	0.002	0.002	0.002	0.001	0.003	0.003	0.004	0.001	0	0.001
chr11	115187227	115187538	312	yes	Tmem104--Nat9			-66	Nat9	28	0.007	0.002	0.003	0.002	0.001	0	0.005	0.001	0.002	0.002	0.002	0.002
chr11	115249889	115250687	799	yes	Grin2c			16955	Grin2c	55	0.008	0.007	0.028	0.028	0.023	0.01	0.01	0.024	0.024	0.029	0.002	0.003
chr11	115257800	115258414	615	yes	Grin2c	yes	Grin2c	9136	Grin2c	45	0.081	0.035	0.095	0.118	0.142	0.13	0.131	0.137	0.126	0.125	0.025	0.027
chr11	115265304	115265510	207			yes	Grin2c	1836	Grin2c	15	0.012	0.016	0.049	0.024	0.021	0.003	0.009	0.013	0.008	0.016	0.001	0.002
chr11	115266607	115267269	663	yes	Grin2c	yes	Grin2c	305	Grin2c	58	0.008	0.022	0.04	0.032	0.018	0.007	0.01	0.012	0.016	0.015	0.003	0.003
chr11	115297267	115297688	422	yes	Fads6	yes	Fads6	68	Fads6	20	0.015	0.019	0.032	0.022	0.013	0.002	0.004	0.006	0.009	0.006	0.002	0.002
chr11	115318303	115318946	644	yes	Ush1g	yes	Otop2	3294	Ush1g	24	0.002	0.03	0.202	0.251	0.111	0.072	0.075	0.102	0.101	0.103	0.014	0.025
chr11	115321831	115322047	217	yes	Ush1g	yes	Otop2	-21	Ush1g	15	0.01	0.038	0.15	0.198	0.133	0.134	0.133	0.158	0.178	0.177	0.014	0.013
chr11	115323362	115323699	338	yes	Otop2	yes	Otop2	-1612	Ush1g	17	0	0.035	0.167	0.234	0.26	0.247	0.23	0.203	0.244	0.211	0.007	0.015
chr11	115334602	115334892	291	yes	Otop3			14	Otop3	1	0.07	0.088	0.06	0.143	0.068	0.007	0.02	0.062	0.033	0.082	0	0
chr11	115367036	115367842	807	yes	Hid1	yes	Hid1	280	Hid1	35	0.006	0.007	0.028	0.017	0.01	0.003	0.007	0.011	0.016	0.008	0.002	0.003
chr11	115374187	115374505	319					-6627	Hid1	11	0.012	0.01	0.135	0.101	0.057	0.02	0.03	0.029	0.079	0.086	0.001	0.007
chr11	115381814	115382337	524	yes	Cdr2l			161	Cdr2l	38	0.007	0.004	0.003	0.002	0.002	0.001	0.003	0.002	0.003	0.002	0.002	0.001
chr11	115393394	115394020	627	yes	Cdr2l			-10058	Ict1	6	0.078	0.04	0.202	0.242	0.341	0.457	0.491	0.482	0.288	0.294	0.018	0.013
chr11	115403659	115404213	555	yes	Ict1	yes	Ict1	171	Ict1	32	0.003	0.002	0.006	0.004	0.005	0.001	0.002	0.003	0.002	0.003	0.001	0.001
chr11	115412708	115412977	270					7077	Atp5h	6	0.004	0.005	0.009	0.008	0.005	0.005	0.005	0.005	0.006	0.006	0.003	0
chr11	115413396	115413721	326					6361	Atp5h	16	0.002	0.001	0.008	0.011	0.008	0.003	0.004	0.004	0.001	0.005	0	0
chr11	115419719	115420294	576	yes	Kctd2--Atp5h	yes	Atp5h	-87	Atp5h	23	0.002	0.002	0.003	0.002	0.003	0.001	0.003	0.001	0	0.001	0	0
chr11	115475510	115476096	587	yes	Armc7	yes	Armc7	127	Armc7	24	0	0.003	0.007	0.004	0.005	0	0.003	0.004	0.003	0.004	0.001	0.001
chr11	115491594	115491879	286	yes	Nt5c	yes	Nt5c	78	Nt5c	20	0.003	0.002	0.007	0.006	0.001	0.001	0.003	0.002	0.004	0.001	0	0.001
chr11	115513703	115514554	852	yes	Hn1	yes	Hn1	242	Hn1	35	0.004	0.004	0.008	0.019	0.004	0.001	0.005	0.001	0.003	0.001	0	0
chr11	115535454	115536606	1153	yes	Sumo2	yes	Sumo2	200	Sumo2	71	0.003	0.001	0.002	0.002	0.001	0.001	0.002	0.002	0.002	0.001	0.001	0.002
chr11	115603564	115604631	1068	yes	Mrps7--Gga3	yes	Mrps7--Gga3	-182	Gga3	85	0.003	0.001	0.002	0.002	0.002	0.001	0.002	0.001	0.002	0.001	0.001	0.001
chr11	115612386	115613023	638	yes	Mif4gd	yes	Mif4gd	-201	Mif4gd	60	0.005	0.003	0.003	0.003	0.001	0.001	0.004	0.001	0.005	0.001	0.002	0.001
chr11	115627761	115628034	274	yes	Slc25a19	yes	Slc25a19	397	Slc25a19	10	0	0	0.018	0	0.007	0.001	0	0	0	0.003	0	0
chr11	115707906	115708259	354			yes	Grb2	515	Grb2	25	0.003	0.003	0.001	0.002	0.002	0.002	0.004	0.004	0.004	0.002	0.001	0.001
chr11	115708577	115708804	228	yes	Grb2			-93	Grb2	31	0.007	0.002	0.001	0.003	0.002	0.001	0.002	0.001	0.001	0.001	0.001	0.001
chr11	115765198	115766060	863	yes	2310067B10Rik	yes	2310067B10Rik	197	2310067B10Rik	17	0.01	0.004	0.012	0.021	0.01	0.003	0.009	0.007	0.006	0.005	0.002	0.002
chr11	115803544	115803758	215	yes	Caskin2	yes	Caskin2	7828	Mir5621	15	0.417	0.423	0.847	0.92	0.971	0.958	0.964	0.946	0.94	0.932	0.763	0.767
chr11	115813280	115813897	618	yes	Caskin2	yes	Caskin2	4	Caskin2	30	0.005	0.001	0.001	0.001	0.003	0.001	0.003	0.002	0.002	0.004	0.002	0
chr11	115814568	115815262	695	yes	Tsen54	yes	Tsen54	177	Tsen54	63	0.004	0.001	0.004	0.004	0.002	0.001	0.002	0.002	0.003	0.001	0.001	0.001
chr11	115823817	115824689	873	yes	Llgl2	yes	Llgl2	196	Llgl2	52	0.003	0.001	0.002	0.004	0.004	0.002	0.003	0.004	0.004	0.004	0.001	0
chr11	115858427	115859990	1564					35151	Llgl2	98	0.01	0.025	0.081	0.085	0.074	0.053	0.058	0.079	0.066	0.07	0.011	0.016
chr11	115974662	115975209	548	yes	Itgb4	yes	Itgb4	212	Itgb4	44	0.004	0.003	0.017	0.015	0.014	0.008	0.015	0.014	0.016	0.018	0.002	0.002
chr11	116004824	116005123	300			yes	Itgb4	7745	Galk1	38	0.133	0.057	0.017	0.009	0.004	0.002	0.001	0.002	0.003	0.002	0.001	0.001
chr11	116012347	116012848	502	yes	Galk1	yes	Galk1	121	Galk1	11	0.003	0.003	0.002	0.006	0.006	0.001	0.004	0.004	0.004	0.003	0.002	0.003
chr11	116023715	116024674	960	yes	H3f3b	yes	H3f3b	310	H3f3b	58	0.004	0.002	0.004	0.005	0.006	0.001	0.006	0.004	0.004	0.002	0.002	0.001
chr11	116030276	116030729	454	yes	Unk	yes	Unk	187	Unk	29	0.003	0	0	0.003	0.007	0	0	0.001	0	0	0.003	0
chr11	116109510	116110468	959	yes	Trim47	yes	Trim47	246	Trim47	50	0.089	0.058	0.062	0.047	0.039	0.024	0.03	0.03	0.038	0.037	0.007	0.004
chr11	116130558	116131201	644	yes	Trim65	yes	Trim65	248	Trim65	25	0.003	0.012	0.026	0.06	0.051	0.046	0.067	0.04	0.038	0.031	0.005	0.011
chr11	116138362	116138892	531	yes	Mrpl38	yes	Mrpl38	241	Mrpl38	48	0.017	0.003	0.002	0.003	0.003	0.002	0.003	0.003	0.004	0.003	0.001	0.002
chr11	116167887	116168373	487	yes	Fbf1			48	Fbf1	26	0.003	0.001	0.006	0.006	0.007	0.001	0.003	0.002	0.005	0.003	0.001	0.001
chr11	116198479	116199140	662	yes	Ten1--Acox1	yes	Ten1--Acox1	-44	Ten1	25	0.003	0.001	0.014	0.014	0.01	0.009	0.008	0.01	0.012	0.01	0.001	0.003
chr11	116221935	116223058	1124	yes	Evpl			6495	Cdk3-ps	44	0.066	0.076	0.096	0.112	0.123	0.095	0.094	0.122	0.083	0.113	0.008	0.009
chr11	116232744	116232982	239	yes	Evpl	yes	Evpl	5228	Evpl	15	0.049	0.084	0.343	0.352	0.239	0.247	0.197	0.351	0.148	0.206	0.06	0.028
chr11	116238045	116238278	234	yes	Evpl			-71	Evpl	13	0.021	0.047	0.149	0.067	0.076	0.052	0.045	0.088	0.039	0.043	0.01	0.01
chr11	116273752	116274225	474	yes	Srp68	yes	Srp68	229	Srp68	22	0	0.002	0.008	0.004	0.004	0.002	0.003	0.002	0.004	0.004	0.002	0
chr11	116281204	116281662	459	yes	Galr2			495	Galr2	11	0.002	0.013	0.028	0.019	0.007	0.004	0.011	0.017	0.022	0.028	0.009	0.002
chr11	116306427	116306856	430	yes	Exoc7	yes	Exoc7	96	Exoc7	24	0.002	0.002	0.004	0.004	0.003	0.001	0.003	0.002	0.008	0.004	0.002	0.001
chr11	116334205	116335735	1531	yes	Foxj1	yes	Foxj1	384	Foxj1	25	0.051	0.02	0.044	0.057	0.045	0.059	0.072	0.056	0.051	0.06	0.006	0.004
chr11	116412291	116413429	1139	yes	Rnf157	yes	Rnf157	172	Rnf157	131	0.003	0.001	0.002	0.005	0.006	0.003	0.006	0.004	0.007	0.007	0.001	0.001
chr11	116433881	116434818	938	yes	Ubald2--Gm7367	yes	Gm7367--Ubald2	257	Ubald2	81	0.002	0.001	0.001	0.004	0.002	0.001	0.002	0.001	0.003	0.001	0.001	0.001
chr11	116489763	116490485	723	yes	Prpsap1	yes	Prpsap1	222	Prpsap1	50	0.003	0.001	0.001	0.002	0.001	0.001	0.003	0.001	0.002	0.001	0.001	0
chr11	116498663	116498943	281					-8457	Prpsap1	19	0.036	0.079	0.102	0.133	0.212	0.234	0.211	0.232	0.13	0.163	0.011	0.02
chr11	116531530	116534153	2624	yes	Sphk1	yes	Sphk1	932	Sphk1	95	0.009	0.008	0.032	0.049	0.037	0.02	0.03	0.028	0.035	0.033	0.004	0.004
chr11	116580701	116581652	952	yes	Ube2o	yes	Ube2o	271	Ube2o	114	0.003	0.001	0.002	0.005	0.001	0.001	0.004	0.002	0.003	0.002	0.001	0.001
chr11	116623688	116624381	694	yes	Rhbdf2	yes	Rhbdf2	218	Rhbdf2	22	0.003	0	0.003	0.014	0.003	0.004	0.003	0.004	0.005	0.006	0.002	0
chr11	116653652	116653951	300	yes	Cygb	yes	Cygb	511	Cygb	29	0.005	0.022	0.047	0.035	0.013	0.002	0.008	0.007	0.012	0.014	0.003	0.001
chr11	116654222	116654433	212	yes	Cygb			-15	Cygb	10	0.01	0.034	0.074	0.097	0.044	0.005	0.001	0.012	0.052	0.02	0.006	0.004
chr11	116694238	116694929	692	yes	St6galnac2	yes	St6galnac2	76	St6galnac2	60	0.002	0.004	0.005	0.004	0.003	0.006	0.007	0.007	0.009	0.006	0.003	0.002
chr11	116827684	116828156	473	yes	Mxra7	yes	Mxra7	126	Mxra7	34	0.061	0.043	0.015	0.011	0.009	0.002	0.003	0.003	0.003	0.004	0.002	0.002
chr11	116842473	116843848	1376	yes	Mettl23--Jmjd6	yes	Mettl23--Jmjd6	289	Jmjd6	66	0.002	0.001	0.001	0.002	0.002	0	0.002	0.001	0.003	0.003	0.001	0
chr11	116852079	116853903	1825	yes	Srsf2	yes	Srsf2	103	Srsf2	133	0.002	0.001	0.004	0.002	0.003	0.001	0.002	0.001	0.002	0.002	0.001	0
chr11	11685304	11686481	1178	yes	Ikzf1	yes	Ikzf1	-320	Ikzf1	103	0.02	0.016	0.013	0.005	0.004	0.002	0.003	0.002	0.005	0.004	0.001	0.001
chr11	116918621	116919457	837	yes	Mgat5b			177	Mgat5b	104	0.01	0.013	0.012	0.006	0.005	0.002	0.003	0.005	0.009	0.006	0.001	0.001
chr11	117076625	117077062	438	yes	2810008D09Rik			62	2810008D09Rik	13	0.003	0.002	0.003	0	0.001	0	0.002	0.003	0.003	0.002	0	0.001
chr11	117114759	117115949	1191	yes	Sec14l1	yes	Sec14l1	183	Sec14l1	72	0.003	0.001	0.005	0.003	0.004	0.002	0.003	0.002	0.003	0.003	0.001	0
chr11	117199340	117199881	542	yes	2009-09-01	yes	2009-09-01	-50	2009-09-01	49	0.007	0.007	0.007	0.005	0.005	0.003	0.005	0.005	0.009	0.005	0.001	0.003
chr11	117266079	117266736	658	yes	2009-09-01	yes	2009-09-01	163	2009-09-01	26	0.036	0.017	0.003	0.003	0.001	0.001	0.003	0.003	0.003	0.001	0.002	0.002
chr11	117290409	117290715	307	yes	2009-09-01			24317	2009-09-01	9	0.06	0.168	0.648	0.781	0.967	0.944	0.923	0.949	0.778	0.867	0.424	0.424
chr11	117332158	117332683	526	yes	2009-09-01	yes	2009-09-01	108	2009-09-01	23	0.02	0.021	0.025	0.017	0.007	0.004	0.006	0.002	0.006	0.003	0.001	0.001
chr11	117394496	117394786	291					62329	2009-09-01	12	0.181	0.104	0.099	0.072	0.047	0.011	0.026	0.047	0.03	0.028	0.007	0.02
chr11	117654059	117656015	1957	yes	Tnrc6c	yes	Tnrc6c	749	Tnrc6c	175	0.003	0.001	0.002	0.002	0.002	0.001	0.002	0.001	0.002	0.001	0.001	0.001
chr11	117779900	117780140	241			yes	Tmc6	601	Tmc6	19	0.019	0.034	0.129	0.071	0.025	0.008	0.015	0.011	0.008	0.009	0.005	0.004
chr11	117783094	117783510	417	yes	Tmc8	yes	Tmc8	645	Tmc8	15	0.02	0.032	0.058	0.031	0.044	0.015	0.023	0.044	0.028	0.014	0.007	0.001
chr11	117809662	117810160	499	yes	Syngr2	yes	Syngr2	245	Syngr2	47	0.006	0.001	0.001	0.002	0.002	0.002	0.002	0.002	0.004	0.001	0.002	0.002
chr11	117849037	117849555	519	yes	Birc5	yes	Birc5	60	Birc5	33	0.003	0.001	0.004	0.002	0.004	0.001	0.003	0.001	0.001	0.002	0.001	0
chr11	117873019	117873496	478	yes	Tha1	yes	Tha1	268	Tha1	29	0.402	0.218	0.102	0.046	0.014	0.001	0.005	0.005	0.009	0.008	0.001	0.003
chr11	117930807	117931220	414					38352	Socs3	33	0.006	0.026	0.08	0.067	0.032	0.006	0.014	0.036	0.037	0.035	0.001	0.004
chr11	117949460	117949988	529					19642	Socs3	33	0.003	0.007	0.086	0.054	0.036	0.023	0.022	0.048	0.018	0.039	0.005	0.004
chr11	117963365	117963770	406					5798	Socs3	22	0.004	0.004	0.005	0.002	0	0.001	0.003	0.001	0.002	0.002	0.001	0.001
chr11	117967878	117969565	1688	yes	Socs3	yes	Socs3	644	Socs3	120	0.003	0.003	0.006	0.005	0.004	0.002	0.002	0.003	0.004	0.003	0.001	0.001
chr11	117986791	117987358	568	yes	Pgs1	yes	Pgs1	218	Pgs1	21	0.009	0.002	0.003	0.006	0.007	0.002	0.003	0.004	0.006	0.003	0.002	0.002
chr11	11808710	11809131	422	yes	Fignl1	yes	Fignl1	42	Fignl1	28	0.005	0.002	0.001	0.001	0	0.002	0.001	0.001	0.003	0	0.001	0
chr11	118247687	118248978	1292	yes	Cyth1	yes	Cyth1	260	Cyth1	56	0.005	0.004	0.014	0.011	0.007	0.001	0.004	0.003	0.006	0.003	0.001	0.001
chr11	118289860	118290551	692	yes	Usp36	yes	Usp36	38	Usp36	49	0.01	0.001	0	0.002	0.001	0.002	0.001	0.001	0.002	0	0	0
chr11	118354933	118355608	676	yes	Timp2	yes	Timp2	141	Timp2	54	0.003	0.006	0.015	0.008	0.003	0.002	0.003	0.003	0.004	0.004	0.002	0.001
chr11	118418786	118419257	472	yes	Cant1	yes	Cant1	96	Cant1	37	0.003	0.003	0.003	0.004	0.002	0.001	0.003	0.003	0.004	0.004	0.001	0.002
chr11	118476739	118477243	505	yes	Engase	yes	Engase	32	Engase	26	0.003	0.008	0.015	0.007	0.007	0.001	0.002	0.003	0.004	0.001	0.002	0.002
chr11	118569079	118570409	1331			yes	Rbfox3	92785	Engase	125	0.01	0.027	0.037	0.033	0.011	0.002	0.004	0.018	0.025	0.023	0.003	0.002
chr11	118891228	118891637	410			yes	Rbfox3	18140	Rbfox3	24	0.026	0.101	0.615	0.831	0.893	0.849	0.887	0.83	0.683	0.741	0.425	0.425
chr11	118908509	118909787	1279	yes	Rbfox3	yes	Rbfox3	424	Rbfox3	82	0.009	0.028	0.06	0.057	0.017	0.003	0.007	0.025	0.015	0.035	0.002	0.002
chr11	118999518	118999905	388					11525	Enpp7	9	0.001	0.04	0.108	0.068	0.074	0.028	0.062	0.073	0.103	0.104	0.005	0.008
chr11	119022745	119023578	834	yes	Cbx2	yes	Cbx2	134	Cbx2	67	0.003	0.001	0.002	0.003	0.001	0.001	0.002	0.001	0.002	0.001	0	0.002
chr11	119040750	119043113	2364	yes	Cbx8	yes	Cbx8	-1019	Cbx8	94	0.003	0.009	0.033	0.022	0.008	0.003	0.004	0.008	0.008	0.01	0.002	0.002
chr11	119046523	119046859	337					-5778	Cbx8	14	0.005	0.017	0.05	0.058	0.02	0	0.002	0.012	0.018	0.009	0.008	0.008
chr11	119053227	119054061	835					-12731	Cbx8	47	0.002	0.002	0.006	0.006	0.002	0.001	0.002	0.002	0.006	0.002	0.001	0.001
chr11	119056596	119056835	240					-15803	Cbx8	29	0.006	0.003	0.003	0.006	0.003	0	0.002	0.001	0.004	0.003	0.001	0.001
chr11	119081041	119081767	727	yes	Cbx4			4833	Cbx4	24	0.266	0.203	0.173	0.144	0.097	0.034	0.036	0.102	0.048	0.095	0.016	0.014
chr11	119085952	119086376	425	yes	Cbx4			73	Cbx4	53	0.004	0.001	0.003	0.001	0	0.001	0.004	0.003	0.003	0.002	0.002	0.002
chr11	119089984	119091203	1220					-4357	Cbx4	42	0.002	0.006	0.006	0.006	0.002	0.002	0.004	0.002	0.004	0.005	0.002	0.001
chr11	119210656	119210884	229	yes	Tbc1d16	yes	Tbc1d16	17729	Tbc1d16	7	0.099	0.18	0.444	0.476	0.675	0.735	0.658	0.689	0.461	0.499	0.101	0.057
chr11	119228093	119228487	395	yes	Tbc1d16	yes	Tbc1d16	209	Tbc1d16	25	0.013	0.015	0.021	0.014	0.01	0.001	0.004	0.008	0.006	0.007	0.001	0.001
chr11	119267880	119268321	442	yes	Gaa	yes	Gaa	134	Gaa	11	0.017	0.001	0.026	0.03	0.038	0.011	0.023	0.019	0.027	0.036	0	0
chr11	119299620	119300419	800	yes	Eif4a3	yes	Eif4a3	23	Eif4a3	54	0.007	0.001	0.003	0.002	0.002	0.001	0.002	0.001	0.001	0	0	0.001
chr11	119355286	119355901	616	yes	Slc26a11--Sgsh	yes	Slc26a11--Sgsh	-84	Sgsh	34	0.003	0.003	0.013	0.011	0.008	0.001	0.004	0.005	0.003	0.002	0.001	0.001
chr11	119389954	119390810	857	yes	Mir1932			-89	Mir1932	61	0.008	0.009	0.02	0.016	0.01	0.006	0.006	0.01	0.012	0.009	0.005	0.002
chr11	119490996	119491996	1001	yes	Endov	yes	Endov	150	Endov	50	0.002	0.001	0.001	0.007	0.004	0.001	0.002	0.002	0.003	0.003	0.001	0.002
chr11	119524577	119524897	321					23083	Nptx1	2	0.008	0	0.05	0.23	0.208	0.2	0.168	0.16	0.1	0.166	0.045	0.061
chr11	119546892	119549732	2841	yes	Gm11762--Nptx1	yes	Nptx1	-492	Nptx1	150	0.004	0.008	0.025	0.02	0.01	0.003	0.005	0.008	0.012	0.011	0.002	0.001
chr11	119602871	119603714	844	yes	Rptor			298	Rptor	18	0.004	0.004	0.004	0.006	0.006	0.003	0.006	0.004	0.009	0.006	0.004	0.004
chr11	119913703	119914107	405	yes	Chmp6	yes	Chmp6	96	Chmp6	21	0.011	0.003	0.004	0.003	0.001	0.001	0.003	0.002	0.004	0.001	0	0
chr11	119942284	119943638	1355	yes	Baiap2	yes	Baiap2	-130	Baiap2	115	0.004	0.001	0.004	0.005	0.004	0.002	0.003	0.003	0.005	0.005	0.001	0.001
chr11	120011987	120012305	319	yes	Aatk			-2620	Mir3065	6	0.093	0.105	0.165	0.267	0.405	0.424	0.424	0.358	0.25	0.316	0.039	0.028
chr11	120046796	120047187	392	yes	Aatk	yes	Aatk	153	Aatk	20	0.006	0.013	0.035	0.035	0.013	0.004	0.007	0.012	0.006	0.01	0.002	0.001
chr11	120086396	120087086	691	yes	Azi1	yes	Azi1	86	Azi1	59	0.007	0.004	0.006	0.008	0.005	0.001	0.004	0.002	0.004	0.003	0.001	0.001
chr11	120150723	120151522	800	yes	Slc38a10	yes	Slc38a10	229	Slc38a10	19	0.006	0.003	0.006	0.012	0.018	0.007	0.011	0.005	0.01	0.009	0.002	0.002
chr11	120185431	120186075	645					4103	2810410L24Rik	18	0.005	0.025	0.022	0.016	0.011	0.001	0.006	0.007	0.004	0.009	0.003	0.003
chr11	120187268	120187720	453	yes	2810410L24Rik			2362	2810410L24Rik	14	0.017	0.041	0.081	0.064	0.012	0.003	0.004	0.009	0.005	0.007	0.005	0.003
chr11	120188049	120188407	359			yes	2810410L24Rik	1628	2810410L24Rik	13	0.004	0.021	0.034	0.026	0.008	0.002	0.004	0.005	0.004	0.002	0	0.001
chr11	120189410	120190123	714	yes	2810410L24Rik	yes	2810410L24Rik	90	2810410L24Rik	28	0.007	0.002	0.002	0.002	0.002	0.001	0.003	0.002	0.004	0.003	0	0.001
chr11	120230922	120231594	673					-1688	Bahcc1	48	0.004	0.002	0.003	0.002	0.001	0	0.002	0.001	0.002	0	0	0.001
chr11	120232784	120232993	210	yes	Bahcc1			-58	Bahcc1	16	0.004	0.001	0.002	0.002	0.004	0	0.005	0.001	0.004	0.002	0.002	0.001
chr11	120233787	120238101	4315	yes	Bahcc1	yes	Bahcc1	2998	Bahcc1	224	0.005	0.006	0.01	0.006	0.003	0.001	0.002	0.003	0.004	0.003	0.002	0.002
chr11	12025554	12026332	779			yes	Grb10	2028	Grb10	43	0.333	0.387	0.436	0.475	0.49	0.472	0.497	0.455	0.413	0.43	0.453	0.428
chr11	120305076	120305571	496					42089	Mir6935	15	0.011	0.017	0.042	0.011	0.003	0.002	0.003	0.002	0.008	0.004	0.002	0.002
chr11	120310793	120311320	528					36357	Mir6935	21	0	0.007	0.005	0.023	0.004	0.012	0.022	0.002	0.023	0	0	0
chr11	120347871	120350438	2568	yes	0610009L18Rik--Actg1	yes	0610009L18Rik--Actg1	-670	Actg1	187	0.007	0.004	0.009	0.013	0.006	0.005	0.012	0.014	0.007	0.007	0.001	0.001
chr11	12036489	12038108	1620	yes	Grb10	yes	Grb10	122	Grb10	138	0.006	0.009	0.031	0.037	0.017	0.008	0.01	0.02	0.028	0.025	0.002	0.003
chr11	120378268	120378892	625	yes	2310003H01Rik	yes	2310003H01Rik	166	2310003H01Rik	64	0.002	0.002	0.003	0.005	0.005	0.001	0.005	0.004	0.004	0.002	0.001	0.001
chr11	120437167	120437794	628	yes	Nploc4	yes	Nploc4	220	Nploc4	36	0.002	0.002	0.002	0.004	0.007	0.001	0.005	0.002	0.004	0.004	0.001	0.002
chr11	120457857	120458275	419	yes	Ccdc137--Oxld1			-3	Oxld1	33	0.005	0.002	0.004	0.007	0.005	0.001	0.002	0.003	0.004	0.002	0.003	0.001
chr11	120467171	120468012	842	yes	Hgs--Arl16	yes	Hgs--Arl16	8	Arl16	32	0.004	0.001	0.008	0.006	0.006	0.002	0.008	0.007	0.005	0.005	0.002	0
chr11	120484496	120484984	489	yes	Mrpl12	yes	Mrpl12	72	Mrpl12	18	0.002	0.001	0.003	0.004	0.002	0.001	0.006	0.002	0.002	0.002	0.001	0.001
chr11	120491888	120492339	452	yes	Slc25a10	yes	Slc25a10	278	Slc25a10	28	0.001	0.001	0.005	0.002	0.001	0	0.001	0.001	0.003	0.002	0.001	0.001
chr11	120530551	120530999	449	yes	Gcgr	yes	Gcgr	49	Gcgr	19	0.008	0.005	0.043	0.026	0.015	0.006	0.016	0.008	0.01	0.013	0.001	0.001
chr11	120549382	120549935	554	yes	Fam195b	yes	Fam195b	69	Fam195b	35	0.019	0.009	0.005	0.005	0.006	0.001	0.003	0.004	0.005	0.003	0.001	0.001
chr11	120572476	120573685	1210	yes	P4hb	yes	P4hb	-144	P4hb	77	0.004	0.002	0.002	0.003	0.002	0.001	0.002	0.002	0.004	0.001	0.001	0.001
chr11	120580994	120581808	815	yes	Arhgdia	yes	Arhgdia	219	Arhgdia	94	0.003	0.001	0.001	0.003	0.002	0.001	0.003	0.001	0.002	0.001	0.001	0.001
chr11	120597591	120598824	1234	yes	Anapc11--Alyref	yes	Anapc11--Alyref	157	Alyref	124	0.003	0.001	0.003	0.003	0.003	0.001	0.004	0.002	0.003	0.003	0.001	0.001
chr11	120608514	120608920	407	yes	Npb	yes	Npb	241	Npb	20	0.143	0.108	0.086	0.098	0.034	0.016	0.021	0.032	0.031	0.029	0.006	0.004
chr11	120617581	120618028	448	yes	Pcyt2	yes	Pcyt2	86	Pcyt2	38	0.001	0.002	0.004	0.003	0.004	0.001	0.004	0.005	0.002	0.003	0.001	0.001
chr11	120624451	120625069	619	yes	Sirt7--Mir6936	yes	Sirt7	116	Mir6936	46	0.002	0.002	0.004	0.005	0.004	0.002	0.003	0	0.004	0.002	0.002	0.001
chr11	120632650	120633766	1117	yes	Mafg	yes	Mafg	339	Mafg	94	0.006	0.003	0.004	0.002	0.002	0.009	0.002	0.002	0.003	0.001	0.001	0.002
chr11	120659854	120661388	1535	yes	Notum	yes	Notum	216	Notum	125	0.004	0.005	0.011	0.011	0.008	0.003	0.005	0.006	0.006	0.005	0.001	0.002
chr11	120672900	120673537	638	yes	Aspscr1	yes	Aspscr1	246	Aspscr1	64	0.004	0.002	0.003	0.003	0.002	0.001	0.003	0.003	0.004	0.003	0.001	0.001
chr11	120713222	120714026	805	yes	Lrrc45--Stra13	yes	Stra13	143	Stra13	9	0.006	0.004	0.006	0.003	0.003	0	0.001	0	0.005	0.005	0.001	0.001
chr11	120721293	120721783	491	yes	Rac3	yes	Rac3	71	Rac3	40	0.002	0.008	0.011	0.012	0.009	0.002	0.004	0.004	0.005	0.007	0.001	0.001
chr11	120726952	120727208	257	yes	Dcxr	yes	Dcxr	201	Dcxr	21	0.004	0.002	0.011	0.014	0.013	0.006	0.007	0.008	0.006	0.006	0	0.001
chr11	120783758	120784818	1061	yes	Gps1--Rfng	yes	Gps1--Rfng	-84	Rfng	107	0.008	0.003	0.005	0.005	0.005	0.002	0.005	0.003	0.006	0.004	0.002	0.001
chr11	120796029	120796548	520	yes	Dus1l	yes	Dus1l	107	Dus1l	40	0.004	0.002	0.002	0.006	0.01	0.003	0.005	0.003	0.004	0.004	0.002	0.001
chr11	120823573	120824995	1423	yes	Fasn	yes	Fasn	263	Fasn	135	0.005	0.004	0.004	0.005	0.002	0.001	0.002	0.001	0.003	0.002	0.001	0.001
chr11	120932612	120932994	383	yes	Ccdc57	yes	Ccdc57	69	Ccdc57	10	0.003	0.002	0.004	0.007	0.004	0.001	0.002	0.003	0.002	0.006	0.001	0.001
chr11	120948948	120949654	707	yes	Slc16a3	yes	Slc16a3	235	Slc16a3	48	0.003	0.006	0.009	0.007	0.005	0.002	0.003	0.006	0.004	0.008	0.001	0.002
chr11	120990766	120991408	643	yes	Csnk1d	yes	Csnk1d	246	Csnk1d	47	0.004	0.001	0.004	0.002	0.001	0.001	0.006	0.001	0.003	0.002	0.001	0.001
chr11	121156395	121156973	579					-3586	Uts2r	52	0.009	0.015	0.088	0.077	0.04	0.017	0.026	0.035	0.024	0.027	0.01	0.011
chr11	121204380	121204927	548	yes	Hexdc--Ogfod3	yes	Hexdc--Ogfod3	222	Hexdc	21	0	0.001	0.001	0.002	0	0.001	0.001	0.002	0.002	0	0.001	0
chr11	121236702	121237537	836	yes	Narf	yes	Narf	-115	Narf	20	0.003	0.001	0.009	0.01	0.005	0.001	0.003	0.003	0.004	0.007	0.003	0.002
chr11	121259666	121260532	867	yes	Foxk2	yes	Foxk2	113	Foxk2	110	0.005	0.001	0.002	0.002	0.002	0.001	0.003	0.001	0.002	0.001	0.001	0.001
chr11	121353779	121354600	822	yes	Wdr45b	yes	Wdr45b	257	Wdr45b	44	0.017	0	0.002	0.003	0.002	0.001	0.002	0.001	0.003	0.002	0.001	0.001
chr11	121387753	121388238	486	yes	Rab40b	yes	Rab40b	255	Rab40b	30	0.006	0.003	0.014	0.016	0.01	0.001	0.004	0.003	0.006	0.008	0	0.001
chr11	121421613	121421846	234			yes	Fn3krp	358	Fn3krp	12	0.003	0.003	0.013	0.009	0.01	0.001	0.003	0.001	0.01	0.007	0.002	0.001
chr11	121451878	121452245	368	yes	Tbcd	yes	Tbcd	114	Tbcd	17	0.003	0.002	0.004	0.003	0.003	0.002	0.002	0.002	0.002	0	0.001	0.001
chr11	121672748	121673446	699	yes	B3gntl1	yes	B3gntl1	54	B3gntl1	10	0.002	0.005	0.004	0.014	0.008	0.001	0.006	0.005	0.003	0.004	0.003	0.002
chr11	121702214	121702990	777	yes	Metrnl	yes	Metrnl	176	Metrnl	46	0.005	0.004	0.006	0.009	0.008	0.002	0.005	0.005	0.005	0.005	0.001	0.001
chr11	121830175	121830581	407	yes	Ptchd3			161	Ptchd3	23	0.014	0.036	0.095	0.136	0.203	0.294	0.259	0.212	0.094	0.138	0.017	0.014
chr11	12464568	12464924	357	yes	Cobl	yes	Cobl	214	Cobl	44	0.004	0.008	0.009	0.007	0.005	0.001	0.004	0.002	0.004	0.003	0.001	0.001
chr11	16257539	16257942	404	yes	Vstm2a			17	Vstm2a	17	0.008	0.019	0.019	0.008	0.006	0.003	0.005	0.005	0.006	0.002	0.003	0.001
chr11	16507843	16508363	521	yes	Sec61g	yes	Sec61g	381	Sec61g	28	0.01	0.001	0.003	0.002	0.002	0.001	0.002	0.002	0.003	0.002	0.001	0.002
chr11	16752214	16753080	867	yes	Egfr	yes	Egfr	445	Egfr	56	0.007	0.005	0.01	0.008	0.004	0.002	0.005	0.005	0.008	0.005	0.001	0.002
chr11	17159070	17159983	914	yes	Ppp3r1	yes	Ppp3r1	229	Ppp3r1	80	0.006	0.002	0.003	0.002	0.002	0.001	0.004	0.002	0.004	0.002	0.001	0.001
chr11	17211326	17211726	401	yes	Pno1			63	Pno1	7	0	0	0.002	0.003	0.002	0.001	0.001	0	0.001	0.007	0.001	0.003
chr11	17257527	17257808	282	yes	C1d	yes	C1d	51	C1d	18	0.003	0	0.002	0.006	0.003	0.001	0.002	0.002	0.002	0.002	0.001	0
chr11	17953288	17953984	697	yes	Etaa1	yes	Etaa1	239	Etaa1	32	0.003	0.002	0.002	0.005	0.003	0.001	0.002	0.003	0.002	0.003	0.001	0.002
chr11	18871459	18871945	487					147267	Meis1	13	0.004	0.02	0.049	0.027	0.008	0.002	0.001	0.024	0.008	0.019	0.002	0.008
chr11	19018884	19019289	406	yes	Meis1			-117	Meis1	14	0	0.007	0.009	0	0.004	0.001	0.002	0.001	0.002	0.002	0.003	0
chr11	19019691	19020072	382					-913	Meis1	32	0.001	0.002	0.002	0.005	0.002	0.001	0.001	0.001	0.001	0.002	0	0.001
chr11	19020492	19020766	275					-1660	Meis1	7	0.003	0.009	0.002	0	0	0	0.003	0	0	0	0	0.005
chr11	19027297	19027611	315					-8485	Meis1	24	0.009	0.027	0.064	0.034	0.019	0.009	0.02	0.036	0.017	0.014	0.012	0.009
chr11	19919955	19920594	640					-4167	Spred2	37	0.005	0.002	0.002	0.003	0.004	0	0.003	0.001	0.001	0.001	0.001	0
chr11	19924379	19925902	1524	yes	Spred2	yes	Spred2	699	Spred2	75	0.005	0.001	0.002	0.003	0.002	0.001	0.002	0.001	0.003	0.001	0.001	0
chr11	20020717	20021262	546	yes	Spred2	yes	Spred2	91961	Actr2	12	0.542	0.409	0.634	0.869	0.975	0.983	0.972	0.968	0.929	0.965	0.635	0.657
chr11	20112370	20113193	824	yes	Actr2	yes	Actr2	169	Actr2	73	0.003	0.002	0.003	0.002	0.003	0.002	0.003	0.002	0.003	0.002	0.002	0.002
chr11	20201018	20201921	904	yes	Rab1	yes	Rab1	-131	Rab1	64	0.003	0.001	0.003	0.001	0.001	0.001	0	0.002	0.001	0.002	0.001	0.001
chr11	20248921	20249712	792	yes	Cep68	yes	Cep68	108	Cep68	44	0.003	0.001	0.003	0.004	0.003	0	0.003	0.002	0.002	0.001	0.001	0.001
chr11	20332037	20333104	1068	yes	Slc1a4			143	Slc1a4	39	0.003	0.004	0.01	0.004	0.007	0.001	0.002	0.003	0.007	0.003	0.002	0.001
chr11	20455179	20455490	312					-87918	Sertad2	13	0.008	0.006	0.014	0.008	0.005	0.001	0.006	0.001	0.005	0.004	0	0.001
chr11	20542499	20543770	1272	yes	Sertad2	yes	Sertad2	-118	Sertad2	75	0.003	0.002	0.001	0.001	0.001	0.001	0.003	0.001	0.004	0.002	0.002	0.002
chr11	20631785	20632570	786	yes	Sertad2	yes	Sertad2	202	Sertad2	57	0.017	0.006	0.001	0.002	0.001	0.001	0.003	0.003	0.003	0.003	0.002	0.001
chr11	20740857	20741948	1092	yes	Aftph	yes	Aftph	146	Aftph	85	0.004	0.001	0.002	0.003	0.001	0.001	0.003	0.002	0.003	0.002	0.001	0.001
chr11	20830500	20831349	850	yes	Lgalsl	yes	Lgalsl	184	Lgalsl	84	0.002	0.002	0.005	0.002	0.003	0.001	0.004	0.001	0.004	0.002	0.001	0.001
chr11	21091237	21091960	724	yes	Peli1	yes	Peli1	275	Peli1	74	0.01	0.003	0.002	0.002	0.001	0.001	0.002	0.002	0.002	0.001	0.001	0.001
chr11	21238584	21239663	1080	yes	Vps54	yes	Vps54	236	Vps54	76	0.004	0.001	0.003	0.003	0.001	0.001	0.003	0.001	0.002	0.001	0.001	0
chr11	21370442	21371489	1048	yes	Ugp2			-87	Ugp2	41	0.009	0.003	0.003	0.002	0.002	0.001	0.004	0.001	0.005	0.003	0.002	0.002
chr11	21571824	21572470	647	yes	Wdpcp--Mdh1	yes	Wdpcp	-213	Mdh1	13	0.001	0.001	0.009	0.007	0.003	0.002	0.001	0.006	0.003	0	0.001	0.004
chr11	21992870	21993891	1022					8271	Otx1	92	0.005	0.028	0.044	0.022	0.011	0.009	0.011	0.023	0.04	0.022	0.003	0.005
chr11	22000852	22002260	1409	yes	Otx1	yes	Otx1	95	Otx1	88	0.005	0.006	0.01	0.006	0.003	0.001	0.004	0.003	0.003	0.002	0.002	0.002
chr11	22003780	22004051	272					-2265	Otx1	9	0.003	0.035	0.106	0.042	0.013	0.003	0.002	0.019	0.008	0.011	0.008	0.004
chr11	22286516	22287124	609	yes	Ehbp1	yes	Ehbp1	-25	Ehbp1	22	0.003	0.002	0.002	0.005	0.003	0.002	0.001	0.004	0.002	0.003	0	0.002
chr11	22512236	22512873	638	yes	Tmem17	yes	Tmem17	272	Tmem17	42	0.003	0.003	0.007	0.005	0.003	0.002	0.003	0.003	0.005	0.002	0.002	0.001
chr11	22858860	22859999	1140	yes	B3gnt2	yes	B3gnt2	305	B3gnt2	71	0.002	0.002	0.001	0.003	0.002	0	0.003	0.001	0.002	0.001	0.002	0.001
chr11	22860385	22860709	325					-211	B3gnt2	6	0.02	0.006	0.02	0.003	0.009	0.005	0.011	0.01	0	0.005	0.002	0.008
chr11	22971974	22972993	1020	yes	Zrsr1	yes	Commd1	480	Zrsr1	42	0.408	0.42	0.343	0.34	0.401	0.362	0.389	0.428	0.384	0.386	0.388	0.363
chr11	22981956	22982373	418	yes	Commd1	yes	Commd1	120	Commd1	20	0.003	0	0.002	0.005	0.002	0.002	0.003	0.003	0.001	0	0.002	0
chr11	22990520	22991100	581	yes	Cct4	yes	Cct4	218	Cct4	30	0.004	0.001	0.003	0.004	0.002	0.002	0.004	0.001	0.003	0.001	0	0.001
chr11	23008253	23008693	441					-4913	Fam161a	10	0.005	0	0.006	0.006	0.005	0	0.005	0.001	0.004	0.002	0.003	0
chr11	23067721	23068189	469					54569	Fam161a	11	0.001	0	0.004	0.004	0.002	0	0.003	0.002	0.003	0	0.003	0.001
chr11	23255140	23256357	1218	yes	Xpo1	yes	Xpo1	-292	Xpo1	40	0.003	0.001	0.003	0.007	0.012	0.001	0.01	0.003	0.003	0.008	0.001	0.001
chr11	23305844	23307266	1423	yes	Usp34	yes	Usp34	-339	Usp34	81	0.003	0.002	0.002	0.003	0.001	0.002	0.004	0.001	0.003	0.002	0.001	0.001
chr11	23497515	23497931	417	yes	Ahsa2	yes	Ahsa2	223	Ahsa2	46	0.002	0.001	0.002	0.004	0.003	0.001	0.001	0.001	0.002	0.003	0.001	0.001
chr11	23498117	23498359	243					-292	Ahsa2	6	0.017	0	0.006	0	0.011	0.012	0.013	0	0	0.017	0.008	0
chr11	23633135	23633766	632	yes	0610010F05Rik	yes	0610010F05Rik	181	0610010F05Rik	72	0.003	0.003	0.003	0.003	0.002	0.001	0.003	0.002	0.003	0.002	0.001	0.001
chr11	23665437	23666438	1002	yes	Pus10--Pex13	yes	Pus10--Pex13	265	Pus10	15	0.002	0.002	0.005	0.002	0.003	0.001	0.003	0	0.004	0.002	0.001	0.001
chr11	23770520	23771541	1022	yes	Rel	yes	Rel	-60	Rel	89	0.001	0.001	0.003	0.002	0.002	0.001	0.002	0.001	0.003	0.002	0.001	0.001
chr11	23894646	23895356	711	yes	Papolg	yes	Papolg	269	Papolg	23	0.001	0.001	0.002	0	0.003	0.001	0.001	0.002	0.003	0.001	0.002	0
chr11	24076383	24077912	1530					-907	Bcl11a	53	0.008	0.008	0.013	0.009	0.001	0.002	0.003	0.002	0.005	0.002	0.001	0.001
chr11	24079023	24079963	941			yes	Bcl11a	-1201	Bcl11a	22	0.004	0.012	0.027	0.02	0.004	0.001	0.005	0.005	0.006	0.006	0.003	0.001
chr11	24081328	24082155	828			yes	Bcl11a	1048	Bcl11a	37	0.005	0.017	0.011	0.016	0.001	0	0.002	0.003	0.006	0.006	0.001	0.001
chr11	24164174	24164882	709	yes	Bcl11a	yes	Bcl11a	83834	Bcl11a	25	0.195	0.198	0.514	0.791	0.887	0.889	0.9	0.872	0.774	0.826	0.458	0.258
chr11	26210158	26210727	570	yes	5730522E02Rik	yes	5730522E02Rik	134	5730522E02Rik	47	0.001	0.005	0.004	0.003	0.002	0	0.002	0.002	0.002	0.001	0	0.002
chr11	26387147	26387495	349	yes	Fancl	yes	Fancl	238	Fancl	26	0.002	0.003	0.005	0.007	0.003	0.001	0.004	0.005	0.003	0.002	0.003	0
chr11	26593361	26593788	428	yes	Vrk2	yes	Vrk2	346	Vrk2	13	0.005	0.004	0.01	0.009	0.005	0	0.005	0.003	0.002	0.006	0.004	0.001
chr11	28583291	28583837	547	yes	Ccdc85a			732	Ccdc85a	17	0	0.02	0.017	0.013	0.004	0.004	0.001	0.001	0.007	0.004	0.001	0.001
chr11	29130675	29130955	281	yes	Pnpt1	yes	Pnpt1	65	Pnpt1	7	0.057	0	0.012	0.02	0.026	0.003	0	0	0.004	0.042	0	0
chr11	29172125	29173524	1400	yes	Smek2	yes	Smek2	-82	Smek2	80	0.004	0.001	0.003	0.003	0.004	0.001	0.002	0.002	0.002	0.001	0	0
chr11	29247060	29247529	470	yes	Ccdc104			-22	Ccdc104	16	0.007	0.002	0.006	0.004	0.005	0.001	0.005	0.003	0.009	0.005	0.001	0.001
chr11	29373357	29374184	828	yes	Ccdc88a			-401	Ccdc88a	87	0.003	0.002	0.004	0.004	0.002	0.001	0.001	0.002	0.002	0.001	0.001	0.001
chr11	29514876	29515194	319	yes	Prorsd1	yes	Prorsd1	-2	Prorsd1	18	0	0.001	0.015	0.019	0.02	0.002	0.008	0.006	0.005	0.005	0.006	0.001
chr11	29526389	29526598	210	yes	Mtif2	yes	Mtif2	98	Mtif2	6	0.01	0.002	0.006	0	0.003	0.001	0.001	0.005	0	0.003	0.004	0.001
chr11	29692881	29693945	1065	yes	Rtn4	yes	Rtn4	516	Rtn4	81	0.002	0.001	0.001	0.002	0.004	0.001	0.003	0.001	0.001	0	0	0.001
chr11	29824791	29825496	706	yes	4931440F15Rik	yes	Eml6	524	4931440F15Rik	9	0.241	0.081	0.155	0.228	0.34	0.331	0.319	0.385	0.168	0.244	0.077	0.035
chr11	30024479	30024998	520	yes	Eml6			1295	Eml6	43	0.232	0.106	0.03	0.014	0.008	0.003	0.003	0.006	0.013	0.006	0.004	0.002
chr11	30025815	30026104	290	yes	Eml6	yes	Eml6	73	Eml6	22	0.009	0.004	0.005	0.006	0.003	0	0.002	0.003	0.005	0.004	0.001	0
chr11	30198340	30198612	273			yes	Sptbn1	-219	Sptbn1	16	0.014	0.01	0	0.004	0	0.001	0.005	0.005	0.002	0.005	0	0
chr11	30267515	30268545	1031					-48258	Sptbn1	51	0.005	0.003	0.005	0.003	0.002	0.001	0.002	0.005	0.004	0.001	0.003	0.001
chr11	30649110	30649612	503	yes	Acyp2	yes	Acyp2	35	Acyp2	5	0.189	0.089	0.084	0.034	0.016	0.017	0.024	0.019	0.029	0.033	0.008	0.007
chr11	30754898	30755478	581					-16586	Psme4	25	0.154	0.078	0.031	0.02	0.018	0.004	0.008	0.009	0.007	0.012	0.003	0.002
chr11	30771621	30772484	864	yes	Psme4	yes	Psme4	278	Psme4	68	0.003	0.002	0.004	0.004	0.003	0.001	0.004	0.002	0.003	0.003	0.002	0.001
chr11	30885287	30885607	321	yes	Gpr75	yes	Gpr75	90	Gpr75	7	0.005	0.018	0.026	0.032	0.012	0	0.01	0.009	0.007	0.008	0.001	0.002
chr11	30954309	30954643	335	yes	Asb3	yes	Asb3	79	Asb3	11	0.005	0.006	0.005	0.002	0.002	0.002	0.001	0	0.002	0.002	0.001	0.002
chr11	31368610	31370299	1690	yes	Stc2	yes	Stc2	607	Stc2	57	0.016	0.017	0.017	0.01	0.009	0.001	0.004	0.005	0.006	0.004	0.001	0.001
chr11	31371323	31371818	496					-1509	Stc2	15	0.029	0.02	0.054	0.022	0.01	0.001	0.004	0.015	0.019	0.008	0.002	0.002
chr11	31671346	31672009	664	yes	Bod1	yes	Bod1	184	Bod1	64	0.006	0.003	0.004	0.006	0.005	0.001	0.003	0.001	0.003	0.003	0.001	0.002
chr11	31870662	31871460	799					-1149	Cpeb4	47	0.005	0.002	0.004	0.007	0.005	0.003	0.006	0.002	0.004	0.003	0.002	0.002
chr11	3192997	3193699	703	yes	Sfi1	yes	Sfi1	115	Sfi1	21	0.29	0.325	0.543	0.587	0.805	0.834	0.843	0.768	0.718	0.733	0.562	0.503
chr11	31965601	31966053	453	yes	4930524B15Rik	yes	4930524B15Rik	195	4930524B15Rik	16	0.016	0.019	0.109	0.197	0.252	0.337	0.319	0.337	0.249	0.287	0.043	0.04
chr11	3202282	3203193	912	yes	Eif4enif1	yes	Eif4enif1	386	Eif4enif1	99	0.004	0.001	0.002	0.002	0.001	0.001	0.003	0.002	0.003	0.002	0.001	0.002
chr11	32221590	32222474	885	yes	Rhbdf1	yes	Rhbdf1	261	Rhbdf1	79	0.004	0.001	0.004	0.006	0.003	0.001	0.004	0.002	0.004	0.003	0.002	0.001
chr11	32226389	32226811	423	yes	Mpg	yes	Mpg	96	Mpg	37	0.003	0.002	0.004	0.006	0.008	0.001	0.004	0.007	0.006	0.008	0	0.001
chr11	32267338	32267732	395	yes	Nprl3	yes	Nprl3	172	Nprl3	22	0.002	0.002	0.004	0.004	0.001	0.001	0.004	0.001	0.004	0.002	0.002	0
chr11	32347832	32348181	350	yes	Sh3pxd2b	yes	Sh3pxd2b	196	Sh3pxd2b	31	0.006	0.001	0.006	0.007	0.001	0.001	0.003	0.003	0.002	0	0.001	0.001
chr11	32454567	32456177	1611	yes	Ubtd2	yes	Ubtd2	1	Ubtd2	77	0.002	0.001	0.002	0.002	0.002	0.001	0.002	0.001	0.003	0.002	0.002	0.001
chr11	32532758	32533545	788	yes	Stk10			-113	Stk10	38	0.002	0.006	0.008	0.003	0.002	0.001	0.002	0.001	0.003	0.001	0.001	0.001
chr11	32642317	32643180	864	yes	Fbxw11	yes	Fbxw11	194	Fbxw11	71	0.002	0.001	0.003	0.003	0	0.001	0.004	0.001	0.003	0.001	0.001	0.001
chr11	3265989	3266686	698	yes	Drg1	yes	Mir3470a--Drg1	48	Drg1	31	0.002	0.001	0.002	0.004	0.002	0.001	0.002	0	0.004	0.003	0.001	0.001
chr11	3289165	3291061	1897	yes	Patz1	yes	Patz1--Mir3470a	-343	Patz1	53	0.003	0	0.001	0.002	0.001	0.001	0.001	0.001	0.006	0	0.001	0.001
chr11	33122877	33123337	461			yes	Fgf18	24293	Fgf18	26	0.024	0.032	0.056	0.048	0.042	0.023	0.04	0.034	0.028	0.028	0.013	0.005
chr11	33146776	33148198	1423	yes	Fgf18	yes	Fgf18	-87	Fgf18	94	0.003	0.003	0.006	0.007	0.007	0.001	0.003	0.004	0.009	0.005	0.002	0.002
chr11	33162421	33163415	995	yes	Npm1	yes	Npm1	288	Npm1	6	0.002	0.003	0.002	0.009	0.001	0.002	0	0.003	0.004	0.005	0.001	0.002
chr11	33200452	33204334	3883	yes	Tlx3	yes	Tlx3	1195	Tlx3	192	0.045	0.029	0.025	0.02	0.01	0.004	0.007	0.013	0.013	0.014	0.005	0.003
chr11	3331816	3332496	681	yes	Pik3ip1	yes	Pik3ip1--Mir3470a	1426	Pik3ip1	23	0.03	0.013	0.003	0.003	0.002	0.001	0.002	0.001	0.005	0.002	0.001	0.002
chr11	33513021	33513849	829	yes	Ranbp17	yes	Ranbp17	311	Ranbp17	72	0.002	0.002	0.003	0.002	0.003	0.001	0.003	0.002	0.004	0.002	0.001	0.001
chr11	33843429	33843784	356	yes	Kcnip1	yes	Kcnip1	-21	Kcnip1	33	0.006	0.023	0.073	0.059	0.03	0.003	0.005	0.024	0.021	0.032	0.002	0.001
chr11	3408802	3409339	538	yes	Limk2	yes	Mir3470a--Limk2	168	Limk2	39	0.003	0.001	0.003	0.002	0.002	0.001	0.002	0.001	0.002	0.002	0.001	0.001
chr11	3452179	3452683	505	yes	8430429K09Rik--Rnf185	yes	8430429K09Rik--Mir3470a--Rnf185	-106	Rnf185	15	0.007	0.001	0.006	0.006	0.003	0.001	0.005	0.002	0.003	0.002	0.001	0
chr11	34833362	34833910	549	yes	Spdl1	yes	Spdl1	5	Spdl1	20	0.008	0.002	0.008	0.011	0.004	0.004	0.005	0.002	0.003	0.001	0.002	0.002
chr11	35120996	35122006	1011	yes	Slit3	yes	Slit3	46	Slit3	45	0.01	0.017	0.024	0.012	0.003	0.001	0.003	0.006	0.011	0.012	0.002	0.001
chr11	3517025	3517261	237	yes	Selm			2442	Selm	17	0.251	0.188	0.183	0.126	0.057	0.017	0.018	0.065	0.066	0.071	0.018	0.023
chr11	3535666	3535984	319			yes	Smtn	3467	Smtn	19	0.061	0.019	0.02	0.03	0.026	0.003	0.012	0.022	0.011	0.017	0.001	0.001
chr11	35769295	35770092	798	yes	Pank3	yes	Pank3	200	Pank3	53	0.002	0.002	0.002	0.003	0.002	0.001	0.001	0.002	0.002	0.005	0.001	0.001
chr11	35797511	35798675	1165	yes	Fbll1			791	Fbll1	49	0.002	0.01	0.047	0.051	0.053	0.022	0.04	0.043	0.069	0.063	0.004	0.004
chr11	35834278	35834641	364	yes	Rars	yes	Rars	68	Rars	24	0.003	0.005	0.004	0.005	0.004	0.002	0.004	0.004	0.008	0.005	0	0.001
chr11	35979922	35980712	791	yes	Wwc1	yes	Wwc1	-228	Wwc1	72	0.005	0.003	0.002	0.002	0.003	0.001	0.002	0.002	0.002	0.004	0.001	0.001
chr11	36027176	36027405	230	yes	Tenm2			-47201	Wwc1	10	0.1	0.11	0.697	0.877	0.96	0.921	0.953	0.901	0.868	0.883	0.854	0.859
chr11	36047223	36047650	428	yes	Tenm2			-67347	Wwc1	20	0.029	0.07	0.549	0.744	0.908	0.959	0.948	0.915	0.67	0.68	0.329	0.267
chr11	3628951	3629564	614					18278	Tug1	29	0.025	0.025	0.04	0.036	0.029	0.011	0.018	0.021	0.021	0.025	0.006	0.002
chr11	3648596	3649551	956	yes	Morc2a--Tug1	yes	Tug1	-260	Tug1	76	0.002	0.003	0.004	0.002	0.002	0.001	0.003	0.002	0.004	0.003	0.002	0.001
chr11	37236272	37236935	664					-292361	Tenm2	21	0.016	0.029	0.041	0.036	0.012	0.001	0.006	0.009	0.019	0.011	0.007	0.007
chr11	3761708	3762351	644			yes	Osbp2	101873	Osbp2	59	0.109	0.057	0.03	0.009	0.005	0.001	0.004	0.004	0.007	0.004	0.002	0.001
chr11	3774664	3775008	345			yes	Osbp2	89067	Osbp2	32	0.181	0.166	0.136	0.067	0.04	0.005	0.007	0.029	0.019	0.027	0.019	0.015
chr11	3863606	3863857	252	yes	Osbp2			171	Osbp2	13	0.008	0.007	0.045	0.053	0.036	0.031	0.035	0.031	0.04	0.046	0.003	0.006
chr11	3894617	3895477	861	yes	Dusp18--4921536K21Rik	yes	4921536K21Rik	79	4921536K21Rik	17	0.005	0	0.01	0.006	0.007	0.003	0.008	0.005	0.002	0.004	0.001	0.001
chr11	3913417	3913970	554	yes	Slc35e4			970	Slc35e4	40	0.004	0.002	0.007	0.007	0.005	0.001	0.004	0.002	0.004	0.004	0.002	0
chr11	3997985	3998819	835	yes	Gal3st1			8470	Gal3st1	31	0.119	0.104	0.066	0.054	0.07	0.049	0.049	0.084	0.057	0.082	0.007	0.006
chr11	40692329	40692747	419	yes	Mat2b	yes	Mat2b	144	Mat2b	20	0.002	0	0.003	0.002	0.002	0.001	0.001	0.002	0.007	0.002	0	0
chr11	40694730	40694957	228	yes	Mat2b	yes	Mat2b	359	Mat2b	13	0.003	0.002	0.004	0.005	0.005	0.002	0.004	0.004	0.003	0.003	0.001	0.001
chr11	40733648	40734143	496	yes	Nudcd2			255	Nudcd2	22	0.004	0.001	0.001	0.003	0.004	0.002	0.001	0.001	0.001	0.001	0.002	0.003
chr11	40754907	40755393	487	yes	Ccng1	yes	Ccng1	136	Ccng1	18	0.003	0.002	0.006	0.01	0.003	0	0.004	0.002	0.005	0.002	0.003	0.001
chr11	4096554	4096905	352					-1299	Mtfp1	31	0.002	0.002	0.002	0.003	0	0	0.002	0.003	0.001	0.002	0	0
chr11	4118464	4118842	379	yes	Sec14l2	yes	Sec14l2	76	Sec14l2	8	0	0	0.008	0.005	0	0.002	0.002	0.005	0.009	0.003	0	0
chr11	4135223	4135533	311	yes	Rnf215			219	Rnf215	26	0.006	0.002	0.005	0.005	0.002	0	0.002	0.001	0.002	0.002	0.001	0.001
chr11	4160219	4160617	399	yes	Sf3a1--Ccdc157	yes	Sf3a1	-125	Ccdc157	35	0.003	0.001	0.003	0.005	0.001	0	0.003	0.002	0.002	0.001	0.001	0
chr11	4186642	4187203	562	yes	Tbc1d10a	yes	Tbc1d10a	90	Tbc1d10a	45	0.005	0.001	0.003	0.004	0.003	0.001	0.003	0.002	0.003	0.002	0	0.003
chr11	4218123	4218614	492	yes	Gatsl3	yes	Gatsl3	118	Gatsl3	35	0.003	0.003	0.004	0.005	0.006	0.002	0.008	0.004	0.013	0.004	0.003	0.002
chr11	4266612	4267106	495	yes	Lif	yes	Lif	64	Lif	34	0.003	0.002	0.017	0.008	0.006	0.003	0.007	0.006	0.008	0.011	0.002	0.001
chr11	43433682	43433979	298	yes	Slu7	yes	Slu7	100	Slu7	23	0.003	0.002	0.003	0.005	0.007	0.001	0.004	0.002	0.002	0.001	0	0.002
chr11	43463300	43463559	260					-10875	C1qtnf2	12	0.299	0.281	0.625	0.819	0.926	0.929	0.952	0.902	0.836	0.844	0.693	0.528
chr11	43490907	43491181	275	yes	C1qtnf2			16739	C1qtnf2	7	0.006	0.08	0.658	0.821	0.926	0.907	0.93	0.886	0.801	0.787	0.54	0.602
chr11	43528462	43529487	1026	yes	Ccnjl	yes	Ccnjl	226	Ccnjl	46	0.007	0.002	0.007	0.004	0.002	0	0.004	0.002	0.005	0	0.001	0.001
chr11	43681870	43682698	829	yes	Pwwp2a	yes	Pwwp2a	287	Pwwp2a	57	0.003	0.002	0.001	0.003	0.001	0.001	0.003	0.001	0.003	0.002	0.002	0.001
chr11	43747719	43748045	327	yes	Ttc1	yes	Ttc1	91	Ttc1	8	0.008	0.002	0.003	0	0.005	0	0.005	0.005	0	0	0	0
chr11	43766965	43767263	299					-19141	Ttc1	13	0.005	0.005	0.01	0.019	0.006	0	0.005	0.004	0.008	0.003	0.001	0.001
chr11	43775819	43776340	522	yes	Adra1b			-28107	Ttc1	45	0.011	0.043	0.079	0.074	0.054	0.022	0.029	0.028	0.041	0.039	0.002	0.004
chr11	43836436	43836673	238	yes	Adra1b	yes	Adra1b	-65	Adra1b	26	0.005	0.02	0.034	0.024	0.011	0.001	0.005	0.004	0.013	0.005	0.003	0.001
chr11	44470111	44470811	701	yes	Ublcp1	yes	Ublcp1	87	Ublcp1	37	0.003	0.002	0.002	0.002	0.002	0.002	0.004	0.002	0.004	0.003	0.002	0
chr11	44518688	44519302	615	yes	Rnf145	yes	Rnf145	32	Rnf145	48	0.003	0.001	0.001	0.002	0.001	0.001	0.002	0.002	0.002	0.002	0.001	0.002
chr11	44618233	44618626	394	yes	Ebf1	yes	Ebf1	297	Ebf1	27	0.054	0.037	0.027	0.009	0.002	0	0.005	0.002	0.006	0.001	0.001	0.001
chr11	44620335	44620646	312	yes	Ebf1	yes	Ebf1	2357	Ebf1	4	0.144	0.148	0.263	0.289	0	0.005	0	0.089	0.053	0.043	0.044	0.089
chr11	45851701	45852544	844	yes	Clint1	yes	Clint1	159	Clint1	61	0.028	0.005	0.003	0.003	0.002	0	0.002	0.001	0.003	0.001	0.002	0.001
chr11	4594212	4594952	741	yes	Mtmr3	yes	Mtmr3	233	Mtmr3	70	0.003	0.002	0.003	0.003	0.003	0.001	0.005	0.001	0.003	0.001	0	0.001
chr11	45944310	45945125	816	yes	Lsm11	yes	Lsm11	217	Lsm11	40	0.001	0.001	0.003	0.006	0.002	0.001	0.001	0.001	0.005	0.003	0.003	0.001
chr11	45955163	45955536	374	yes	Thg1l	yes	Thg1l	144	Thg1l	17	0.002	0.006	0.004	0.001	0.004	0.001	0.002	0.003	0.002	0.002	0	0.001
chr11	45980057	45980944	888	yes	Sox30			191	Sox30	101	0.006	0.008	0.026	0.048	0.064	0.054	0.06	0.054	0.046	0.052	0.01	0.011
chr11	46056019	46056350	332	yes	Adam19	yes	Adam19	198	Adam19	15	0.006	0.002	0.007	0.001	0.002	0.002	0.006	0.002	0.004	0.005	0.003	0.004
chr11	46166194	46166601	408	yes	Nipal4	yes	Nipal4	-39	Nipal4	19	0.007	0.019	0.049	0.047	0.046	0.024	0.028	0.031	0.035	0.039	0.009	0.002
chr11	46311664	46312458	795	yes	Cyfip2	yes	Mir6989--Cyfip2	297	Cyfip2	59	0.002	0.005	0.017	0.01	0.005	0.001	0.004	0.005	0.008	0.006	0.002	0.001
chr11	4637621	4637919	299	yes	Ascc2	yes	Ascc2	-22	Ascc2	16	0.005	0.002	0.003	0.005	0.006	0.001	0.002	0	0.001	0	0.002	0.001
chr11	46436915	46437654	740	yes	Med7	yes	Mir6989--Med7	338	Med7	25	0.004	0.001	0.003	0.001	0.002	0	0.003	0	0.004	0	0.002	0.001
chr11	4745938	4746987	1050	yes	Cabp7	yes	Cabp7	316	Cabp7	93	0.005	0.005	0.007	0.009	0.003	0.002	0.003	0.005	0.009	0.007	0.001	0.001
chr11	47988408	47989172	765			yes	Mir6380	85793	Mir6380	47	0.009	0.01	0.02	0.017	0.003	0.002	0.001	0.002	0.005	0.003	0.002	0.001
chr11	4848796	4849787	992	yes	Nf2	yes	Nf2	252	Nf2	87	0.002	0.002	0.002	0.003	0.004	0.001	0.003	0.001	0.002	0.001	0.002	0.001
chr11	48753673	48753878	206					-46583	Gnb2l1	12	0.311	0.326	0.632	0.792	0.882	0.913	0.887	0.879	0.758	0.767	0.572	0.465
chr11	48800313	48800763	451	yes	Gnb2l1	yes	Gnb2l1	179	Gnb2l1	24	0.001	0.002	0.001	0.001	0.001	0.001	0.001	0.002	0.005	0.002	0.001	0
chr11	48816685	48817551	867	yes	Trim41			273	Trim41	14	0.002	0.003	0.002	0.005	0.005	0.002	0.003	0.002	0.005	0.003	0.001	0
chr11	48837390	48838030	641			yes	Trim7	11573	Trim7	63	0.002	0.002	0.007	0.004	0.003	0.001	0.002	0.003	0.004	0.003	0.001	0.001
chr11	48855410	48855755	346					15764	Irgm1	8	0.024	0.011	0.003	0.003	0.001	0.001	0.006	0.001	0.001	0.001	0.002	0.001
chr11	4895282	4895833	552	yes	Thoc5	yes	Thoc5	216	Thoc5	24	0.003	0.001	0.004	0.005	0.003	0.001	0.004	0.002	0.002	0.003	0.002	0.002
chr11	49169118	49169636	519	yes	Btnl9			9362	Olfr1394	35	0.026	0.048	0.122	0.117	0.11	0.046	0.071	0.079	0.06	0.079	0.01	0.004
chr11	49203383	49203838	456	yes	Zfp62	yes	Zfp62	111	Zfp62	25	0.011	0.002	0.003	0.002	0.002	0.001	0.002	0.001	0.003	0.001	0.001	0.001
chr11	49243871	49244453	583	yes	Mgat1	yes	Mgat1	-28	Mgat1	15	0.001	0.002	0.001	0.001	0.001	0.001	0.005	0.003	0.004	0.001	0	0.002
chr11	49250478	49250859	382	yes	Mgat1	yes	Mgat1	117	Mgat1	21	0.049	0.021	0.018	0.012	0.01	0.001	0.003	0.001	0.002	0.003	0.001	0.001
chr11	4946996	4948241	1246	yes	Ap1b1--Nefh	yes	Ap1b1--Nefh	98	Ap1b1	61	0.002	0.006	0.014	0.016	0.016	0.007	0.009	0.014	0.018	0.021	0.001	0.001
chr11	49609732	49610329	598	yes	Flt4	yes	Flt4	352	Flt4	34	0.003	0.012	0.014	0.008	0.007	0.005	0.002	0.003	0.006	0.004	0.001	0
chr11	49633991	49634401	411	yes	Flt4	yes	Flt4	24518	Flt4	23	0.036	0.027	0.073	0.097	0.115	0.113	0.102	0.146	0.143	0.164	0.009	0.006
chr11	49712022	49712957	936	yes	Cnot6	yes	Cnot6	220	Cnot6	75	0.002	0.001	0.003	0.002	0.001	0.001	0.003	0.003	0.002	0.001	0.001	0
chr11	49794161	49794992	832	yes	Gfpt2	yes	Gfpt2	422	Gfpt2	20	0.005	0.014	0.017	0.011	0.004	0	0.003	0.004	0.003	0.005	0.002	0
chr11	49846399	49847272	874	yes	Mapk9	yes	Mapk9	86	Mapk9	40	0.002	0.001	0.002	0.004	0.002	0.001	0.003	0.002	0.004	0.001	0.003	0.001
chr11	4986840	4987274	435	yes	Ap1b1	yes	Ap1b1	234	Ap1b1	36	0.003	0.001	0.006	0.004	0.004	0.001	0.002	0	0.001	0.001	0	0.001
chr11	49901582	49902260	679	yes	Rasgef1c	yes	Rasgef1c	87	Rasgef1c	83	0.003	0.007	0.016	0.019	0.024	0.012	0.016	0.014	0.019	0.017	0.001	0.001
chr11	50024908	50025754	847	yes	Rnf130	yes	Rnf130	1	Rnf130	43	0.003	0.002	0.003	0.003	0.002	0.001	0.003	0.001	0.004	0.003	0.001	0
chr11	50131269	50131721	453	yes	Tbc1d9b	yes	Tbc1d9b	136	Tbc1d9b	37	0.001	0.002	0.002	0.003	0.005	0.001	0.001	0.003	0.004	0.003	0	0
chr11	50174662	50175016	355	yes	3010026O09Rik	yes	3010026O09Rik	-11	3010026O09Rik	18	0.003	0	0.001	0.001	0.001	0	0.003	0.001	0.002	0.002	0	0
chr11	50210277	50210941	665	yes	Sqstm1	yes	Sqstm1	181	Sqstm1	17	0	0.004	0.003	0.004	0	0	0.002	0.001	0.003	0	0	0.004
chr11	50225175	50225450	276	yes	Mgat4b			-22	Mgat4b	30	0.009	0.001	0.002	0.001	0.004	0.001	0.001	0.002	0.002	0.002	0.001	0.001
chr11	50225692	50225946	255	yes	Mgat4b	yes	Mgat4b	485	Mgat4b	7	0	0.006	0	0.003	0.001	0.001	0.003	0	0	0	0	0
chr11	50234755	50234978	224	yes	Mgat4b			2622	Mir6919	9	0.116	0.279	0.632	0.752	0.909	0.946	0.956	0.92	0.839	0.883	0.439	0.399
chr11	50236431	50237500	1070	yes	Ltc4s	yes	Ltc4s	1505	Ltc4s	45	0.004	0.001	0.003	0.004	0.006	0.003	0.004	0.003	0.003	0.002	0.002	0.002
chr11	50291634	50292618	985	yes	Maml1	yes	Maml1	210	Maml1	64	0.004	0.002	0.002	0.002	0.002	0.001	0.002	0.002	0.003	0	0	0.001
chr11	50325269	50325990	722	yes	Canx	yes	Canx	43	Canx	28	0.004	0	0.002	0.001	0.001	0	0.001	0.002	0	0.005	0.002	0.001
chr11	50359091	50359865	775					-1599	Mir804	24	0.001	0.005	0.019	0.014	0.012	0.005	0.007	0.009	0.008	0.011	0.001	0.002
chr11	50376899	50378597	1699	yes	Hnrnph1	yes	Hnrnph1	30	Hnrnph1	60	0.003	0.001	0.001	0.003	0.001	0.001	0.001	0.001	0.001	0.001	0	0
chr11	50430636	50431171	536	yes	Rufy1	yes	Rufy1	207	Rufy1	54	0.002	0.002	0.002	0.002	0.002	0.001	0.002	0.002	0.002	0.002	0.002	0.001
chr11	5057945	5058535	591	yes	Rasl10a	yes	Rasl10a--Gas2l1	113	Rasl10a	58	0.002	0.002	0.017	0.02	0.02	0.012	0.015	0.016	0.014	0.019	0.003	0.001
chr11	50601699	50603537	1839	yes	Adamts2	yes	Adamts2	534	Adamts2	131	0.012	0.015	0.03	0.022	0.014	0.004	0.006	0.01	0.014	0.02	0.002	0.003
chr11	5061391	5062326	936	yes	Gas2l1	yes	Gas2l1	3469	Gas2l1	47	0.126	0.062	0.118	0.101	0.069	0.029	0.027	0.108	0.068	0.087	0.02	0.013
chr11	5063952	5064258	307	yes	Gas2l1			1222	Gas2l1	15	0.072	0.029	0.132	0.242	0.34	0.411	0.325	0.443	0.222	0.295	0.027	0.028
chr11	5065018	5065397	380	yes	Gas2l1	yes	Gas2l1	119	Gas2l1	32	0.004	0.002	0.003	0.002	0.006	0.002	0.003	0.003	0.003	0.003	0.002	0.001
chr11	50827446	50827820	375	yes	Zfp354c	yes	Zfp354c	98	Zfp354c	12	0	0.002	0.002	0.004	0.002	0	0	0.008	0.003	0.004	0.006	0
chr11	50851006	50851671	666	yes	Grm6	yes	Grm6	654	Grm6	34	0.011	0.011	0.015	0.015	0.008	0.003	0.003	0.009	0.012	0.01	0.001	0.002
chr11	50915715	50916245	531	yes	Zfp2	yes	Zfp2	181	Zfp2	24	0.003	0.005	0.006	0.007	0.006	0.002	0.004	0.004	0.004	0.003	0	0.001
chr11	5098460	5099696	1237	yes	Rhbdd3--Ewsr1	yes	Rhbdd3--Ewsr1	10	Ewsr1	79	0.003	0.001	0.002	0.001	0.002	0	0.001	0.002	0.001	0	0.001	0
chr11	51059272	51059496	225	yes	Zfp354a	yes	Zfp354a	128	Zfp354a	10	0.024	0.013	0.01	0.008	0.003	0.002	0.007	0.006	0.012	0.002	0.001	0.001
[truncated: 12,086 more rows]
