# Supplementary material for: Ontogeny of CpG island methylation and specificity of DNMT3 methyltransferases during embryonic development in the mouse
Source: Genome Biol. 2014 Dec 3;15(12):545. doi: 10.1186/s13059-014-0545-5 (PMC4295324; doi:10.1186/s13059-014-0545-5)
Supplement: Additional file 3: Table S2. — High confidence list of methylated promoter CpG islands. [file 13059_2014_545_MOESM3_ESM.xlsx]

## Sheet: TSSmeth
Chromosome	start	end	size	Dist to closest TSS	GeneName_TSS	Germline gene	#CpGs covered	Meth E3.5	Meth E4.5	Meth E5.5	Meth E6.5	Meth E7.5	Meth E8.5 WT#1	Meth E8.5 WT#2	Meth E8.5 WT#3	Meth E8.5 KO3A#1	Meth E8.5 KO3A#2	Meth E8.5 KO3B#1	Meth E8.5 KO3B#2	Meth E10.5#1	Meth E10.5#2
chr1	55362426	55363875	1450	-443	Boll	yes	91	0.01	0.021	0.063	0.101	0.159	0.206	0.18	0.188	0.147	0.174	0.019	0.02	0.207	0.282
chr1	166238401	166239000	600	44	Mael	yes	39	0.021	0.075	0.263	0.393	0.672	0.822	0.791	0.766	0.571	0.619	0.086	0.102	0.849	0.853
chr1	182748801	182749025	225	267	Ccdc185	yes	16	0.044	0.081	0.408	0.684	0.915	0.94	0.918	0.87	0.642	0.733	0.33	0.299	0.924	0.935
chr1	186967351	186968325	975	423	D1Pas1	yes	26	0.023	0.102	0.348	0.55	0.774	0.889	0.881	0.878	0.702	0.717	0.263	0.244	0.93	0.926
chr10	52545576	52545950	375	-24	Zfa-ps		23	0.032	0.104	0.271	0.431	0.732	0.835	0.837	0.765	0.585	0.592	0.213	0.23	0.868	0.884
chr10	82866876	82867100	225	363	Eid3	yes	3	0.39	0.325	0.692	0.92	0.93	0.925	0.949	0.93	0.917	0.933	0.652	0.576	NA	0.933
chr10	88459851	88460100	250	390	Sycp3	yes	10	0.015	0.025	0.204	0.353	0.631	0.827	0.805	0.79	0.63	0.657	0.205	0.22	0.816	0.833
chr10	97692951	97693175	225	5	Ccer1	yes	9	0.021	0.041	0.236	0.413	0.53	0.717	0.58	0.592	0.316	0.511	0.106	0.028	0.701	0.665
chr10	97693476	97694075	600	718	Ccer1	yes	24	0.078	0.112	0.374	0.615	0.804	0.916	0.86	0.836	0.65	0.719	0.285	0.169	0.929	0.917
chr10	117045776	117046050	275	573	Lrrc10		10	0.013	0.078	0.318	0.555	0.666	0.488	0.58	0.565	0.3	0.355	0.138	0.154	0.478	0.579
chr11	4440926	4441175	250	32	Hormad2	yes	14	0.008	0.039	0.119	0.25	0.378	0.526	0.498	0.4	0.236	0.245	0.078	0.084	0.567	0.521
chr11	31965576	31966100	525	206	4930524B15Rik	yes	16	0.016	0.019	0.109	0.197	0.252	0.337	0.319	0.337	0.249	0.287	0.043	0.04	NA	NA
chr11	87404901	87405200	300	-14	Tex14	yes	5	0.025	0.037	0.154	0.397	0.708	0.895	0.867	0.816	0.66	0.585	0.295	0.319	0.87	0.85
chr11	87616801	87617975	1175	225	Hsf5	yes	59	0.159	0.144	0.167	0.261	0.503	0.812	0.736	0.755	0.507	0.588	0.122	0.097	0.836	0.828
chr11	88294301	88294650	350	434	1700106J16Rik	yes	6	0	0.042	0.123	0.082	0.16	0.219	0.164	0.076	0.029	0.053	0.003	0.006	NA	0.124
chr11	99350851	99351100	250	118	Krt27		9	0.008	0.045	0.379	0.513	0.721	0.785	0.733	0.706	0.414	0.52	0.14	0.074	0.788	0.805
chr11	102896826	102897175	350	200	Gfap		7	0.053	0.04	0.455	0.673	0.803	0.799	0.744	0.757	0.587	0.617	0.198	0.246	NA	NA
chr11	120361901	120362175	275	505	Fscn2		13	0.085	0.098	0.623	0.846	0.944	0.924	0.934	0.921	0.795	0.866	0.599	0.643	0.906	0.92
chr11	121830076	121830675	600	159	Ptchd3	yes	26	0.015	0.034	0.101	0.138	0.204	0.288	0.264	0.203	0.096	0.143	0.015	0.012	0.314	0.331
chr12	11438026	11438300	275	-69	4930511A02Rik		18	0.01	0.036	0.101	0.104	0.121	0.213	0.143	0.166	0.067	0.052	0.036	0.03	0.186	0.198
chr12	20815126	20815975	850	229	1700030C10Rik	yes	39	0.044	0.019	0.01	0.028	0.134	0.237	0.204	0.129	0.127	0.119	0.007	0.011	0.29	0.277
chr12	65225676	65226000	325	322	Wdr20rt	yes	17	0.014	0.046	0.309	0.771	0.934	0.95	0.948	0.903	0.734	0.794	0.549	0.526	0.957	0.97
chr12	66283851	66284475	625	238	Rpl10l	yes	22	0.002	0.05	0.274	0.589	0.927	0.96	0.948	0.867	0.744	0.752	0.294	0.311	0.966	0.969
chr12	111971551	111971800	250	118	Tdrd9	yes	4	0.032	0.09	0.662	0.863	0.912	0.898	0.948	0.907	0.81	0.836	0.568	0.611	0.954	0.943
chr13	23933751	23934025	275	268	Hist1h2ba	yes	13	0.035	0.09	0.291	0.484	0.84	0.933	0.872	0.824	0.472	0.622	0.149	0.161	0.928	0.921
chr13	23934551	23934875	325	252	Hist1h2aa	yes	8	0.023	0.042	0.328	0.454	0.768	0.88	0.784	0.784	0.505	0.623	0.12	0.143	0.907	0.884
chr13	112651876	112652600	725	72	Ddx4	yes	40	0.033	0.045	0.139	0.206	0.386	0.607	0.513	0.559	0.3	0.431	0.041	0.048	0.718	0.711
chr14	56402576	56402900	325	42	Rnf17	yes	16	0.017	0.042	0.117	0.189	0.337	0.554	0.477	0.459	0.29	0.401	0.041	0.064	0.564	0.587
chr15	62219326	62219575	250	1	H2afy3	yes	8	0.353	0.352	0.564	0.827	0.935	0.925	0.941	0.932	0.87	0.891	0.671	0.636	0.964	0.945
chr15	74799676	74799950	275	155	Ly6k	yes	6	0	0.032	0.243	0.452	0.739	0.819	0.777	0.708	0.688	0.722	0.066	0.022	0.926	0.878
chr15	81980451	81980825	375	99	1700029P11Rik	yes	16	0.002	0.033	0.398	0.698	0.931	0.954	0.947	0.939	0.785	0.825	0.419	0.437	0.966	0.957
chr15	82069901	82070375	475	22	Mei1	yes	17	0.004	0.025	0.105	0.168	0.194	0.181	0.174	0.175	0.164	0.202	0.015	0.016	0.198	0.237
chr15	83366826	83367575	750	97	1700001L05Rik	yes	9	0.01	0.004	0.014	0.049	0.114	0.149	0.207	0.132	0.11	0.118	0.006	0.004	0.256	0.251
chr15	85131651	85132225	575	19	Smc1b	yes	19	0.008	0.015	0.071	0.22	0.312	0.351	0.33	0.318	0.327	0.412	0.032	0.029	0.395	0.38
chr15	88600451	88600725	275	287	Zdhhc25	yes	17	0.14	0.26	0.601	0.798	0.9	0.938	0.924	0.847	0.766	0.784	0.615	0.684	0.95	0.939
chr15	98256826	98257100	275	344	H1fnt	yes	13	0.403	0.267	0.611	0.734	0.899	0.909	0.914	0.861	0.688	0.751	0.649	0.581	0.929	0.921
chr15	100280776	100281050	275	77	Tmprss12	yes	10	0.064	0.131	0.294	0.788	0.946	0.964	0.951	0.928	0.804	0.816	0.672	0.648	0.973	0.967
chr15	100335151	100335400	250	348	Mettl7a3		8	0.028	0.063	0.584	0.745	0.892	0.928	0.922	0.883	0.753	0.777	0.424	0.452	0.942	0.936
chr15	100353451	100353700	250	377	Mettl7a2		6	0.063	0.063	0.568	0.846	0.922	0.945	0.916	0.902	0.721	0.722	0.331	0.359	0.943	0.954
chr15	101412151	101412825	675	86	Krt7		24	0.07	0.058	0.254	0.292	0.365	0.394	0.327	0.339	0.208	0.264	0.09	0.102	0.389	0.384
chr15	101786126	101786375	250	208	Krt72		19	0.032	0.041	0.298	0.55	0.805	0.861	0.848	0.755	0.531	0.621	0.272	0.247	0.875	0.872
chr15	101924326	101924575	250	285	Krt4		6	0	0.136	0.507	0.572	0.812	0.896	0.858	0.852	0.634	0.735	0.383	0.326	NA	0.897
chr16	10170076	10170300	225	-39	Rpl39l	yes	11	0.026	0.11	0.296	0.57	0.784	0.843	0.857	0.79	0.608	0.565	0.289	0.331	0.926	0.86
chr17	9669301	9669600	300	254	Pabpc6	yes	18	0.436	0.425	0.377	0.523	0.857	0.932	0.91	0.857	0.706	0.744	0.448	0.406	0.951	0.934
chr17	12909801	12910075	275	62	Pnldc1	yes	10	0.024	0.035	0.127	0.256	0.614	0.72	0.72	0.708	0.429	0.504	0.117	0.115	0.784	0.767
chr17	25471726	25472225	500	387	Tekt4	yes	9	0.242	0.183	0.374	0.424	0.655	0.583	0.684	0.618	0.422	0.497	0.214	0.17	0.524	0.628
chr17	32034376	32034625	250	8	Hsf2bp	yes	2	0.012	0.005	0.097	0.315	0.734	0.835	0.832	0.832	0.418	0.342	0.216	0.232	0.839	0.862
chr17	33139576	33139800	225	-5	Morc2b	yes	3	0.017	0.045	0.244	0.418	0.546	0.513	0.669	0.582	0.432	0.475	0.075	0.115	0.45	0.468
chr17	50292601	50293900	1300	370	Dazl	yes	82	0.011	0.038	0.193	0.266	0.376	0.407	0.39	0.402	0.236	0.28	0.18	0.189	0.462	0.468
chr17	56510926	56512550	1625	745	Znrf4	yes	29	0.038	0.071	0.295	0.378	0.524	0.598	0.553	0.578	0.537	0.583	0.056	0.053	0.618	0.612
chr17	88791726	88792125	400	50	Lhcgr	yes	17	0.355	0.329	0.5	0.412	0.271	0.146	0.178	0.25	0.129	0.191	0.121	0.078	0.185	0.19
chr18	14706051	14706275	225	13	Psma8	yes	7	0.015	0.028	0.116	0.234	0.401	0.36	0.448	0.38	0.15	0.182	0.068	0.038	0.449	0.443
chr18	36960426	36960850	425	199	Pcdha5		2	0	0	0	0.083	0.125	0.252	0.134	0.25	0.142	0.214	0	0	0.427	NA
chr18	36992476	36992875	400	210	Pcdha8		11	0.008	0.026	0.086	0.317	0.451	0.507	0.435	0.487	0.603	0.622	0.027	0.033	0.597	0.614
chr18	37089951	37090750	800	215	Pcdhac1		30	0.062	0.1	0.163	0.154	0.185	0.151	0.197	0.178	0.163	0.211	0.013	0.076	0.163	0.167
chr18	37265051	37265300	250	179	Pcdhb1		6	0.004	0.028	0.065	0.109	0.201	0.202	0.182	0.193	0.182	0.233	0.007	0.01	0.264	0.293
chr18	37662026	37662275	250	206	Pcdhga1		15	0.002	0.018	0.095	0.122	0.204	0.273	0.195	0.197	0.238	0.254	0.013	0.014	0.302	0.312
chr18	37674451	37674800	350	292	Pcdhga3		11	0.006	0.014	0.118	0.147	0.221	0.344	0.202	0.236	0.226	0.23	0.007	0.012	0.308	0.251
chr18	37689901	37690125	225	155	Pcdhgb2		8	0.004	0.01	0.064	0.135	0.128	0.188	0.184	0.144	0.17	0.161	0.007	0.009	0.262	0.245
chr18	37747301	37747525	225	226	Pcdhga10		5	0.03	0.038	0.041	0.06	0.113	0.192	0.185	0.139	0.192	0.158	0.005	0.008	0.357	0.323
chr19	5503576	5503925	350	37	1700020D05Rik	yes	13	0.258	0.197	0.354	0.458	0.483	0.457	0.479	0.578	0.404	0.444	0.127	0.124	0.519	0.532
chr19	6184226	6184675	450	41	1700123I01Rik	yes	2	0.018	0.052	0.223	0.426	0.639	0.746	0.706	0.621	0.416	0.507	0.082	0.09	0.828	0.828
chr19	56826076	56826575	500	118	Tdrd1	yes	6	0.022	0.048	0.285	0.306	0.577	0.69	0.624	0.617	0.38	0.513	0.065	0.07	0.647	0.6
chr2	25094751	25095000	250	329	Noxa1		7	0.13	0.152	0.296	0.296	0.367	0.346	0.35	0.318	0.174	0.17	0.14	0.071	0.416	0.42
chr2	31887176	31887675	500	146	Lamc3	yes	24	0.009	0.049	0.155	0.258	0.22	0.136	0.192	0.209	0.208	0.243	0.038	0.032	0.229	0.228
chr2	32646726	32647025	300	282	Eng		13	0.02	0.074	0.181	0.253	0.396	0.541	0.491	0.355	0.212	0.247	0.082	0.066	NA	NA
chr2	152932751	152933050	300	308	Foxs1		19	0.013	0.059	0.499	0.709	0.909	0.926	0.927	0.86	0.69	0.722	0.563	0.523	0.927	0.92
chr2	163397101	163397575	475	635	Jph2		13	0.059	0.099	0.62	0.743	0.9	0.844	0.902	0.832	0.743	0.81	0.491	0.429	NA	0.844
chr2	168268501	168269250	750	455	Kcng1		12	0.009	0.057	0.32	0.457	0.491	0.494	0.483	0.55	0.34	0.398	0.16	0.149	0.657	0.632
chr2	172979701	172980225	525	122	Spo11	yes	16	0.032	0.067	0.289	0.553	0.834	0.915	0.877	0.828	0.597	0.689	0.263	0.231	0.935	0.917
chr2	173522526	173522775	250	59	1700021F07Rik	yes	3	0	0.084	0.564	0.717	0.925	0.87	0.87	0.827	0.667	0.595	0.393	0.319	NA	NA
chr2	178407151	178407675	525	245	Sycp2	yes	31	0.15	0.134	0.254	0.39	0.667	0.83	0.737	0.67	0.472	0.591	0.167	0.118	0.823	0.826
chr2	181493626	181493850	225	533	Abhd16b	yes	13	0.164	0.196	0.402	0.618	0.831	0.855	0.864	0.816	0.605	0.661	0.582	0.464	0.895	0.896
chr3	37063426	37063950	525	33	Adad1	yes	9	0.091	0.062	0.169	0.13	0.327	0.357	0.391	0.328	0.134	0.225	0.054	0.037	NA	NA
chr3	40708701	40709250	550	106	Slc25a31	yes	35	0.014	0.051	0.296	0.415	0.753	0.889	0.852	0.766	0.492	0.585	0.183	0.129	0.877	0.892
chr3	48608976	48609250	275	-13	1700018B24Rik	yes	7	0.013	0.017	0.509	0.735	0.856	0.952	0.961	0.918	0.852	0.863	0.564	0.641	0.971	0.962
chr3	55182251	55182650	400	407	Sohlh2	yes	24	0.026	0.096	0.562	0.859	0.941	0.964	0.948	0.942	0.849	0.875	0.779	0.748	0.969	0.971
chr3	68691201	68691450	250	-97	Il12a		9	0	0.098	0.432	0.74	0.786	0.916	0.912	0.735	0.512	0.625	0.197	0.158	0.894	0.917
chr3	82875801	82876700	900	233	Rbm46	yes	85	0.018	0.044	0.109	0.127	0.158	0.192	0.188	0.182	0.161	0.192	0.028	0.022	0.224	0.258
chr3	95240776	95241025	250	209	Gm128	yes	14	0.164	0.167	0.233	0.235	0.334	0.435	0.462	0.453	0.244	0.328	0.042	0.043	0.499	0.519
chr3	95559501	95559750	250	-50	Hormad1	yes	14	0.022	0.05	0.185	0.491	0.822	0.863	0.845	0.815	0.516	0.53	0.226	0.237	0.885	0.893
chr3	102935326	102936300	975	287	Sycp1	yes	10	0.042	0.038	0.267	0.53	0.826	0.874	0.873	0.825	0.719	0.79	0.155	0.162	0.841	0.908
chr3	108939951	108940625	675	205	Henmt1	yes	28	0.006	0.025	0.119	0.135	0.302	0.378	0.288	0.288	0.122	0.194	0.018	0.021	0.406	0.43
chr3	141211251	141211900	650	779	Pdha2	yes	15	0.025	0.058	0.394	0.76	0.922	0.966	0.957	0.888	0.818	0.844	0.615	0.703	0.964	0.968
chr3	153905551	153906075	525	325	Msh4	yes	25	0.061	0.036	0.214	0.486	0.745	0.754	0.789	0.734	0.393	0.46	0.145	0.101	0.814	0.824
chr4	56740726	56740950	225	587	Actl7b	yes	14	0.043	0.104	0.675	0.891	0.95	0.97	0.966	0.944	0.872	0.887	0.725	0.681	0.965	0.981
chr4	106622526	106623175	650	402	Ttc22		22	0.041	0.031	0.099	0.149	0.196	0.171	0.18	0.208	0.216	0.196	0.008	0.01	0.136	0.161
chr4	107683451	107683725	275	574	Dmrtb1	yes	20	0.281	0.237	0.298	0.462	0.784	0.913	0.856	0.81	0.587	0.686	0.176	0.131	0.893	0.897
chr4	123116201	123117475	1275	591	Oxct2b	yes	33	0.007	0.08	0.122	0.196	0.154	0.187	0.108	0.19	0.115	0.196	0.01	0.008	0.294	0.285
chr4	123322401	123323650	1250	653	Oxct2a	yes	56	0.007	0.05	0.213	0.25	0.254	0.246	0.231	0.287	0.19	0.223	0.038	0.035	0.288	0.316
chr4	143394276	143394825	550	110	Pramel1	yes	20	0.01	0.039	0.222	0.384	0.63	0.722	0.698	0.692	0.509	0.538	0.08	0.073	0.869	0.888
chr5	24757726	24758000	275	-20	Crygn		8	0.014	0.157	0.291	0.242	0.247	0.286	0.303	0.297	0.133	0.133	0.075	0.046	0.352	0.372
chr5	30465951	30466225	275	12	1700001C02Rik	yes	18	0.012	0.046	0.208	0.236	0.193	0.15	0.159	0.162	0.173	0.162	0.025	0.018	0.151	0.203
chr5	31108176	31108400	225	-30	Dnajc5g	yes	11	0.025	0.047	0.401	0.68	0.903	0.924	0.934	0.879	0.51	0.599	0.429	0.398	0.929	0.93
chr5	97391926	97392500	575	117	Naa11	yes	23	0.03	0.038	0.212	0.485	0.848	0.945	0.933	0.863	0.67	0.73	0.348	0.303	0.929	0.967
chr5	107830076	107830300	225	27	Ube2d2b	yes	7	0.31	0.281	0.633	0.852	0.956	0.954	0.957	0.93	0.847	0.892	0.523	0.447	0.967	0.974
chr5	123046576	123046800	225	132	Morn3	yes	10	0.068	0.096	0.442	0.678	0.847	0.855	0.874	0.799	0.653	0.69	0.358	0.351	0.858	0.851
chr5	135349826	135350225	400	-151	Fkbp6	yes	15	0.431	0.371	0.479	0.659	0.845	0.906	0.886	0.802	0.67	0.702	0.462	0.398	0.905	0.874
chr5	142529701	142530250	550	100	Papolb	yes	41	0.012	0.03	0.145	0.159	0.241	0.311	0.248	0.306	0.176	0.206	0.028	0.038	0.44	0.431
chr6	18109026	18109250	225	-77	Asz1	yes	13	0.015	0.109	0.414	0.634	0.882	0.945	0.933	0.89	0.625	0.655	0.474	0.471	0.961	0.957
chr6	29059901	29060175	275	-182	Lep		13	0.007	0.058	0.387	0.402	0.589	0.689	0.632	0.663	0.389	0.414	0.152	0.089	0.688	0.695
chr6	34921176	34921800	625	529	Stra8	yes	9	0	0.111	0.46	0.719	0.954	0.923	0.94	0.942	0.87	0.768	0.631	0.654	NA	NA
chr6	85076201	85076425	225	173	Npm3-ps1		15	0.017	0.04	0.225	0.398	0.493	0.775	0.815	0.602	0.363	0.456	0.137	0.142	0.769	0.771
chr6	125285876	125286425	550	-108	Tuba3a	yes	11	0.252	0.349	0.613	0.823	0.953	0.966	0.963	0.955	0.84	0.862	0.502	0.432	0.965	0.965
chr6	127015601	127015850	250	185	Fgf6		6	0.018	0.062	0.539	0.622	0.872	0.857	0.88	0.828	0.588	0.639	0.166	0.146	0.859	0.865
chr6	145615876	145616150	275	51	Tuba3b	yes	16	0.093	0.094	0.54	0.76	0.915	0.948	0.965	0.881	0.83	0.846	0.476	0.451	0.952	0.958
chr6	148354526	148355500	975	358	Rps4l		39	0.114	0.048	0.028	0.059	0.216	0.283	0.257	0.24	0.167	0.185	0.032	0.021	0.346	0.326
chr7	6977201	6977475	275	-676	Zim3	yes	17	0.009	0.044	0.226	0.539	0.834	0.874	0.893	0.773	0.672	0.676	0.259	0.286	0.884	0.918
chr7	7277776	7278575	800	113	Vmn2r29		35	0.042	0.057	0.328	0.372	0.424	0.405	0.475	0.376	0.422	0.416	0.08	0.075	0.406	0.424
chr7	24081776	24082400	625	192	Zfp180		18	0.064	0.105	0.165	0.19	0.249	0.306	0.244	0.298	0.265	0.247	0.207	0.135	0.374	0.163
chr7	24333251	24334025	775	327	Tescl	yes	22	0.013	0.049	0.104	0.134	0.236	0.304	0.303	0.297	0.255	0.258	0.026	0.023	0.394	0.348
chr7	24671976	24672350	375	-113	Tex101	yes	14	0.156	0.245	0.519	0.74	0.938	0.943	0.954	0.914	0.8	0.873	0.575	0.453	0.916	0.915
chr7	45693901	45694400	500	252	Sec1	yes	8	0.015	0.044	0.298	0.58	0.815	0.923	0.88	0.829	0.483	0.606	0.227	0.27	0.834	0.915
chr7	81057501	81057800	300	51	Alpk3		17	0.014	0.02	0.216	0.208	0.285	0.211	0.252	0.182	0.12	0.155	0.022	0.018	0.38	0.425
chr7	98145026	98145350	325	259	Omp		7	0.22	0.133	0.321	0.619	0.888	0.904	0.902	0.831	0.667	0.759	0.359	0.303	0.953	0.95
chr7	107209151	107210725	1575	494	Rbmxl2	yes	171	0.012	0.033	0.065	0.121	0.198	0.252	0.226	0.237	0.214	0.272	0.015	0.015	0.288	0.293
chr8	66511576	66512175	600	137	Tktl2	yes	10	0.018	0.077	0.443	0.832	0.93	0.958	0.957	0.933	0.793	0.872	0.766	0.801	0.93	0.929
chr8	72219626	72220150	525	159	Fam32a		32	0.014	0.003	0.015	0.08	0.126	0.162	0.205	0.091	0.096	0.063	0.009	0.019	0.197	0.213
chr8	105979001	105979550	550	143	Dpep3	yes	5	0.331	0.366	0.869	0.96	0.977	0.985	0.972	0.963	0.941	0.968	0.84	0.833	0.98	0.965
chr8	119612526	119612900	375	-33	Adad2	yes	11	0.089	0.035	0.27	0.582	0.752	0.905	0.858	0.807	0.498	0.626	0.343	0.343	0.888	0.873
chr9	3199776	3200200	425	-175	4930433N12Rik	yes	12	0.006	0.024	0.02	0.029	0.075	0.167	0.19	0.138	0.105	0.13	0.008	0.006	0.189	0.194
chr9	21066876	21067250	375	30	Zglp1	yes	13	0.009	0.123	0.287	0.465	0.665	0.785	0.74	0.757	0.433	0.487	0.062	0.06	0.796	0.847
chr9	35281526	35281825	300	572	4933422A05Rik	yes	7	0.539	0.382	0.533	0.814	0.857	0.88	0.886	0.867	0.736	0.767	0.49	0.451	0.91	0.951
chr9	75347876	75348400	525	381	Bcl2l10	yes	15	0.01	0.077	0.483	0.75	0.947	0.937	0.952	0.884	0.764	0.802	0.471	0.457	0.954	0.943
chr9	98864801	98865275	475	272	2410012M07Rik	yes	1	0	0	0.056	0.339	0.366	0.701	0.508	0.6	0.435	0.532	0	0	0.61	0.601
chrX	6081976	6083400	1425	732	AU022751	yes	34	0.037	0.092	0.393	0.705	0.898	0.936	0.932	0.863	0.806	0.842	0.135	0.143	0.906	0.892
chrX	7041551	7041775	225	-44	Ccnb3	yes	11	0.244	0.248	0.542	0.773	0.893	0.933	0.954	0.851	0.861	0.841	0.601	0.583	0.98	0.951
chrX	37826901	37827150	250	-28	Rhox6	yes	10	0.007	0.046	0.256	0.714	0.825	0.922	0.898	0.754	0.706	0.809	0.278	0.274	0.913	0.925
chrX	37901601	37901850	250	44	Rhox9	yes	10	0.091	0.051	0.33	0.667	0.869	0.927	0.928	0.783	0.807	0.819	0.314	0.355	0.918	0.924
chrX	38121051	38121850	800	611	Rhox13	yes	26	0.526	0.463	0.676	0.817	0.933	0.928	0.932	0.871	0.903	0.857	0.557	0.535	0.934	0.942
chrX	134474926	134476575	1650	740	Taf7l	yes	57	0.035	0.058	0.293	0.396	0.61	0.675	0.6	0.642	0.479	0.584	0.124	0.132	0.759	0.732
