# Supplementary material for: Ontogeny of CpG island methylation and specificity of DNMT3 methyltransferases during embryonic development in the mouse
Source: Genome Biol. 2014 Dec 3;15(12):545. doi: 10.1186/s13059-014-0545-5 (PMC4295324; doi:10.1186/s13059-014-0545-5)
Supplement: Additional file 4: Table S3. — List of DNMT3B-dependent regions. [file 13059_2014_545_MOESM4_ESM.xlsx]

## Sheet: DNMT3B targets
Chromosome	start	end	Overlaps Exon	GeneName_Exon	Overlaps Intron	GeneName_Intron	Overlaps Repeat	Repeat_name	Dist to closest TSS	GeneName_TSS	Meth E8.5 WT	Meth E8.5 KO3A	Meth E8.5 KO3B
chr1	4688001	4688600							97126	Mrpl15	0.897	0.681	0.185
chr1	4947001	4947600			Yes	Rgs20	Yes	LINE/L1/L1Md_F3	71134	Rgs20	0.842	0.757	0.232
chr1	7177401	7178000					Yes	LINE/L1/L1_Mur3	88482	Pcmtd1	0.914	0.699	0.286
chr1	7271801	7272400					Yes	LINE/L1/L1Md_F3	182882	Pcmtd1	0.848	0.713	0.234
chr1	14739401	14740000							15966	Msc	0.754	0.546	0.142
chr1	14975801	14976400					Yes	LINE/L1/L1Md_T	56939	Trpa1	0.899	0.756	0.256
chr1	17467001	17467600					Yes	LINE/L1/L1Md_T	134300	Pi15	0.909	0.72	0.215
chr1	18016201	18016800							120251	Crisp4	0.884	0.661	0.178
chr1	19799401	19800000					Yes	LINE/L1/L1Md_T	556453	4930486I03Rik	0.889	0.689	0.147
chr1	19999001	19999600					Yes	LINE/L1/L1_Mus1	356853	4930486I03Rik	0.866	0.7	0.109
chr1	20432001	20432600			Yes	Pkhd1	Yes	LINE/L1/L1Md_T	75548	4930486I03Rik	0.871	0.716	0.257
chr1	27844801	27845200					Yes	LINE/L1/L1Md_F2	935052	Gm597	0.879	0.819	0.231
chr1	33944801	33945400			Yes	Dst			36577	Dst	0.76	0.477	0.053
chr1	34139401	34140000			Yes	Dst			20329	Dst	0.856	0.8	0.235
chr1	34177601	34178400	Yes	Dst	Yes	Dst			17272	Dst	0.793	0.609	0.03
chr1	34417801	34418200					Yes	LINE/L1/L1Md_T	14999	Mir5103	0.92	0.78	0.287
chr1	36314801	36315400			Yes	Arid5a	Yes	LTR/ERVK/RLTR20D	7069	Arid5a	0.879	0.687	0.225
chr1	36694201	36694600							2715	Cox5b	0.952	0.85	0.348
chr1	38945801	38946200	Yes	Nms	Yes	Nms			6653	Nms	0.905	0.651	0.245
chr1	40767601	40768200	Yes	Slc9a2	Yes	Slc9a2			22457	Mfsd9	0.898	0.702	0.235
chr1	47181001	47181800					Yes	LINE/L1/L1Md_T--LINE/L1/L1_Mus1	285325	Mir6350	0.872	0.744	0.209
chr1	48546201	48546800					Yes	LINE/L1/L1Md_T	1079076	Mir6350	0.89	0.689	0.17
chr1	56380001	56380600					Yes	LINE/L1/L1Md_T	256851	Hsfy2	0.846	0.648	0.246
chr1	56714401	56715000					Yes	LINE/L1/L1Md_T	76950	Hsfy2	0.807	0.653	0.169
chr1	57070201	57070800					Yes	LINE/L1/L1Md_T	98733	9130024F11Rik	0.921	0.806	0.19
chr1	61498801	61499400					Yes	LINE/L1/L1Md_T	120370	9530026F06Rik	0.925	0.72	0.274
chr1	65109601	65110200	Yes	D630023F18Rik	Yes	D630023F18Rik			6238	Cryga	0.714	0.284	0.104
chr1	71609201	71609800	Yes	Fn1	Yes	Fn1			43434	Fn1	0.959	0.864	0.252
chr1	71645601	71646000	Yes	Fn1	Yes	Fn1			7234	Fn1	0.909	0.836	0.252
chr1	72862801	72863200	Yes	Igfbp5	Yes	Igfbp5			11665	Igfbp5	0.916	0.87	0.292
chr1	73324001	73324400					Yes	LINE/L1/L1Md_T	74567	D530049I02Rik	0.892	0.807	0.291
chr1	75404601	75405000	Yes	Speg	Yes	Speg			4517	Speg	0.853	0.652	0.248
chr1	75428801	75429400	Yes	Speg	Yes	Speg			6542	Gmppa	0.9	0.611	0.245
chr1	75502801	75504000	Yes	Obsl1	Yes	Obsl1			2452	Obsl1	0.713	0.517	0.075
chr1	77506601	77507400	Yes	Epha4	Yes	Epha4			7688	Epha4	0.863	0.678	0.135
chr1	77932401	77932800							264336	Pax3	0.847	0.642	0.145
chr1	79126201	79127000					Yes	LINE/L1/L1Md_T	309253	Kcne4	0.908	0.774	0.168
chr1	79380801	79381400					Yes	LINE/L1/L1Md_T	58690	Scg2	0.932	0.727	0.239
chr1	79998801	79999200							140136	Serpine2	0.882	0.608	0.275
chr1	80983601	80984400					Yes	LINE/L1/L1Md_T	92916	Nyap2	0.864	0.758	0.173
chr1	93826201	93826800	Yes	D2hgdh	Yes	D2hgdh			962	D2hgdh	0.926	0.84	0.249
chr1	105729201	105729800			Yes	2310035C23Rik			50922	Tnfrsf11a	0.953	0.822	0.209
chr1	107925801	107926600			Yes	D830032E09Rik	Yes	LINE/L1/L1Md_T	8543	D830032E09Rik	0.916	0.72	0.242
chr1	111581001	111581600					Yes	LINE/L1/L1Md_T	283318	Dsel	0.835	0.653	0.102
chr1	112838401	112839000					Yes	LINE/L1/L1Md_T	973483	Dsel	0.84	0.667	0.178
chr1	114770401	114771000					Yes	LINE/L1/L1Md_T	914136	Cntnap5a	0.923	0.747	0.227
chr1	115447201	115447800					Yes	LINE/L1/L1Md_T	237336	Cntnap5a	0.797	0.631	0.196
chr1	117204001	117204400					Yes	LINE/L1/L1Md_F3	1106732	Tsn	0.923	0.868	0.304
chr1	119417201	119417800	Yes	Inhbb					4448	Inhbb	0.693	0.511	0.086
chr1	122086201	122086800					Yes	LINE/L1/L1Md_T	518221	Ddx18	0.904	0.817	0.293
chr1	127262001	127262600			Yes	Mgat5			57016	Mgat5	0.832	0.361	0.166
chr1	130599801	130601200			Yes	Zp3r	Yes	LINE/L1/L1Md_T	28406	Zp3r	0.873	0.784	0.218
chr1	131846601	131847000	Yes	Slc41a1					18590	Slc41a1	0.909	0.878	0.301
chr1	132380601	132381200	Yes	Tmcc2	Yes	Tmcc2			10081	Tmcc2	0.765	0.562	0.109
chr1	132938601	132939400	Yes	Lrrn2					58247	Lrrn2	0.865	0.621	0.231
chr1	134492201	134492600					Yes	LTR/ERVK/RLTR17	2059	Rabif	0.85	0.839	0.18
chr1	136152001	136152400	Yes	Kif21b	Yes	Kif21b			20601	Kif21b	0.924	0.816	0.294
chr1	136215601	136216200	Yes	5730559C18Rik	Yes	5730559C18Rik			18080	5730559C18Rik	0.938	0.822	0.303
chr1	136375401	136376000							29297	Camsap2	0.81	0.475	0.099
chr1	136570801	136572000							52900	Zfp281	0.864	0.547	0.258
chr1	136789401	136789800							93191	Gm16880	0.735	0.515	0.103
chr1	139716401	139716800			Yes	Gm4788	Yes	LINE/L1/L1Md_T	64439	Gm4788	0.753	0.607	0.134
chr1	141190201	141190600					Yes	LINE/L1/L1Md_T	533799	4930590L20Rik	0.958	0.812	0.347
chr1	152730401	152731200							19350	Apobec4	0.809	0.382	0.045
chr1	153723401	153724000	Yes	C230024C17Rik					13829	C230024C17Rik	0.881	0.496	0.269
chr1	154190601	154191000							10186	Zfp648	0.708	0.474	0.082
chr1	154799201	154799800							73281	Cacna1e	0.694	0.468	0.06
chr1	158331801	158332400			Yes	Brinp2	Yes	LINE/L1/L1Md_T	23860	Brinp2	0.856	0.588	0.148
chr1	161746201	161747000							41495	Fasl	0.783	0.532	0.096
chr1	163710201	163710800			Yes	Mettl11b	Yes	LINE/L1/L1Md_T	14432	Mettl11b	0.911	0.778	0.273
chr1	166100401	166101000	Yes	Dusp27					26898	Dusp27	0.816	0.569	0.12
chr1	166238201	166239200	Yes	Mael	Yes	Mael			0	Mael	0.806	0.596	0.094
chr1	171238401	171239000	Yes	Ndufs2	Yes	Ndufs2			4052	Fcer1g	0.69	0.635	0.042
chr1	171271601	171272200	Yes	B4galt3	Yes	B4galt3			1274	B4galt3	0.806	0.765	0.165
chr1	171284601	171285600	Yes	Usp21	Yes	Usp21			2361	Usp21	0.883	0.669	0.199
chr1	171286201	171287000	Yes	Usp21	Yes	Usp21			961	Usp21	0.903	0.713	0.273
chr1	171418801	171419400	Yes	Tstd1	Yes	Tstd1			0	Tstd1	0.851	0.846	0.232
chr1	171679601	171680200							1854	Cd48	0.794	0.533	0.174
chr1	172012801	172013400	Yes	Vangl2	Yes	Vangl2			13868	Vangl2	0.9	0.693	0.083
chr1	172144601	172145200							2814	Dcaf8	0.795	0.493	0.079
chr1	172318401	172318800	Yes	Igsf8	Yes	Igsf8			5995	Igsf8	0.801	0.562	0.178
chr1	172369001	172369400	Yes	Kcnj10					7130	Pigm	0.688	0.277	0.073
chr1	172575401	172576000					Yes	LTR/ERVK/RMER13B	14568	Slamf8	0.885	0.79	0.151
chr1	174254001	174254600					Yes	LINE/L1/L1VL4--LINE/L1/L1Md_T	3025	Olfr419	0.83	0.622	0.186
chr1	178142801	178143400							44016	Desi2	0.838	0.748	0.215
chr1	179918201	179918800							42288	Cdc42bpa	0.883	0.493	0.252
chr1	180694601	180695000	Yes	Mixl1	Yes	Mixl1			2034	Mixl1	0.748	0.56	0.104
chr1	180906201	180906600	Yes	Pycr2	Yes	Pycr2			1928	Pycr2	0.955	0.853	0.352
chr1	181510601	181511000	Yes	Ccdc121					451	Ccdc121	0.798	0.635	0.182
chr1	182748401	182749200	Yes	Ccdc185					0	Ccdc185	0.923	0.659	0.279
chr1	183438201	183438800							19699	Hhipl2	0.9	0.672	0.298
chr1	184244601	184245000							210141	Dusp10	0.913	0.636	0.246
chr1	184905201	184905800	Yes	Mark1	Yes	Mark1			22165	C130074G19Rik	0.864	0.721	0.196
chr1	186967801	186968400	Yes	D1Pas1					386	D1Pas1	0.885	0.716	0.261
chr1	189924001	189924600							1713	Smyd2	0.768	0.578	0.084
chr1	195212601	195213000					Yes	LINE/L1/Lx3B	35886	Cr2	0.756	0.44	0.135
chr10	3620801	3621400					Yes	LINE/L1/L1Md_T	80523	Iyd	0.926	0.757	0.272
chr10	4912001	4912400			Yes	Esr1	Yes	LINE/L1/L1Md_T	156663	Syne1	0.855	0.713	0.245
chr10	6349401	6350000					Yes	LINE/L1/L1_Mus1	427001	Rgs17	0.888	0.762	0.26
chr10	11555401	11556000							211957	Epm2a	0.914	0.79	0.251
chr10	12386001	12386400			Yes	Utrn	Yes	LINE/L1/L1Md_T	475335	Utrn	0.847	0.778	0.197
chr10	13893201	13893800					Yes	LINE/L1/L1Md_Gf	24371	Aig1	0.781	0.554	0.093
chr10	16692001	16692800					Yes	LINE/L1/L1Md_T	402982	Gm20125	0.901	0.745	0.278
chr10	19604401	19604800			Yes	Ifngr1			12444	Ifngr1	0.867	0.824	0.242
chr10	21374001	21374800					Yes	LTR/ERVK/RMER17B	2499	Aldh8a1	0.809	0.688	0.16
chr10	21998401	21999200	Yes	Sgk1	Yes	Sgk1			3736	Sgk1	0.881	0.73	0.197
chr10	25418801	25419400			Yes	Epb4.1l2	Yes	LINE/L1/L1Md_T	10434	Epb4.1l2	0.896	0.618	0.11
chr10	25942601	25943000					Yes	LINE/L1/L1Md_T	48096	Mir680-3	0.895	0.732	0.277
chr10	29030201	29030800							43895	2310057J18Rik	0.828	0.735	0.064
chr10	29196801	29197400	Yes	Soga3					14242	9330159F19Rik	0.942	0.77	0.284
chr10	32499001	32499600			Yes	Nkain2	Yes	LINE/L1/L1Md_Gf	390315	Nkain2	0.881	0.709	0.18
chr10	33821601	33822000					Yes	LINE/L1/L1Md_T	35721	Sult3a1	0.832	0.622	0.218
chr10	38264001	38264400					Yes	LINE/L1/L1Md_T	557379	Rfpl4b	0.961	0.952	0.241
chr10	38933001	38933800					Yes	LINE/L1/L1Md_T	31714	Lama4	0.884	0.71	0.19
chr10	41480801	41481400	Yes	Mical1	Yes	Mical1			4488	Mical1	0.656	0.34	0.045
chr10	42197201	42198200	Yes	Foxo3	Yes	Foxo3			78542	Foxo3	0.937	0.678	0.255
chr10	43004201	43004800	Yes	Sobp	Yes	Sobp			143690	Scml4	0.859	0.5	0.122
chr10	43456401	43456800			Yes	Pdss2			22339	Bend3	0.781	0.414	0.067
chr10	43559201	43560000							18207	1700021F05Rik	0.734	0.574	0.091
chr10	47438801	47439200					Yes	LINE/L1/L1Md_Gf	1194053	Snord14c	0.875	0.738	0.21
chr10	47805201	47805800					Yes	LINE/L1/L1Md_T	1290043	C130030K03Rik	0.89	0.653	0.157
chr10	49823601	49824200					Yes	LINE/L1/L1Md_T	34847	Grik2	0.802	0.581	0.167
chr10	51132801	51133200					Yes	LINE/L1/L1Md_T	237151	Sim1	0.928	0.78	0.299
chr10	52545401	52546000	Yes	Zfa-ps					0	Zfa-ps	0.837	0.587	0.222
chr10	52950801	52951600			Yes	Slc35f1	Yes	LINE/L1/L1Md_T	260301	Slc35f1	0.848	0.712	0.136
chr10	56256401	56257200					Yes	LINE/L1/L1Md_T	27712	Tbc1d32	0.863	0.67	0.217
chr10	60838601	60839600							7020	Unc5b	0.791	0.596	0.132
chr10	62269401	62270000	Yes	Hk1					16964	Tacr2	0.761	0.465	0.073
chr10	63192001	63193000	Yes	Mypn	Yes	Mypn			10952	Mypn	0.842	0.589	0.149
chr10	64785401	64785800			Yes	Ctnna3	Yes	LINE/L1/L1Md_T--LINE/L1/L1_Mus3	695146	Lrrtm3	0.879	0.793	0.214
chr10	66072801	66073200					Yes	LINE/L1/L1Md_T	50864	1700023F02Rik	0.863	0.716	0.173
chr10	66468401	66468800					Yes	LINE/L1/L1Md_T	344337	1700023F02Rik	0.893	0.774	0.287
chr10	66958001	66958600							46474	LOC102634101	0.875	0.811	0.251
chr10	67103401	67103800							6413	Reep3	0.793	0.646	0.165
chr10	67353001	67353400							67720	Nrbf2	0.929	0.774	0.298
chr10	67909001	67910000	Yes	Zfp365	Yes	Zfp365			2662	Zfp365	0.91	0.744	0.196
chr10	67928601	67929600					Yes	LTR/ERVL-MaLR/MLT1F-int--LTR/ERVK/RLTR11A2	15939	Zfp365	0.79	0.698	0.119
chr10	68345801	68346200							24659	4930545H06Rik	0.839	0.459	0.233
chr10	69045401	69045800							162751	Rhobtb1	0.812	0.581	0.182
chr10	70189201	70189600	Yes	Ccdc6					15066	2310015B20Rik	0.936	0.901	0.282
chr10	70946001	70946600	Yes	Bicc1	Yes	Bicc1			213034	Bicc1	0.928	0.724	0.142
chr10	73764801	73765200					Yes	LINE/L1/L1Md_T	56666	Pcdh15	0.903	0.791	0.3
chr10	76569601	76570400	Yes	Spatc1l	Yes	Spatc1l			5247	Ftcd	0.902	0.634	0.248
chr10	77607401	77608000			Yes	Sumo3			1168	Sumo3	0.774	0.606	0.116
chr10	77971801	77972200							1929	Trpm2	0.756	0.438	0.15
chr10	79460201	79460800					Yes	LINE/L1/L1VL4--LINE/L1/L1Md_T	8157	Vmn2r83	0.924	0.856	0.22
chr10	79582401	79583000			Yes	Theg	Yes	LTR/ERVK/RLTR20A	4136	Theg	0.883	0.669	0.264
chr10	79622001	79622600	Yes	Shc2	Yes	Shc2			7976	C2cd4c	0.903	0.826	0.261
chr10	79977001	79978200	Yes	Grin3b--Tmem259	Yes	Bc1--Tmem259			6130	Tmem259	0.744	0.643	0.115
chr10	80058201	80058800	Yes	Sbno2	Yes	Bc1--Sbno2			4183	Gpx4	0.793	0.711	0.112
chr10	80171201	80172600	Yes	Cirbp	Yes	Bc1			343	1600002K03Rik	0.89	0.712	0.141
chr10	80211201	80211800			Yes	Bc1			14797	Mum1	0.886	0.789	0.272
chr10	80293601	80294200	Yes	Rps15	Yes	Rps15--Bc1			1171	Rps15	0.706	0.449	0.079
chr10	80369801	80370400							164	Bc1	0.775	0.631	0.119
chr10	80586801	80587200	Yes	Abhd17a	Yes	Abhd17a			3141	Abhd17a	0.948	0.853	0.284
chr10	80606201	80606800	Yes	Adat3	Yes	Adat3--Scamp4			2459	Mir6912	0.946	0.854	0.259
chr10	80834001	80834600	Yes	Lingo3					5205	Mir1982	0.847	0.667	0.219
chr10	80842201	80842600			Yes	Lingo3			1439	Lingo3	0.778	0.634	0.171
chr10	81144601	81145200	Yes	Zbtb7a					8331	Zbtb7a	0.95	0.876	0.308
chr10	81153201	81154600	Yes	Pias4	Yes	Pias4			13120	Pias4	0.841	0.762	0.172
chr10	81281001	81281800	Yes	Tjp3	Yes	Tjp3			3981	Tjp3	0.797	0.571	0.102
chr10	81385401	81386000	Yes	Dohh	Yes	Dohh			346	Mir6913	0.853	0.631	0.2
chr10	81623801	81624200	Yes	Sirt6	Yes	Sirt6			3122	Sirt6	0.942	0.915	0.317
chr10	82771801	82772200							7660	Nfyb	0.765	0.614	0.135
chr10	86234401	86235000			Yes	Syn3	Yes	LINE/L1/L1Md_T	65411	Timp3	0.794	0.653	0.19
chr10	88459401	88460200	Yes	Sycp3	Yes	Sycp3			0	Sycp3	0.8	0.623	0.154
chr10	93846001	93846400	Yes	Usp44					14447	Usp44	0.949	0.853	0.32
chr10	97693001	97693400	Yes	Ccer1	Yes	Gm10754			0	Ccer1	0.662	0.493	0.06
chr10	97693601	97694400	Yes	Ccer1	Yes	Gm10754			543	Ccer1	0.894	0.689	0.214
chr10	98090001	98090600					Yes	LTR/ERVK/RMER17A--LINE/L1/L1Md_F3	122911	Gm10754	0.878	0.717	0.223
chr10	103213601	103214400			Yes	Lrriq1	Yes	LINE/L1/L1Md_T	21922	Lrriq1	0.844	0.655	0.228
chr10	103661201	103661800					Yes	LINE/L1/L1Md_Gf	293394	Slc6a15	0.822	0.654	0.22
chr10	103993401	103994000					Yes	LINE/L1/L1Md_Gf--LINE/L1/L1Md_T	148986	Gm6763	0.837	0.642	0.208
chr10	105818201	105818600			Yes	Mettl25			22780	Mettl25	0.921	0.814	0.291
chr10	107366401	107367000			Yes	Lin7a	Yes	LINE/L1/L1_Mur1--LINE/L1/L1Md_T	94008	Lin7a	0.886	0.744	0.183
chr10	111594601	111595000							328	4933440J02Rik	0.704	0.352	0.082
chr10	112699001	112699400					Yes	LINE/L1/L1Md_Gf	27525	1700010J16Rik	0.861	0.65	0.21
chr10	115036001	115036600					Yes	LINE/L1/L1Md_T	148422	Tph2	0.906	0.766	0.269
chr10	116872001	116872400			Yes	Myrfl			24479	Myrfl	0.926	0.786	0.144
chr10	117478401	117478800							101428	Cpsf6	0.664	0.419	0.058
chr10	117619001	117619400							10099	Cpm	0.81	0.602	0.192
chr10	120239001	120239400					Yes	LTR/ERVK/RLTR34B_MM	11942	Llph	0.869	0.731	0.256
chr10	120428201	120429000			Yes	Hmga2			38679	9230105E05Rik	0.902	0.635	0.267
chr10	121227801	121228200							82989	Tbc1d30	0.774	0.528	0.108
chr10	121247201	121247600							63589	Tbc1d30	0.945	0.862	0.326
chr10	121304201	121304800	Yes	Tbc1d30	Yes	Tbc1d30			6389	Tbc1d30	0.816	0.75	0.179
chr10	123089601	123090200					Yes	LTR/ERVL/RMER10A	13096	Mon2	0.821	0.449	0.192
chr10	125731201	125731800					Yes	DNA/hAT-Charlie/RCHARR1	234418	Lrig3	0.915	0.83	0.255
chr10	127010601	127011200	Yes	Avil	Yes	Avil			9893	Avil	0.839	0.689	0.199
chr10	127231001	127231800	Yes	Kif5a	Yes	Kif5a			19379	Pip4k2c	0.791	0.616	0.143
chr10	127283401	127284000	Yes	Mbd6	Yes	Mbd6			4771	Mbd6	0.824	0.835	0.196
chr10	127331201	127331600	Yes	Gli1					7475	Arhgap9	0.692	0.67	0.078
chr10	127519601	127520400	Yes	Shmt2	Yes	Shmt2			2044	Shmt2	0.946	0.9	0.19
chr10	128262201	128262800							5196	Apof	0.745	0.414	0.079
chr10	128806001	128806600	Yes	Dnajc14	Yes	Dnajc14			326	Dnajc14	0.754	0.648	0.141
chr10	129593601	129594000					Yes	LINE/L1/L1Md_T	14479	Olfr796	0.853	0.611	0.193
chr10	130444601	130445400							10494	Vmn2r86	0.89	0.664	0.167
chr11	3353401	3353800	Yes	Limk2	Yes	Mir3470a--Limk2			2341	Limk2	0.791	0.547	0.142
chr11	3453201	3453800			Yes	8430429K09Rik--Mir3470a			245	Rnf185	0.779	0.643	0.115
chr11	3527401	3527800			Yes	Smtn			11492	Smtn	0.932	0.881	0.317
chr11	4440601	4441000	Yes	Hormad2	Yes	Hormad2			82	Hormad2	0.823	0.416	0.216
chr11	5699601	5700000					Yes	LTR/ERVK/ETnERV2-int	7699	Mrps24	0.796	0.716	0.194
chr11	6526801	6527400			Yes	Gm11974	Yes	LTR/ERV1/MMERGLN_LTR	1360	Gm11974	0.867	0.574	0.194
chr11	6899401	6899800							163688	Adcy1	0.78	0.352	0.18
chr11	9150001	9150600							31495	Upp1	0.946	0.833	0.205
chr11	11287401	11288200			Yes	Zpbp	Yes	LINE/L1/L1Md_T	173386	Vwc2	0.87	0.744	0.212
chr11	13946601	13947600					Yes	LINE/L1/L1Md_T	651625	1700046C09Rik	0.877	0.696	0.184
chr11	15778201	15778600					Yes	LINE/L1/L1Md_T	479123	Vstm2a	0.851	0.641	0.193
chr11	18337201	18337600					Yes	LINE/L1/L1Md_T	383326	Etaa1	0.939	0.818	0.311
chr11	24596401	24597000					Yes	LINE/L1/L1Md_T	114493	4933430M04Rik	0.798	0.574	0.178
chr11	26925801	26926400							140694	Gm12070	0.927	0.758	0.254
chr11	29069401	29070200					Yes	LINE/L1/L1Md_F3	60550	Pnpt1	0.817	0.585	0.148
chr11	29332201	29332800					Yes	LINE/L1/L1Md_T	41371	Ccdc88a	0.848	0.712	0.134
chr11	29823801	29824200	Yes	4931440F15Rik	Yes	Eml6			1468	4931440F15Rik	0.85	0.654	0.155
chr11	32278601	32279000							2002	Hba-x	0.803	0.526	0.202
chr11	36046601	36047800	Yes	Tenm2	Yes	Tenm2			66512	Wwc1	0.945	0.634	0.286
chr11	45368201	45368800					Yes	LINE/L1/L1Md_T	251273	Gm12159	0.92	0.645	0.299
chr11	50604001	50605000			Yes	Adamts2			1917	Adamts2	0.764	0.678	0.117
chr11	50943401	50944000							9632	Prop1	0.832	0.642	0.232
chr11	52001401	52001800							935	Ube2b	0.678	0.544	0.07
chr11	52187001	52187600							26387	Olfr1371	0.786	0.429	0.168
chr11	56459001	56459800					Yes	LINE/L1/L1Md_F2	418014	Nmur2	0.864	0.653	0.175
chr11	58509001	58509600							6447	Olfr331	0.837	0.708	0.132
chr11	59249201	59250400	Yes	Wnt3a	Yes	Wnt3a			20934	Arf1	0.908	0.76	0.13
chr11	59952801	59953200			Yes	Med9			4588	Med9	0.904	0.67	0.295
chr11	60189601	60190000	Yes	Rai1					10617	Mir6921	0.915	0.811	0.273
chr11	61129201	61129600							11234	Tnfrsf13b	0.742	0.644	0.12
chr11	62750001	62750600							20908	Zfp287	0.863	0.723	0.17
chr11	65187201	65187600	Yes	Myocd					24240	Arhgap44	0.931	0.683	0.279
chr11	67094601	67095200	Yes	Myh3	Yes	Myh3			4603	Mir6923	0.706	0.585	0.083
chr11	69404801	69405800	Yes	Kdm6b					6567	Tmem88	0.935	0.884	0.333
chr11	69406401	69406800	Yes	Kdm6b	Yes	Kdm6b			6875	Kdm6b	0.92	0.816	0.296
chr11	69680001	69681000	Yes	Senp3	Yes	Senp3			970	Senp3	0.922	0.786	0.173
chr11	69847601	69848200	Yes	Plscr3	Yes	Plscr3			958	Plscr3	0.849	0.595	0.242
chr11	70705601	70706000	Yes	Kif1c--Mir6925	Yes	Kif1c			0	Mir6925	0.866	0.813	0.241
chr11	72276801	72277400					Yes	LTR/ERVK/RLTR10--LTR/ERVK/RLTR10-int	9958	1700051A21Rik	0.819	0.688	0.128
chr11	73993401	73993800					Yes	LINE/L1/L1Md_F2	8795	Olfr398	0.935	0.826	0.31
chr11	74898601	74899200	Yes	Tsr1	Yes	Tsr1			522	Tsr1	0.705	0.353	0.066
chr11	76401201	76401800							2060	Nxn	0.838	0.55	0.177
chr11	76695801	76696600	Yes	Tusc5	Yes	Tusc5			15929	Tusc5	0.696	0.482	0.084
chr11	76700201	76700800							20329	Tusc5	0.731	0.363	0.119
chr11	77107601	77108200			Yes	Efcab5			29164	Ccdc55	0.897	0.878	0.288
chr11	77471801	77472200	Yes	Ankrd13b	Yes	Ankrd13b			7889	Coro6	0.661	0.442	0.045
chr11	77506201	77506800	Yes	Git1	Yes	Git1			6473	Trp53i13	0.889	0.798	0.203
chr11	77777801	77778400	Yes	Myo18a	Yes	Myo18a			567	Myo18a	0.912	0.731	0.285
chr11	78057601	78058200	Yes	Flot2	Yes	Flot2			14804	Mir144	0.895	0.83	0.242
chr11	78695801	78696400	Yes	Nlk					1025	Nlk	0.945	0.897	0.315
chr11	82971401	82972000							10720	Slfn5os	0.902	0.714	0.29
chr11	83412201	83412600	Yes	Rasl10b	Yes	Rasl10b			2130	Rasl10b	0.7	0.389	0.076
chr11	86682401	86683000			Yes	Mir8115--Vmp1			822	Vmp1	0.879	0.768	0.162
chr11	87616601	87618000	Yes	Hsf5	Yes	Hsf5			0	Hsf5	0.774	0.547	0.109
chr11	87731001	87731600	Yes	Rnf43	Yes	Rnf43			5964	Supt4a	0.756	0.415	0.13
chr11	87950601	87951000							35585	Dynll2	0.799	0.657	0.164
chr11	88046201	88047000							372	Srsf1	0.824	0.526	0.19
chr11	88895801	88896600					Yes	LTR/ERV1/RLTR4_MM-int--LTR/ERV1/RLTR4_Mm	9327	Scpep1os	0.912	0.838	0.292
chr11	96827201	96827800	Yes	Nfe2l1					1702	Nfe2l1	0.937	0.903	0.286
chr11	97771401	97772000	Yes	1700001P01Rik	Yes	1700001P01Rik			3918	1700001P01Rik	0.808	0.78	0.101
chr11	98712401	98712800	Yes	Med24	Yes	Med24			11089	Csf3	0.895	0.821	0.29
chr11	99029201	99029800					Yes	LTR/ERVK/RLTR42-int	5012	Top2a	0.838	0.748	0.162
chr11	99144801	99145400	Yes	Ccr7					9677	Ccr7	0.891	0.652	0.239
chr11	99350601	99351200	Yes	Krt27	Yes	Krt27			0	Krt27	0.758	0.466	0.107
chr11	99388601	99389200	Yes	Krt10	Yes	Krt10			164	Krt10	0.9	0.832	0.24
chr11	100736001	100736600			Yes	Rab5c			1530	Rab5c	0.835	0.46	0.218
chr11	101666801	101667400	Yes	Arl4d					1261	Arl4d	0.705	0.457	0.066
chr11	102290801	102291200	Yes	Atxn7l3					5429	Atxn7l3	0.825	0.808	0.183
chr11	102659401	102660000							5584	Gm1564	0.878	0.698	0.208
chr11	102896401	102897000	Yes	Gfap	Yes	Gfap			200	Gfap	0.792	0.68	0.192
chr11	103812001	103812600	Yes	Wnt3	Yes	Wnt3			37827	Wnt3	0.921	0.828	0.316
chr11	104029601	104030200							62731	Arf2	0.753	0.572	0.118
chr11	104072601	104073200					Yes	LTR/ERVL-MaLR/ORR1E-int--LTR/ERVL-MaLR/ORR1E-int	59681	Crhr1	0.9	0.64	0.224
chr11	105164801	105165200							16233	1700052K11Rik	0.751	0.497	0.149
chr11	105166401	105166800							14633	1700052K11Rik	0.855	0.741	0.083
chr11	105711401	105712000			Yes	Tanc2	Yes	LINE/L1/L1Md_T--LINE/L1/L1_Mm	121416	Tanc2	0.742	0.554	0.104
chr11	107212201	107212800	Yes	Pitpnc1	Yes	Pitpnc1			22820	Nol11	0.876	0.504	0.213
chr11	107265001	107265600			Yes	Pitpnc1			75620	Nol11	0.829	0.668	0.152
chr11	107686201	107687000	Yes	Helz	Yes	Helz			29476	Cacng1	0.803	0.64	0.073
chr11	110354201	110354800							16485	Abca5	0.856	0.689	0.222
chr11	110395801	110396200							2921	Map2k6	0.771	0.397	0.151
chr11	113809401	113810000			Yes	Sdk2			57586	Cdc42ep4	0.847	0.727	0.243
chr11	114423001	114424000	Yes	4932435O22Rik	Yes	Mir466n--4932435O22Rik			24860	4932435O22Rik	0.886	0.767	0.23
chr11	114485601	114486000			Yes	Mir466n			36741	4932435O22Rik	0.764	0.355	0.068
chr11	114781001	114781600	Yes	Kif19a	Yes	Kif19a			14292	Btbd17	0.684	0.423	0.079
chr11	115421801	115422600	Yes	Kctd2	Yes	Kctd2			1676	Kctd2	0.914	0.678	0.161
chr11	115555601	115556200							8243	Nup85	0.785	0.526	0.184
chr11	116006801	116007400	Yes	Itgb4	Yes	Itgb4			5319	Galk1	0.799	0.741	0.19
chr11	116145201	116145600	Yes	Fbf1	Yes	Fbf1			6333	Mrpl38	0.677	0.657	0.072
chr11	116146601	116147200	Yes	Fbf1	Yes	Fbf1			7733	Mrpl38	0.747	0.471	0.088
chr11	116149201	116149600	Yes	Fbf1	Yes	Fbf1			10333	Mrpl38	0.817	0.756	0.122
chr11	116465801	116466400							11454	Qrich2	0.796	0.527	0.172
chr11	117146801	117147400	Yes	Sec14l1	Yes	Sec14l1			31630	Sec14l1	0.734	0.663	0.111
chr11	119210601	119211200	Yes	Tbc1d16	Yes	Tbc1d16			17299	Tbc1d16	0.697	0.48	0.079
chr11	119544601	119545200	Yes	Nptx1	Yes	Nptx1			2620	Nptx1	0.855	0.722	0.25
chr11	119915401	119915800	Yes	Chmp6	Yes	Chmp6			1592	Chmp6	0.892	0.824	0.292
chr11	120065601	120066200	Yes	Cep131	Yes	Cep131			18456	Aatk	0.728	0.476	0.113
chr11	120280201	120280600			Yes	Bahcc1			47255	Bahcc1	0.845	0.798	0.24
chr11	120286801	120287200	Yes	Bahcc1	Yes	Bahcc1			53855	Bahcc1	0.918	0.856	0.247
chr12	3387801	3388400	Yes	Kif3c	Yes	Kif3c			22670	Kif3c	0.915	0.852	0.262
chr12	4134001	4134800	Yes	Adcy3	Yes	Adcy3			0	Adcy3	0.778	0.562	0.087
chr12	12986801	12987400							44965	Mycn	0.787	0.386	0.146
chr12	18325601	18326200							188309	5730507C01Rik	0.761	0.673	0.136
chr12	19289201	19289600							774692	5730507C01Rik	0.7	0.45	0.022
chr12	19704601	19705000							1110779	1700030C10Rik	0.94	0.73	0.209
chr12	19881601	19882000							933779	1700030C10Rik	0.761	0.632	0.025
chr12	19954801	19955200							860579	1700030C10Rik	0.66	0.468	0.017
chr12	20312801	20313200							502579	1700030C10Rik	0.803	0.676	0.046
chr12	20416201	20416600							399179	1700030C10Rik	0.638	0.441	0.021
chr12	21777801	21778400							360365	Ywhaq	0.701	0.532	0.04
chr12	21898201	21898600							480765	Ywhaq	0.907	0.713	0.135
chr12	31111201	31112200					Yes	LINE/L1/L1Md_F3--LTR/ERVK/MurERV4-int	37234	Fam110c	0.838	0.726	0.159
chr12	33375201	33375800							19053	Efcab10	0.87	0.587	0.256
chr12	34291001	34291400			Yes	Hdac9			237489	Hdac9	0.94	0.858	0.321
chr12	34733201	34734000			Yes	Hdac9	Yes	LINE/L1/L1Md_T	183095	Hdac9	0.915	0.801	0.248
chr12	36342401	36342800					Yes	LINE/L1/L1Md_T	28233	Sostdc1	0.928	0.791	0.303
chr12	37844001	37844800					Yes	LINE/L1/L1Md_Gf	35904	Dgkb	0.917	0.761	0.244
chr12	39565401	39566200					Yes	LINE/L1/L1Md_F2	471176	Arl4a	0.819	0.646	0.137
chr12	43036601	43037600					Yes	LTR/ERVK/RLTR33--LINE/L1/L1Md_T	1172468	Dnajb9	0.896	0.769	0.26
chr12	45962201	45962600					Yes	LINE/L1/L1Md_A	856175	Nova1	0.915	0.809	0.288
chr12	46252201	46252800					Yes	LTR/ERVK/RLTR10--LTR/ERVK/RLTR10-int	565975	Nova1	0.908	0.838	0.262
chr12	47280201	47280800					Yes	LINE/L1/L1Md_T	461426	Nova1	0.902	0.743	0.236
chr12	48559601	48560200					Yes	LINE/L1/L1Md_T	258139	Mir5125	0.723	0.636	0.032
chr12	49192601	49193600					Yes	LINE/L1/L1Md_F	189282	Foxg1	0.814	0.645	0.137
chr12	49251001	49251600					Yes	LINE/L1/L1Md_T	131282	Foxg1	0.868	0.703	0.261
chr12	52207201	52207800			Yes	Nubpl	Yes	LINE/L1/L1Md_T	109456	Nubpl	0.953	0.897	0.351
chr12	52933801	52934200			Yes	Akap6			234419	Akap6	0.738	0.496	0.116
chr12	54703001	54703800							7136	Eapp	0.802	0.617	0.143
chr12	58769601	58770400					Yes	LINE/L1/L1Md_A--LINE/L1/L1Md_T	241617	Sec23a	0.897	0.714	0.27
chr12	62549201	62549600					Yes	LINE/L1/L1Md_T	1024570	Lrfn5	0.928	0.791	0.292
chr12	65076601	65077000			Yes	Fancm			996	Fancm	0.895	0.779	0.285
chr12	66283601	66284600	Yes	Rpl10l					0	Rpl10l	0.954	0.756	0.301
chr12	69094801	69095200							63986	Rps29	0.903	0.799	0.131
chr12	69693401	69694000			Yes	L2hgdh			11549	Sos2	0.712	0.484	0.097
chr12	71317601	71318800	Yes	Dact1					7718	Dact1	0.884	0.581	0.14
chr12	71595801	71596400					Yes	LINE/L1/L1Md_T	55195	4930404H11Rik	0.814	0.543	0.084
chr12	72223401	72223800	Yes	Rtn1	Yes	Rtn1			11946	Rtn1	0.955	0.817	0.275
chr12	74283601	74284000							275	1700086L19Rik	0.666	0.698	0.056
chr12	74926801	74927200			Yes	Kcnh5	Yes	LINE/L1/L1Md_T	250132	Kcnh5	0.938	0.854	0.298
chr12	80161601	80162200							28757	2310015A10Rik	0.938	0.755	0.272
chr12	83771801	83772400	Yes	Papln	Yes	Papln			8168	Papln	0.743	0.668	0.03
chr12	83781601	83782000	Yes	Papln	Yes	Papln			17968	Papln	0.744	0.635	0.116
chr12	84062201	84062800							6524	Acot5	0.919	0.742	0.156
chr12	86244001	86244800	Yes	Gpatch2l	Yes	Gpatch2l			2124	Gpatch2l	0.943	0.902	0.309
chr12	86761201	86761800	Yes	Lrrc74	Yes	Lrrc74			26833	Lrrc74	0.794	0.478	0.086
chr12	87583401	87584000					Yes	LINE/L1/L1Md_Gf	18664	Oog1	0.783	0.683	0.16
chr12	89260001	89260800	Yes	Nrxn3	Yes	Nrxn3			306612	Nrxn3	0.858	0.646	0.202
chr12	91473801	91475000			Yes	Tshr	Yes	LINE/L1/L1Md_T--LINE/L1/L1Md_T	72809	Tshr	0.82	0.635	0.16
chr12	93258801	93259400					Yes	LINE/L1/L1Md_F3--LINE/L1/L1Md_T	667937	Mir8099-1	0.868	0.742	0.256
chr12	97037201	97037800					Yes	LINE/L1/L1Md_T	989979	1700019M22Rik	0.885	0.656	0.139
chr12	103323601	103324200	Yes	Asb2	Yes	Asb2			8643	Fam181a	0.818	0.717	0.189
chr12	104447001	104447600							25636	Gsc	0.746	0.559	0.137
chr12	104610001	104610400							136765	Gsc	0.863	0.741	0.156
chr12	105053801	105054400							21113	Glrx5	0.96	0.727	0.281
chr12	105223001	105223400							264	Tcl1	0.884	0.777	0.26
chr12	106446601	106447200			Yes	1700121N20Rik			466	1700121N20Rik	0.859	0.634	0.246
chr12	107915401	107917200	Yes	Bcl11b					86214	Bcl11b	0.932	0.681	0.09
chr12	108766201	108766800							26510	Yy1	0.741	0.574	0.127
chr12	110319601	110320400					Yes	LINE/L1/Lx4B	40372	Dio3	0.896	0.767	0.215
chr12	110977201	110977800	Yes	Ankrd9	Yes	Ankrd9			1221	Ankrd9	0.89	0.638	0.186
chr12	112778601	112779200							17947	Pld4	0.796	0.598	0.183
chr12	112780201	112781000							19547	Pld4	0.834	0.675	0.175
chr12	112782601	112783400							21947	Pld4	0.898	0.793	0.283
chr12	113214201	113214800							28299	Tmem121	0.785	0.511	0.11
chr12	113872001	113872600					Yes	LINE/L1/L1Md_F3	328094	Adam6a	0.775	0.639	0.078
chr12	116404201	116404800	Yes	D430020J02Rik	Yes	D430020J02Rik	Yes	LTR/ERV1/RLTR6-int	361	D430020J02Rik	0.905	0.672	0.265
chr12	118346601	118347200					Yes	LINE/L1/L1Md_F3	45161	Sp4	0.837	0.64	0.198
chr12	118458601	118459000							71193	D230030E09Rik	0.905	0.776	0.284
chr13	4211601	4212200					Yes	LTR/ERVK/MMERVK9C_I-int	20415	Akr1c13	0.784	0.622	0.097
chr13	6674001	6674800					Yes	LINE/L1/L1Md_T	25230	Pfkp	0.904	0.685	0.25
chr13	13721001	13721600			Yes	Lyst	Yes	LINE/L1/L1Md_Gf	62938	Gng4	0.884	0.697	0.244
chr13	15251801	15252400					Yes	LINE/L1/L1Md_Gf--LINE/L1/L1Md_T	211322	Gli3	0.921	0.839	0.249
chr13	16012601	16013200							1274	Inhba	0.713	0.708	0.107
chr13	16100401	16100800							85927	Inhba	0.827	0.71	0.199
chr13	17949601	17950000							5384	Rala	0.773	0.575	0.136
chr13	19265201	19266000					Yes	LINE/L1/L1Md_F3	129752	Stard3nl	0.814	0.621	0.153
chr13	22423001	22423400					Yes	LINE/L1/L1Md_T	17871	Vmn1r-ps103	0.852	0.71	0.249
chr13	22583401	22584000					Yes	LINE/L1/L1Md_F3	8930	Vmn1r205	0.837	0.726	0.162
chr13	23933601	23935000	Yes	Hist1h2aa--Hist1h2ba					0	Hist1h2ba	0.882	0.55	0.166
chr13	24905801	24906400			Yes	4932702P03Rik			202	4932702P03Rik	0.781	0.477	0.128
chr13	25035801	25036400					Yes	LINE/L1/L1Md_T	15484	Mrs2	0.909	0.815	0.192
chr13	26769801	26770400	Yes	Hdgfl1					0	Hdgfl1	0.94	0.579	0.274
chr13	34747001	34747600	Yes	Fam50b					7360	Fam50b	0.878	0.535	0.254
chr13	37930001	37930400	Yes	Rreb1	Yes	Rreb1			41131	Rreb1	0.871	0.798	0.26
chr13	38080601	38081200							43613	Riok1	0.861	0.601	0.25
chr13	38195201	38196000	Yes	Dsp					8938	Snrnp48	0.943	0.906	0.287
chr13	38580001	38580600							51177	Txndc5	0.764	0.542	0.164
chr13	40826201	40826600					Yes	LTR/ERVK/RMER13A2	33167	Gcnt2	0.817	0.696	0.133
chr13	40852001	40852400							7367	Gcnt2	0.851	0.789	0.243
chr13	41025801	41026200	Yes	Mak					9552	Tmem14c	0.8	0.639	0.192
chr13	45391001	45391600	Yes	Mylip	Yes	Mylip			1260	Mylip	0.746	0.518	0.143
chr13	48490201	48490800	Yes	Zfp169	Yes	Zfp169			22610	Zfp169	0.862	0.813	0.229
chr13	49769001	49769600							86872	Iars	0.884	0.746	0.271
chr13	50490401	50491000					Yes	LTR/ERVK/RMER16-int	23095	Gm806	0.791	0.622	0.11
chr13	51419001	51419400	Yes	S1pr3					10384	S1pr3	0.765	0.588	0.164
chr13	52570601	52571000	Yes	Gm2848	Yes	Gm2848			2225	Gm2848	0.898	0.798	0.25
chr13	52637801	52638600	Yes	Syk	Yes	Syk			40920	Syk	0.88	0.772	0.109
chr13	52875801	52876400			Yes	Auh			53277	Auh	0.85	0.546	0.115
chr13	53118401	53119200	Yes	Ror2	Yes	Ror2			137362	Nfil3	0.889	0.668	0.119
chr13	54320801	54321600							49748	Cplx2	0.809	0.506	0.145
chr13	55247601	55248200	Yes	Nsd1	Yes	Nsd1			37820	Nsd1	0.897	0.777	0.185
chr13	55408801	55409200	Yes	Slc34a1	Yes	Slc34a1			6032	Pfn3	0.897	0.717	0.296
chr13	55419001	55419400			Yes	F12			3769	Pfn3	0.779	0.574	0.129
chr13	56147601	56148200					Yes	Other/Other/RMER1C	12051	H2afy	0.79	0.57	0.167
chr13	58655601	58656000							44724	Slc28a3	0.939	0.829	0.153
chr13	61585201	61585800							15074	Cts3	0.852	0.786	0.236
chr13	62294201	62294800					Yes	LTR/ERV1/MMVL30-int	88374	Gm3604	0.816	0.544	0.196
chr13	62419201	62419600					Yes	LINE/L1/L1Md_T	36027	Gm3604	0.771	0.681	0.133
chr13	64427201	64427800							4752	Cdk20	0.92	0.649	0.272
chr13	67863401	67864000	Yes	BC048507					76	BC048507	0.866	0.348	0.238
chr13	69778001	69778600							31281	Med10	0.921	0.685	0.214
chr13	71428401	71428800					Yes	LINE/L1/L1Md_T	534923	Irx1	0.922	0.775	0.322
chr13	71491401	71492200					Yes	LINE/L1/Lx9--LINE/L1/L1Md_T	471523	Irx1	0.786	0.456	0.112
chr13	72897601	72898200							80838	D730050B12Rik	0.741	0.437	0.089
chr13	73009001	73009600							192238	D730050B12Rik	0.894	0.769	0.115
chr13	73117601	73118200							142296	Irx4	0.907	0.712	0.25
chr13	74533401	74534000							39451	Zfp825	0.853	0.772	0.242
chr13	76345401	76346600					Yes	LINE/L1/L1Md_F2	38360	Mctp1	0.724	0.474	0.092
chr13	78074401	78074800			Yes	Fam172a			49500	Pou5f2	0.847	0.685	0.208
chr13	82694001	82694600					Yes	LINE/L1/L1Md_T	809433	Mef2c	0.9	0.726	0.218
chr13	86590801	86591200					Yes	LINE/L1/L1Md_T	544006	Cox7c	0.82	0.659	0.192
chr13	92388401	92389000	Yes	Dhfr					33398	Msh3	0.922	0.909	0.28
chr13	93041401	93041800	Yes	Cmya5	Yes	Cmya5			31503	Gm4814	0.809	0.753	0.208
chr13	93612601	93613000							24758	Bhmt	0.751	0.394	0.139
chr13	95445001	95445600							170	Crhbp	0.87	0.709	0.203
chr13	95583601	95584200							34233	F2r	0.81	0.674	0.148
chr13	98489401	98490000							54336	2310005E17Rik	0.879	0.741	0.26
chr13	99100601	99101000							12680	2310020H05Rik	0.755	0.609	0.136
chr13	99228401	99229000	Yes	Zfp366					43579	Zfp366	0.915	0.717	0.298
chr13	99421401	99422200	Yes	Map1b					8575	6430562O15Rik	0.684	0.391	0.058
chr13	99901201	99901600							518	Cartpt	0.801	0.689	0.147
chr13	104817601	104818200			Yes	Srek1ip1			363	Srek1ip1	0.672	0.547	0.028
chr13	106946001	106946400							728	Dimt1	0.894	0.594	0.294
chr13	109372601	109373200			Yes	Pde4d	Yes	LINE/L1/L1Md_T	47858	Mir582	0.877	0.717	0.257
chr13	112772001	112772600							28176	Ppap2a	0.809	0.578	0.18
chr13	113612601	113613400			Yes	Snx18			5164	Snx18	0.742	0.631	0.093
chr13	113613801	113614400			Yes	Snx18			4164	Snx18	0.665	0.497	0.058
chr13	120221001	120221400							41713	AF067061	0.936	0.637	0.336
chr14	3287601	3288200			Yes	1700110I01Rik	Yes	LINE/L1/L1Md_T--LINE/L1/L1Md_T	25200	1700110I01Rik	0.9	0.784	0.281
chr14	19802801	19803400	Yes	Nid2	Yes	Nid2			20423	2700060E02Rik	0.776	0.7	0.096
chr14	20713601	20714200	Yes	Zswim8	Yes	Zswim8			6050	Zswim8	0.838	0.73	0.211
chr14	20737001	20737600	Yes	Camk2g	Yes	Camk2g			2439	Ndst2	0.665	0.555	0.04
chr14	33955601	33956400	Yes	Rbp3					1580	Rbp3	0.845	0.496	0.195
chr14	35432601	35433200			Yes	Grid1	Yes	LINE/L1/L1Md_T	378778	4930596D02Rik	0.843	0.684	0.239
chr14	37197401	37198000					Yes	LINE/L1/L1Md_T	62079	Ghitm	0.864	0.753	0.156
chr14	40097601	40098200					Yes	LINE/L1/L1Md_T	441939	1700109I08Rik	0.937	0.699	0.27
chr14	41258801	41259400					Yes	LINE/L1/L1Md_Gf	73603	Sftpd	0.75	0.541	0.046
chr14	42537001	42537400					Yes	LINE/L1/L1Md_Gf	260535	Gm10377	0.682	0.661	0.064
chr14	44299801	44300200					Yes	LINE/L1/L1Md_T	86564	1700047E10Rik	0.758	0.681	0.12
chr14	45362801	45363400			Yes	Styx	Yes	LTR/ERVK/RMER17B	11616	Styx	0.727	0.572	0.099
chr14	45364801	45365400			Yes	Styx	Yes	LTR/ERVK/RMER17B	13616	Styx	0.816	0.641	0.198
chr14	45552001	45552400			Yes	4930527F14Rik			8292	4930527F14Rik	0.729	0.706	0.105
chr14	50625001	50625400					Yes	LINE/L1/L1Md_T	6778	Olfr744	0.835	0.743	0.096
chr14	51999601	52000200	Yes	Arhgef40	Yes	Arhgef40			10772	Gm16617	0.821	0.71	0.197
chr14	52006401	52007200	Yes	Zfp219	Yes	Zfp219			7358	Zfp219	0.915	0.871	0.269
chr14	52140401	52140800	Yes	Rpgrip1	Yes	Rpgrip1			29499	Rpgrip1	0.721	0.349	0.106
chr14	52314201	52314600	Yes	Sall2					1723	Sall2	0.878	0.736	0.248
chr14	53173401	53174000							491939	A430107P09Rik	0.759	0.643	0.103
chr14	54408201	54408600	Yes	Slc7a7	Yes	Slc7a7			872	Slc7a7	0.648	0.343	0.046
chr14	54625401	54625800	Yes	Psmb11					92	Psmb11	0.881	0.733	0.246
chr14	54631801	54632800	Yes	Cdh24	Yes	Cdh24			6492	Psmb11	0.897	0.72	0.113
chr14	54965001	54965600	Yes	Myh6	Yes	Myh6			1007	Myh6	0.808	0.625	0.199
chr14	54979201	54979600	Yes	Myh7	Yes	Myh7			3425	Mir208b	0.787	0.599	0.164
chr14	55073401	55074000	Yes	Zfhx2os--Zfhx2					311	Zfhx2os	0.701	0.318	0.093
chr14	55113401	55113800	Yes	Jph4					3135	Jph4	0.757	0.553	0.1
chr14	55576201	55576800	Yes	Fitm1	Yes	Fitm1			528	Fitm1	0.832	0.531	0.175
chr14	55720801	55721200	Yes	Rabggta	Yes	Rabggta			976	Rabggta	0.873	0.602	0.209
chr14	55887001	55887600	Yes	Khnyn					2033	Khnyn	0.914	0.78	0.18
chr14	56115601	56116400					Yes	LINE/L1/L1Md_F3	4225	Gzme	0.911	0.71	0.233
chr14	62587001	62588000	Yes	Fam124a	Yes	Fam124a			31265	Fam124a	0.747	0.483	0.062
chr14	65404401	65405400	Yes	Pnoc	Yes	Pnoc			20072	Pnoc	0.795	0.5	0.099
chr14	70429001	70429800	Yes	Piwil2					0	Piwil2	0.863	0.611	0.185
chr14	70521801	70522600	Yes	Sftpc	Yes	Sftpc			1481	Sftpc	0.908	0.769	0.278
chr14	70895601	70896200	Yes	Gfra2	Yes	Gfra2			5472	Gfra2	0.85	0.711	0.14
chr14	72915801	72916400					Yes	LINE/L1/L1Md_T	109202	Gm9199	0.792	0.572	0.1
chr14	72980001	72980600							45002	Gm9199	0.936	0.817	0.313
chr14	75931201	75931800			Yes	Gtf2f2			23202	Kctd4	0.896	0.746	0.295
chr14	76150401	76150800							39511	Nufip1	0.823	0.481	0.197
chr14	78038001	78038600							50407	Fam216b	0.95	0.65	0.311
chr14	78997001	78997600			Yes	Vwa8	Yes	LINE/L1/L1Md_Gf	147824	Vwa8	0.841	0.686	0.149
chr14	82974001	82974600							1468962	Pcdh17	0.919	0.694	0.314
chr14	99366401	99366800							67711	Klf5	0.783	0.4	0.18
chr14	105681801	105682400							58031	Mir6390	0.902	0.384	0.132
chr14	106306801	106307400					Yes	LINE/L1/L1Md_T	179120	1700128A07Rik	0.862	0.727	0.18
chr14	113373001	113373600					Yes	LINE/L1/L1Md_F3	1351572	Mir466	0.9	0.768	0.272
chr14	114903201	114903800					Yes	LINE/L1/L1Md_T	71237	4930524C18Rik	0.866	0.672	0.178
chr14	116465401	116466000			Yes	Gpc5	Yes	LINE/L1/L1Md_T	459296	Gpc6	0.892	0.719	0.151
chr14	117945201	117945600			Yes	Gpc6			8247	Mir6239	0.966	0.879	0.349
chr14	118240801	118241200					Yes	LINE/L1/L1_Mus3	3771	Sox21	0.904	0.631	0.304
chr14	118282601	118283200							15444	Gm9376	0.89	0.702	0.242
chr14	120148401	120149200							105966	Oxgr1	0.886	0.78	0.188
chr14	122034401	122034800	Yes	Timm8a2					0	Timm8a2	0.915	0.735	0.295
chr14	123671001	123671600			Yes	Itgbl1	Yes	LINE/L1/L1Md_F3	10862	Itgbl1	0.791	0.523	0.129
chr15	3920201	3921200					Yes	LINE/L1/L1Md_F3--LINE/L1/L1Md_T	58373	Fbxo4	0.813	0.651	0.143
chr15	5234601	5235200	Yes	Ptger4					8987	Ptger4	0.906	0.724	0.24
chr15	5266801	5267400					Yes	LINE/L1/L1Md_T	22614	Ptger4	0.92	0.8	0.194
chr15	7803001	7803800							7210	Gdnf	0.875	0.767	0.184
chr15	8595001	8595800							115007	Slc1a3	0.869	0.624	0.206
chr15	11224601	11225200			Yes	Adamts12	Yes	LINE/L1/L1Md_T	159812	Adamts12	0.918	0.813	0.283
chr15	18314401	18315000			Yes	4921515E04Rik	Yes	LINE/L1/L1Md_T	54627	4921515E04Rik	0.914	0.758	0.301
chr15	20827201	20827600					Yes	LINE/L1/L1Md_T	160451	Acot10	0.869	0.644	0.254
chr15	23297401	23298000			Yes	Cdh18	Yes	LINE/L1/L1Md_T	260939	Cdh18	0.802	0.578	0.106
chr15	25977201	25977600					Yes	LINE/L1/L1_Mus2	6765	Zfp622	0.927	0.889	0.325
chr15	26681001	26681800			Yes	Fbxl7	Yes	LINE/L1/L1Md_T	213764	Fbxl7	0.939	0.835	0.283
chr15	28258801	28259400			Yes	Dnah5	Yes	LINE/L1/L1Md_T	55036	Dnah5	0.839	0.626	0.083
chr15	30447401	30448000			Yes	Ctnnd2	Yes	LINE/L1/L1Md_T	274809	Ctnnd2	0.901	0.75	0.264
chr15	30754001	30754600			Yes	Ctnnd2	Yes	LINE/L1/L1Md_T	284525	4930430F21Rik	0.925	0.783	0.296
chr15	31200601	31201200					Yes	LINE/L1/L1Md_T	23184	Dap	0.909	0.805	0.224
chr15	32832801	32833400					Yes	LINE/L1/L1Md_T	87322	Sdc2	0.776	0.604	0.086
chr15	35589601	35590200			Yes	Vps13b	Yes	LINE/L1/L1Md_T	70718	Mir599	0.794	0.72	0.16
chr15	38177201	38177800					Yes	LTR/ERVK/RLTR26C_MM	41402	Odf1	0.781	0.587	0.178
chr15	38259401	38260000							40199	Odf1	0.709	0.592	0.104
chr15	38915001	38915400							18508	Baalc	0.868	0.595	0.194
chr15	42650601	42651000			Yes	Angpt1	Yes	LINE/L1/L1Md_T	25977	Angpt1	0.92	0.854	0.308
chr15	43293201	43293600					Yes	LINE/L1/L1Md_F2	10465	Eif3e	0.804	0.679	0.101
chr15	44016601	44017200					Yes	LINE/L1/L1Md_T	146572	Tmem74	0.926	0.66	0.27
chr15	45589801	45590400					Yes	LINE/L1/L1Md_T	474867	Kcnv1	0.823	0.678	0.151
chr15	47562401	47563000					Yes	LINE/L1/Lx	939097	4930548G14Rik	0.89	0.743	0.242
chr15	51111401	51112200					Yes	LINE/L1/L1Md_A	221360	Trps1	0.896	0.849	0.281
chr15	52477801	52478600							182249	Slc30a8	0.91	0.56	0.146
chr15	53983801	53984400							81365	Samd12	0.868	0.719	0.252
chr15	56907801	56908600					Yes	LINE/L1/L1Md_T	213255	Has2	0.894	0.747	0.242
chr15	57935801	57936200	Yes	Tbc1d31	Yes	Tbc1d31			23603	Tbc1d31	0.887	0.857	0.251
chr15	65272801	65273400					Yes	LINE/L1/L1Md_T	350505	Adcy8	0.69	0.518	0.079
chr15	65738201	65738600					Yes	LINE/L1/L1Md_T	48440	Efr3a	0.939	0.739	0.321
chr15	72094801	72095400					Yes	LINE/L1/L1Md_T	60574	Col22a1	0.897	0.706	0.167
chr15	73428601	73429200							5410	Ptk2	0.926	0.825	0.281
chr15	73562001	73562400	Yes	Dennd3	Yes	Dennd3			34126	Slc45a4	0.851	0.651	0.224
chr15	74588601	74589000	Yes	Bai1	Yes	Bai1			47318	Mroh4	0.73	0.41	0.116
chr15	74749601	74750200	Yes	Lynx1					2779	Lynx1	0.721	0.554	0.105
chr15	74799401	74800200	Yes	Ly6k	Yes	Ly6k			0	Ly6k	0.798	0.705	0.044
chr15	75974801	75975200	Yes	Zfp707					5617	Zfp707	0.94	0.837	0.288
chr15	76179401	76180000	Yes	Plec					15710	Plec	0.902	0.702	0.3
chr15	76328801	76329600	Yes	Exosc4	Yes	Exosc4			1405	Exosc4	0.797	0.619	0.078
chr15	76699001	76699400	Yes	Gpt	Yes	Gpt			2141	Mfsd3	0.938	0.766	0.262
chr15	76900601	76901200	Yes	Commd5					661	Commd5	0.694	0.398	0.026
chr15	76910601	76911200	Yes	Zfp647					6531	Rpl8	0.967	0.83	0.345
chr15	76934001	76934600							8553	Zfp647	0.827	0.602	0.037
chr15	78539801	78540200	Yes	Sstr3					4145	Sstr3	0.721	0.488	0.098
chr15	78592001	78592600							4446	Cyth4	0.784	0.598	0.128
chr15	78759001	78759600	Yes	Mfng	Yes	Mfng			13845	Mfng	0.826	0.613	0.221
chr15	78957001	78957600	Yes	Triobp	Yes	Triobp			9278	Triobp	0.683	0.442	0.072
chr15	78967401	78968200	Yes	Triobp					14855	Triobp	0.81	0.533	0.075
chr15	79159001	79159400	Yes	Sox10	Yes	Sox10			5090	Sox10	0.768	0.67	0.163
chr15	79617001	79617800	Yes	Fam227a	Yes	Fam227a			11892	Dmc1	0.788	0.453	0.157
chr15	79918401	79919000	Yes	Cbx7	Yes	Cbx7			13646	Cbx7	0.91	0.932	0.3
chr15	79981201	79981800					Yes	LINE/L1/L1MD1--LTR/ERVK/RMER17B	17226	Mir7213	0.874	0.596	0.244
chr15	80211201	80212400	Yes	Mgat3					21679	Mief1	0.921	0.709	0.26
chr15	80372001	80372600	Yes	Cacna1i	Yes	Cacna1i			84764	Cacna1i	0.83	0.678	0.149
chr15	80395201	80396000	Yes	Cacna1i					107964	Cacna1i	0.806	0.611	0.183
chr15	80929001	80929600	Yes	Tnrc6b	Yes	Tnrc6b			10438	Mir5113	0.808	0.726	0.046
chr15	80978601	80979000			Yes	Sgsm3			837	Sgsm3	0.832	0.64	0.214
chr15	82064001	82065200	Yes	4930407I10Rik					4851	4930407I10Rik	0.817	0.746	0.194
chr15	82170401	82171200	Yes	Srebf2	Yes	Srebf2			23133	Srebf2	0.811	0.713	0.124
chr15	82493601	82494200					Yes	LINE/L1/L1Md_F3	41225	Cyp2d9	0.775	0.674	0.069
chr15	82494401	82494800					Yes	LINE/L1/L1Md_F3--LINE/L1/Lx	42025	Cyp2d9	0.869	0.506	0.203
chr15	83512401	83513000					Yes	LTR/ERV1/RMER21A	1494	Ttll1	0.681	0.445	0.055
chr15	84406201	84406800	Yes	1810041L15Rik	Yes	1810041L15Rik			40297	1810041L15Rik	0.746	0.654	0.128
chr15	84772401	84773000							52135	Gm20556	0.92	0.828	0.273
chr15	85653201	85653800							49972	Mirlet7bhg	0.805	0.419	0.205
chr15	85679201	85679600							24172	Mirlet7bhg	0.854	0.673	0.245
chr15	85900801	85901400	Yes	Celsr1	Yes	Celsr1			21475	Trmu	0.855	0.72	0.206
chr15	86031801	86032400	Yes	Celsr1					1377	Celsr1	0.912	0.704	0.241
chr15	86195001	86195600					Yes	rRNA/rRNA/LSU-rRNA_Hsa	8860	Cerk	0.863	0.654	0.18
chr15	88123801	88124400							190473	B230214G05Rik	0.898	0.76	0.224
chr15	89336401	89336800	Yes	Miox	Yes	Miox			1929	Miox	0.885	0.807	0.22
chr15	89457601	89458200	Yes	Mapk8ip2					3691	Mapk8ip2	0.91	0.645	0.108
chr15	89526601	89527000			Yes	Shank3			26745	Shank3	0.881	0.8	0.262
chr15	89542801	89543200	Yes	Shank3	Yes	Shank3			25125	Acr	0.832	0.722	0.202
chr15	89765201	89766000							75860	Syt10	0.785	0.648	0.119
chr15	90192801	90193400					Yes	LINE/L1/L1Md_T	30910	Alg10b	0.927	0.79	0.297
chr15	95576201	95576800							47949	Nell2	0.842	0.768	0.208
chr15	97151601	97152200							94906	Pced1b	0.919	0.817	0.316
chr15	97379601	97380000			Yes	Pced1b			132314	Amigo2	0.683	0.365	0.059
chr15	97456801	97457400							209514	Amigo2	0.835	0.717	0.17
chr15	98107401	98108000			Yes	Pfkm	Yes	LINE/L1/Lx8b	470	Pfkm	0.838	0.61	0.238
chr15	98225801	98226400					Yes	LINE/L1/Lx8	4745	Olfr287	0.799	0.606	0.114
chr15	98497601	98498200	Yes	Olfr279					128	Olfr279	0.865	0.715	0.262
chr15	98596201	98596600	Yes	Adcy6	Yes	Adcy6			11033	Adcy6	0.906	0.768	0.286
chr15	98720401	98721200	Yes	Ccdc65	Yes	Ccdc65			6998	Fkbp11	0.787	0.51	0.118
chr15	99425801	99426400	Yes	Nckap5l					31348	Nckap5l	0.927	0.809	0.299
chr15	99696201	99696800	Yes	Asic1	Yes	Asic1			4447	Asic1	0.775	0.77	0.169
chr15	99712601	99713200	Yes	Smarcd1					4392	Gpd1	0.834	0.752	0.172
chr15	100324001	100324600							10328	Mettl7a3	0.74	0.711	0.131
chr15	100578001	100578400	Yes	Pou6f1					7965	Pou6f1	0.849	0.608	0.224
chr15	101463401	101464000	Yes	Krt81	Yes	Krt85			0	Krt81	0.873	0.68	0.189
chr15	101567801	101568200	Yes	Krt75	Yes	Krt75			4851	4732456N10Rik	0.724	0.445	0.118
chr15	101573401	101574000	Yes	Krt75					0	Krt75	0.84	0.779	0.149
chr15	101785801	101786200	Yes	Krt72	Yes	Krt72			258	Krt72	0.9	0.682	0.285
chr15	102460201	102460600	Yes	Prr13	Yes	Prr13			1032	Prr13	0.84	0.698	0.195
chr16	4475201	4475800							47253	Srl	0.831	0.684	0.204
chr16	7352601	7353000	Yes	Rbfox1	Yes	Rbfox1			282767	Rbfox1	0.724	0.659	0.089
chr16	8530001	8530400			Yes	Abat			16573	Abat	0.85	0.701	0.241
chr16	11185801	11186400							9408	Zc3h7a	0.789	0.656	0.088
chr16	17137201	17137600							4818	Sdf2l1	0.888	0.703	0.254
chr16	17222601	17223200							10386	Hic2	0.795	0.602	0.176
chr16	19035801	19036400					Yes	LTR/ERVK/ETnERV2-int	159052	Hira	0.86	0.608	0.229
chr16	19083001	19083600					Yes	LINE/L1/L1Md_F3	203141	Olfr164	0.761	0.658	0.077
chr16	20530801	20531200	Yes	Dvl3	Yes	Dvl3			4303	Ap2m1	0.922	0.919	0.275
chr16	21653001	21653600	Yes	2510009E07Rik					41065	2510009E07Rik	0.833	0.633	0.072
chr16	21921401	21921800	Yes	Map3k13	Yes	Map3k13			25752	Tmem41a	0.896	0.703	0.272
chr16	22187601	22188200					Yes	LTR/ERVK/RMER13B	24302	Igf2bp2	0.782	0.538	0.135
chr16	26866601	26867000					Yes	LINE/L1/L1Md_T	101245	Gmnc	0.867	0.742	0.238
chr16	29556201	29556800							11337	Atp13a4	0.772	0.676	0.146
chr16	31886001	31886600	Yes	Mfi2	Yes	Mfi2			7192	Mfi2	0.851	0.654	0.24
chr16	32645801	32646200			Yes	Tnk2			1159	Tnk2	0.876	0.739	0.243
chr16	32677801	32678600	Yes	Tnk2	Yes	Tnk2			4648	Tnk2	0.802	0.567	0.136
chr16	33763401	33764000	Yes	Heg1	Yes	Heg1			30036	Muc13	0.908	0.646	0.169
chr16	33766401	33767000	Yes	Heg1	Yes	Heg1			27036	Muc13	0.694	0.551	0.039
chr16	35645201	35646200	Yes	Sema5b	Yes	Sema5b			103840	Sema5b	0.868	0.734	0.133
chr16	36494601	36495200	Yes	Casr					39209	Stfa3	0.944	0.813	0.289
chr16	36887401	36888000	Yes	Golgb1	Yes	Golgb1--4930565N06Rik			2391	Golgb1	0.858	0.798	0.149
chr16	37854001	37854600							13799	Lrrc58	0.816	0.69	0.214
chr16	38253801	38254200	Yes	Nr1i2	Yes	Nr1i2			40624	Nr1i2	0.742	0.443	0.118
chr16	38373401	38374600	Yes	Popdc2	Yes	Popdc2			11192	Popdc2	0.861	0.657	0.215
chr16	38392401	38392800							30192	Popdc2	0.845	0.562	0.237
chr16	41575201	41575800			Yes	Lsamp	Yes	LINE/L1/L1Md_T	41860	Lsamp	0.774	0.523	0.121
chr16	43142801	43143400			Yes	Zbtb20	Yes	LINE/L1/L1Md_T	103883	Zbtb20	0.882	0.756	0.139
chr16	43618201	43618800	Yes	Zbtb20	Yes	Zbtb20			21854	Mir568	0.852	0.417	0.214
chr16	43710801	43711400							46617	Tigit	0.909	0.747	0.271
chr16	47078801	47079200							581834	Pvrl3	0.887	0.746	0.287
chr16	48497201	48497800			Yes	Morc1	Yes	LINE/L1/L1Md_T	65965	Morc1	0.81	0.58	0.115
chr16	57593001	57593600			Yes	Cmss1	Yes	LINE/L1/L1Md_T	13267	Cmss1	0.911	0.843	0.234
chr16	58005001	58005600					Yes	LINE/L1/L1Md_Gf	250264	Col8a1	0.892	0.699	0.153
chr16	59900001	59900800			Yes	Epha6	Yes	LINE/L1/L1Md_T--LINE/L1/L1Md_T	260662	Arl6	0.954	0.867	0.337
chr16	60941801	60942400							336270	Epha6	0.908	0.821	0.208
chr16	61369601	61370400					Yes	LINE/L1/L1Md_T	764070	Epha6	0.859	0.742	0.167
chr16	65061801	65062400			Yes	Htr1f	Yes	LINE/L1/L1Md_T	43384	Htr1f	0.863	0.659	0.161
chr16	76292401	76292800	Yes	Nrip1					80249	Nrip1	0.899	0.814	0.291
chr16	77193001	77193400					Yes	LINE/L1/L1Md_T	135927	2810055G20Rik	0.974	0.84	0.336
chr16	84549001	84549600							130188	4930529L06Rik	0.749	0.594	0.118
chr16	84793201	84793800			Yes	Jam2	Yes	LINE/L2/L2	19079	Jam2	0.892	0.735	0.276
chr16	85080001	85080400	Yes	App	Yes	App			93307	App	0.941	0.893	0.286
chr16	87738401	87738800							39448	Bach1	0.901	0.594	0.186
chr16	89329001	89329400					Yes	LINE/L1/L1Md_T	74374	Krtap21-1	0.869	0.721	0.269
chr16	89772601	89773200							45152	Tiam1	0.94	0.838	0.169
chr16	89789001	89789600	Yes	Tiam1					28752	Tiam1	0.895	0.854	0.203
chr16	89884401	89885200	Yes	Tiam1	Yes	Tiam1			66049	Tiam1	0.939	0.926	0.256
chr16	89896401	89896800			Yes	Tiam1			64027	Tiam1	0.789	0.676	0.18
chr16	89897601	89898600	Yes	Tiam1	Yes	Tiam1			62227	Tiam1	0.888	0.762	0.179
chr16	91514401	91514800							29187	Ifnar1	0.712	0.548	0.103
chr16	91591201	91591600			Yes	Tmem50b			6080	Tmem50b	0.846	0.595	0.196
chr16	91611201	91611800							7199	Dnajc28	0.763	0.495	0.135
chr16	91891201	91891800			Yes	Itsn1	Yes	LTR/ERVL-MaLR/MTC	39830	Atp5o	0.851	0.628	0.182
chr16	91985001	91985400							53371	Atp5o	0.863	0.698	0.219
chr16	92644001	92644600	Yes	Runx1	Yes	Runx1			52729	Runx1	0.787	0.516	0.163
chr16	93705401	93706200					Yes	LTR/ERV1/RLTR4_MM-int--LTR/ERV1/RLTR4_Mm	5706	Dopey2	0.903	0.762	0.186
chr16	93919601	93920000	Yes	Cldn14					9567	Cldn14	0.852	0.459	0.249
chr16	94534601	94535000							7972	Dscr3	0.886	0.823	0.272
chr16	94549401	94550200							20005	Dyrk1a	0.826	0.582	0.188
chr16	96820601	96821200	Yes	Dscam	Yes	Dscam			349535	Dscam	0.914	0.66	0.314
chr17	3043801	3044400							39783	Pisd-ps2	0.77	0.615	0.111
chr17	5271201	5271600			Yes	Arid1b			147167	Ldhal6b	0.909	0.795	0.306
chr17	6493801	6494200							42807	Tmem181b-ps	0.747	0.455	0.126
chr17	7772801	7773400	Yes	Fndc1					31574	Fndc1	0.885	0.707	0.253
chr17	8260801	8261200							15744	Ccr6	0.683	0.481	0.077
chr17	12909601	12910000	Yes	Pnldc1	Yes	Pnldc1			0	Pnldc1	0.73	0.465	0.125
chr17	15785601	15786200					Yes	LINE/L1/Lx4A	40386	Rgmb	0.796	0.6	0.096
chr17	19104001	19104600					Yes	LINE/L1/L1Md_T	50509	Vmn2r98	0.758	0.574	0.143
chr17	23557601	23558200	Yes	Zfp213					6026	Zfp213	0.956	0.836	0.277
chr17	23610401	23611000	Yes	Zscan10					9576	Zscan10	0.788	0.637	0.086
chr17	25244201	25244600	Yes	Baiap3	Yes	Baiap3			1038	Mir3547	0.843	0.838	0.184
chr17	25745001	25745400	Yes	Mslnl	Yes	Mslnl			8927	Msln	0.803	0.731	0.15
chr17	26432001	26432400	Yes	Neurl1b	Yes	Neurl1b			17037	Neurl1b	0.811	0.702	0.133
chr17	27052001	27052600							4703	Itpr3	0.842	0.72	0.238
chr17	27538601	27539000					Yes	LTR/ERVK/RLTR53_Mm	17573	Hmga1	0.762	0.682	0.103
chr17	27551801	27552200							4373	Hmga1	0.865	0.718	0.164
chr17	27719801	27720200	Yes	Spdef	Yes	Spdef			8751	Spdef	0.715	0.536	0.113
chr17	28391001	28391600							25858	Tulp1	0.8	0.577	0.195
chr17	28538001	28538600	Yes	Armc12	Yes	Armc12			7141	Armc12	0.95	0.698	0.269
chr17	28814201	28814600	Yes	Brpf3	Yes	Brpf3			13076	Brpf3	0.786	0.671	0.168
chr17	30598401	30598800			Yes	Glo1	Yes	LTR/ERVK/RLTR9D	13859	Glo1	0.811	0.572	0.145
chr17	31114001	31114400	Yes	Abcg1	Yes	Abcg1			15211	Tff3	0.839	0.609	0.207
chr17	31851201	31851600	Yes	Sik1	Yes	Sik1			4192	Sik1	0.871	0.827	0.242
chr17	31871401	31871800							15609	Sik1	0.81	0.601	0.204
chr17	32122201	32122600	Yes	Notch3					30778	Pdxk-ps	0.84	0.752	0.194
chr17	32333601	32334200			Yes	Akap8l			12448	Akap8	0.884	0.727	0.218
chr17	32876801	32877600							14003	Zfp870	0.758	0.577	0.106
chr17	32952001	32952600			Yes	Cyp4f41-ps			4640	Cyp4f13	0.807	0.707	0.165
chr17	33139201	33139600	Yes	Morc2b					83	Morc2b	0.768	0.656	0.147
chr17	33911401	33912200	Yes	Daxx	Yes	Daxx			1801	Daxx	0.951	0.89	0.21
chr17	33917201	33917800	Yes	Zbtb22					1026	Zbtb22	0.895	0.835	0.267
chr17	34022201	34022600	Yes	Ring1	Yes	Ring1			2080	Ring1	0.904	0.727	0.202
chr17	34022801	34023400	Yes	Ring1	Yes	Ring1			1280	Ring1	0.956	0.879	0.344
chr17	34256001	34256600					Yes	LTR/ERVK/RMER17D2	6626	H2-Ab1	0.702	0.684	0.06
chr17	34594001	34594400	Yes	Pbx2	Yes	Pbx2			1531	Pbx2	0.744	0.617	0.074
chr17	34645601	34646800	Yes	Fkbpl					345	Atf6b	0.908	0.745	0.241
chr17	34680001	34680800			Yes	Tnxb			9467	Tnxb	0.837	0.569	0.103
chr17	34837801	34838600	Yes	Dxo	Yes	Dxo			783	Dxo	0.696	0.622	0.08
chr17	34896201	34897000	Yes	Zbtb12					1491	Ehmt2	0.856	0.495	0.227
chr17	34911201	34911800	Yes	Ehmt2	Yes	Ehmt2			2665	Slc44a4	0.932	0.831	0.198
chr17	34934001	34935000	Yes	Neu1	Yes	Neu1			2749	Neu1	0.835	0.627	0.128
chr17	34978001	34978800	Yes	Hspa1l					3053	Lsm2	0.815	0.597	0.104
chr17	35127201	35127600	Yes	D17H6S53E					800	D17H6S53E	0.77	0.682	0.154
chr17	35220401	35221200	Yes	Nfkbil1	Yes	Nfkbil1			14615	Nfkbil1	0.902	0.737	0.169
chr17	35520601	35521000	Yes	Cchcr1	Yes	Cchcr1			3486	Cchcr1	0.923	0.801	0.276
chr17	35682001	35682400	Yes	Ddr1					8319	Gtf2h4	0.892	0.791	0.192
chr17	36707401	36707800					Yes	LINE/L1/L1Md_T	35204	H2-M1	0.917	0.837	0.199
chr17	36869801	36870200	Yes	Trim10					228	Trim10	0.771	0.377	0.17
chr17	42884801	42885400							8377	Cd2ap	0.738	0.452	0.126
chr17	45514201	45514800	Yes	Aars2	Yes	Aars2			7361	Aars2	0.901	0.72	0.26
chr17	46073801	46074400							36603	Mrps18a	0.848	0.505	0.187
chr17	46447401	46448000	Yes	Ttbk1	Yes	Ttbk1			8924	Slc22a7	0.747	0.54	0.146
chr17	46651401	46651800	Yes	Cul7	Yes	Cul7			1064	Cul7	0.828	0.515	0.226
chr17	46682401	46683000	Yes	Mea1--Ppp2r5d	Yes	Mea1			1222	Mea1	0.932	0.904	0.263
chr17	47152001	47152400			Yes	Trerf1			11060	Trerf1	0.755	0.534	0.127
chr17	47744201	47744600			Yes	Tfeb			6271	Tfeb	0.918	0.655	0.281
chr17	47867401	47867800	Yes	Foxp4					32710	Mdfi	0.851	0.718	0.246
chr17	47868201	47868600	Yes	Foxp4					33510	Mdfi	0.788	0.776	0.177
chr17	49458601	49459000	Yes	Daam2	Yes	Daam2			30238	Mocs1	0.954	0.692	0.319
chr17	49761601	49762200			Yes	Kif6			146430	Kif6	0.858	0.698	0.228
chr17	53804001	53804600					Yes	LINE/L1/L1Md_F3	41358	Sult1c2	0.843	0.803	0.068
chr17	53936001	53936600					Yes	LINE/L1/L1Md_T	54031	Sult1c1	0.935	0.889	0.157
chr17	55482401	55483000	Yes	St6gal2	Yes	St6gal2			36685	St6gal2	0.897	0.69	0.279
chr17	56189401	56190000	Yes	Dpp9	Yes	Dpp9			5481	D17Wsu104e	0.858	0.824	0.207
chr17	56258001	56258800	Yes	Fem1a					1209	Fem1a	0.943	0.814	0.302
chr17	56428601	56429200	Yes	Ptprs	Yes	Ptprs			9692	Mir6977	0.91	0.656	0.203
chr17	56512401	56512800	Yes	Znrf4					0	Znrf4	0.704	0.627	0.073
chr17	56846401	56846800	Yes	Acsbg2	Yes	Acsbg2			15393	Rfx2	0.899	0.757	0.276
chr17	57492801	57493200					Yes	LINE/L1/Lx3A	52114	Vmn2r120	0.892	0.615	0.285
chr17	60783201	60783800					Yes	LINE/L1/L1Md_F3--LINE/L1/L1Md_T	533951	Mir466g	0.881	0.636	0.194
chr17	63247601	63248200			Yes	Fbxl17	Yes	LINE/L1/L1Md_T	252380	Fbxl17	0.909	0.683	0.23
chr17	64423801	64424200					Yes	LINE/L1/L1Md_F2	16605	Mir6420	0.888	0.779	0.288
chr17	65331201	65331800			Yes	Tmem232	Yes	LINE/L1/L1Md_T	208982	Tmem232	0.78	0.594	0.143
chr17	65849801	65850400	Yes	Ralbp1	Yes	Ralbp1			34523	Ralbp1	0.908	0.775	0.274
chr17	65905201	65905800							19446	Ralbp1	0.796	0.559	0.18
chr17	66379601	66380200	Yes	Mtcl1					69550	Mtcl1	0.946	0.813	0.33
chr17	70516001	70516800	Yes	Dlgap1					5309	Dlgap1	0.743	0.606	0.11
chr17	70823401	70824000							22777	Tgif1	0.854	0.603	0.242
chr17	77232601	77233200					Yes	LINE/L1/L1Md_T	967047	Crim1	0.932	0.758	0.325
chr17	78591601	78592000			Yes	Vit			83539	Vit	0.754	0.565	0.14
chr17	84571401	84572200	Yes	Plekhh2	Yes	Plekhh2			54298	Dync2li1	0.817	0.382	0.087
chr17	84692201	84692800	Yes	Abcg8	Yes	Abcg8			9081	Abcg8	0.862	0.641	0.2
chr17	84814601	84815200							23815	Lrpprc	0.836	0.705	0.188
chr17	87041401	87042200							15841	Cript	0.743	0.53	0.109
chr17	88431401	88432200							8511	Foxn2	0.886	0.545	0.247
chr17	88636401	88636800	Yes	Ston1					9847	Ston1	0.744	0.766	0.134
chr17	88755001	88755400			Yes	Lhcgr			36576	Lhcgr	0.909	0.665	0.295
chr17	91087601	91088400	Yes	Nrxn1	Yes	Nrxn1			4402	Nrxn1	0.753	0.484	0.131
chr17	91765001	91765600					Yes	LINE/L1/L1Md_F2	672199	Nrxn1	0.857	0.694	0.241
chr17	93289201	93289800					Yes	LINE/L1/L1Md_T--LINE/L1/L1_Mus4	89780	Adcyap1	0.813	0.618	0.162
chr18	5987201	5987800					Yes	LTR/ERVK/RMER13B	148298	Arhgap12	0.82	0.806	0.19
chr18	8227601	8228000							358405	Wac	0.948	0.892	0.324
chr18	9495401	9496000					Yes	LINE/L1/L1_Mus3	45251	Ccny	0.875	0.492	0.188
chr18	10541801	10542400	Yes	Greb1l	Yes	Greb1l			67952	Esco1	0.89	0.77	0.22
chr18	21061801	21062200					Yes	LTR/ERVK/RLTR9E	10143	Mep1b	0.889	0.695	0.266
chr18	22248001	22248600					Yes	LINE/L1/L1Md_F3	76605	Ccdc178	0.871	0.773	0.255
chr18	23794601	23795200			Yes	Mapre2	Yes	LINE/L1/L1Md_T	8769	Mapre2	0.82	0.686	0.182
chr18	24071201	24071800					Yes	LTR/ERV1/RLTR1D	50019	Ino80c	0.855	0.616	0.192
chr18	32431401	32432000	Yes	Bin1	Yes	Bin1			53117	A830052D11Rik	0.761	0.502	0.136
chr18	33798401	33799000	Yes	Epb4.1l4a	Yes	Epb4.1l4a			3510	2410004N09Rik	0.93	0.78	0.258
chr18	35858201	35859400	Yes	Cxxc5	Yes	Cxxc5			28384	Cxxc5	0.903	0.767	0.211
chr18	36663801	36664200	Yes	Eif4ebp3					0	Eif4ebp3	0.726	0.54	0.097
chr18	37265601	37266400	Yes	Pcdhb1	Yes	Pcdha4-g			604	Pcdhb1	0.849	0.75	0.157
chr18	37295201	37295800	Yes	Pcdhb2	Yes	Pcdha4-g			362	Pcdhb2	0.777	0.689	0.146
chr18	37301001	37301600	Yes	Pcdhb3	Yes	Pcdha4-g			203	Pcdhb3	0.777	0.737	0.048
chr18	37475201	37475800	Yes	Pcdhb15	Yes	Pcdha4-g			1656	Pcdhb15	0.805	0.728	0.203
chr18	37479601	37480000	Yes	Pcdhb16	Yes	Pcdha4-g			1834	Pcdhb16	0.667	0.594	0.062
chr18	37485601	37486400	Yes	Pcdhb17	Yes	Pcdha4-g			581	Pcdhb17	0.802	0.734	0.108
chr18	37505601	37506200	Yes	Pcdhb20	Yes	Pcdha4-g			1338	Pcdhb20	0.776	0.737	0.139
chr18	37675001	37675800	Yes	Pcdhga3	Yes	Pcdha4-g--Pcdhga1--Pcdhga2			667	Pcdhga3	0.847	0.726	0.124
chr18	37686201	37686600	Yes	Pcdhga4	Yes	Pcdha4-g--Pcdhga1--Pcdhga2--Pcdhga3--Pcdhgb1			802	Pcdhga4	0.803	0.779	0.098
chr18	37716001	37716600	Yes	Pcdhga7	Yes	Pcdha4-g--Pcdhga1--Pcdhga2--Pcdhga3--Pcdhgb1--Pcdhga4--Pcdhgb2--Pcdhga5--Pcdhga6			1168	Pcdhga7	0.821	0.817	0.16
chr18	37981801	37982400	Yes	Arap3	Yes	Arap3			7184	Mir6981	0.884	0.714	0.21
chr18	38363601	38364000					Yes	LTR/ERVK/RMER17B	24608	Gnpda1	0.838	0.626	0.175
chr18	50268001	50268600					Yes	LINE/L1/L1Md_T	9768	Fam170a	0.848	0.67	0.174
chr18	52204601	52205200					Yes	LINE/L1/L1Md_T--LINE/L1/L1Md_F2	81055	Mir28a	0.917	0.815	0.272
chr18	52876201	52877000			Yes	Sncaip--Mir467f	Yes	LINE/L1/L1Md_T	25647	Mir467f	0.825	0.646	0.158
chr18	56558001	56558600			Yes	Aldh7a1			3698	Aldh7a1	0.902	0.75	0.238
chr18	60779001	60779800							4406	Rps14	0.895	0.741	0.182
chr18	61640601	61641200			Yes	Gm20748			949	Gm20748	0.902	0.565	0.238
chr18	61649001	61649600	Yes	Mir143	Yes	Mir143hg			0	Mir143	0.872	0.332	0.231
chr18	61697401	61698000	Yes	Pcyox1l	Yes	Pcyox1l			9467	Il17b	0.953	0.908	0.35
chr18	61953201	61954000			Yes	Sh3tc2			127	Sh3tc2	0.914	0.615	0.248
chr18	64428001	64429000							60066	Fech	0.872	0.568	0.226
chr18	67227601	67228200	Yes	Mppe1	Yes	Mppe1			17630	Mppe1	0.899	0.759	0.297
chr18	70644001	70644400							75710	Mbd2	0.88	0.702	0.256
chr18	72576801	72577400					Yes	LINE/L1/L1Md_Gf	225732	Dcc	0.85	0.674	0.218
chr18	73970601	73971000	Yes	Mapk4					46906	D730045A05Rik	0.848	0.769	0.239
chr18	74217001	74217600	Yes	Cxxc1	Yes	Cxxc1			790	Cxxc1	0.888	0.717	0.204
chr18	75353601	75354400							12964	Smad7	0.913	0.618	0.186
chr18	75394001	75394600	Yes	Smad7					26637	Smad7	0.908	0.818	0.288
chr18	75760201	75760600							59577	Zbtb7c	0.865	0.751	0.231
chr18	77282001	77282400	Yes	Loxhd1	Yes	Loxhd1			44	Loxhd1	0.858	0.717	0.239
chr18	78755401	78755800	Yes	Setbp1					158451	Slc14a2	0.882	0.609	0.187
chr18	80886401	80886800			Yes	Atp9b	Yes	LINE/L1/L1Md_T	47258	Atp9b	0.958	0.869	0.357
chr18	80973601	80975000	Yes	Sall3	Yes	Sall3			11578	Sall3	0.909	0.7	0.142
chr18	81927001	81927800							64280	Mir5127	0.729	0.366	0.097
chr18	82554201	82554800	Yes	Mbp	Yes	Mbp			0	Mbp	0.89	0.754	0.238
chr18	82764201	82764800							5162	2210420H20Rik	0.775	0.496	0.105
chr18	83011401	83011800							90841	4930592I03Rik	0.708	0.672	0.094
chr18	86207801	86208400					Yes	LINE/L1/L1Md_T--LINE/L1/L1_Mus3	186551	Neto1	0.893	0.688	0.185
chr18	90374001	90374400					Yes	LINE/L1/L1Md_T	135753	Tmx3	0.855	0.874	0.112
chr19	4153001	4153600	Yes	Coro1b	Yes	Coro1b			1045	Ptprcap	0.756	0.759	0.138
chr19	4156001	4156400	Yes	Ptprcap					1356	Ptprcap	0.834	0.735	0.135
chr19	4290801	4291200	Yes	Adrbk1	Yes	Adrbk1			7664	Ankrd13d	0.812	0.799	0.181
chr19	5640801	5641400	Yes	Rela	Yes	Rela			3312	Rela	0.853	0.809	0.217
chr19	6070401	6071000	Yes	Vps51	Yes	Vps51			2551	Tm7sf2	0.906	0.772	0.299
chr19	6184401	6185000	Yes	1700123I01Rik	Yes	1700123I01Rik			0	1700123I01Rik	0.796	0.586	0.193
chr19	6320001	6320400	Yes	Cdc42bpg	Yes	Cdc42bpg			13545	Cdc42bpg	0.901	0.834	0.3
chr19	6322001	6322400	Yes	Cdc42bpg	Yes	Cdc42bpg			12578	Men1	0.866	0.786	0.235
chr19	6339601	6340000	Yes	Men1	Yes	Men1			1159	Map4k2	0.911	0.877	0.302
chr19	6375601	6376200	Yes	Sf1	Yes	Sf1			8228	Pygm	0.942	0.739	0.158
chr19	6914001	6914400	Yes	Esrra--Mir6990	Yes	Esrra			0	Mir6990	0.828	0.706	0.118
chr19	6985201	6985800	Yes	Vegfb	Yes	Vegfb			1851	Vegfb	0.808	0.473	0.075
chr19	10603401	10604000			Yes	Dak			258	Dak	0.878	0.781	0.211
chr19	10798201	10798800	Yes	Cd6	Yes	Cd6			31258	Cd6	0.814	0.558	0.211
chr19	12247401	12248000			Yes	Mir466f-1	Yes	LINE/L1/Lx3C--LINE/L1/Lx3C	5742	Olfr262	0.885	0.719	0.119
chr19	15362601	15363000							561622	Psat1	0.953	0.671	0.283
chr19	16266801	16267200			Yes	Gnaq			47804	Mir496b	0.96	0.902	0.344
chr19	17309401	17309800							29705	Gcnt1	0.959	0.86	0.325
chr19	25592401	25592800			Yes	Dmrt1	Yes	LINE/L1/L1MB3	17736	Dmrt3	0.918	0.627	0.315
chr19	28155401	28156000					Yes	LINE/L1/L1Md_T	144235	Rfx3	0.894	0.722	0.289
chr19	28763201	28763800							71365	Slc1a1	0.929	0.597	0.293
chr19	29230001	29230400							21402	Jak2	0.824	0.453	0.152
chr19	29985001	29985400							18389	Trpd52l3	0.798	0.547	0.18
chr19	35666401	35667200					Yes	LINE/L1/Lx5--LINE/L1/L1Md_T	390160	Htr7	0.791	0.643	0.102
chr19	36713001	36713600					Yes	LTR/ERVK/RLTR44B	23004	Ppp1r3c	0.805	0.683	0.158
chr19	38760001	38760400	Yes	Plce1	Yes	Plce1			58837	Noc3l	0.894	0.635	0.279
chr19	39145401	39146200			Yes	Cyp2c66	Yes	LINE/L1/L1Md_A	31504	Cyp2c66	0.715	0.634	0.062
chr19	39157001	39157400			Yes	Cyp2c66	Yes	LINE/L1/L1Md_F3	43104	Cyp2c66	0.834	0.688	0.225
chr19	40275801	40276600							4185	Pdlim1	0.891	0.524	0.206
chr19	40813401	40813800							17478	Ccnj	0.797	0.565	0.121
chr19	42059801	42060200	Yes	Hoga1	Yes	Hoga1			7574	4933411K16Rik	0.851	0.581	0.225
chr19	43427001	43427600							12835	Cnnm1	0.831	0.726	0.198
chr19	43505201	43505600			Yes	Got1			19005	Got1	0.911	0.801	0.232
chr19	43830201	43830600	Yes	Abcc2	Yes	Abcc2			8202	Gm10768	0.855	0.848	0.238
chr19	43852201	43852600	Yes	Dnmbp	Yes	Dnmbp			13399	Gm10768	0.947	0.812	0.329
chr19	43889801	43890200			Yes	Dnmbp			49998	Dnmbp	0.897	0.647	0.238
chr19	43980601	43981200	Yes	Cpn1	Yes	Cpn1			5320	Cpn1	0.951	0.908	0.291
chr19	45024801	45025400	Yes	Lzts2	Yes	Lzts2			6667	Lzts2	0.944	0.914	0.267
chr19	45025601	45026400	Yes	Lzts2	Yes	Lzts2			7467	Lzts2	0.937	0.878	0.224
chr19	45028401	45028800	Yes	Pdzd7	Yes	Pdzd7			10267	Lzts2	0.875	0.783	0.214
chr19	47832201	47832800			Yes	Wdr96			4561	Wdr96	0.859	0.511	0.222
chr19	52956801	52957200							33621	AA387883	0.902	0.784	0.252
chr19	57324601	57325400	Yes	B230217O12Rik	Yes	B230217O12Rik			35499	B230217O12Rik	0.872	0.548	0.105
chr19	58512201	58512800	Yes	Ccdc172	Yes	Ccdc172			200	Ccdc172	0.88	0.685	0.273
chr19	61198401	61199000							22092	Gm7102	0.876	0.758	0.228
chr19	61228601	61229000					Yes	LINE/L1/MusHAL1	183	Csf2ra	0.681	0.551	0.054
chr2	6090001	6090600					Yes	LINE/L1/L1Md_F3	39585	Proser2	0.784	0.591	0.1
chr2	7586601	7587400					Yes	LINE/L1/L1Md_T--LINE/L1/L1ME3	190403	Celf2	0.9	0.819	0.21
chr2	9212601	9213200					Yes	LINE/L1/L1Md_T	23087	1700061F12Rik	0.855	0.64	0.229
chr2	17935801	17936200							60746	H2afb1	0.945	0.725	0.227
chr2	19694401	19694800					Yes	LTR/ERVK/RMER17B	36340	Otud1	0.794	0.558	0.164
chr2	21585001	21585800			Yes	Gpr158	Yes	LINE/L1/L1Md_T	217435	Gpr158	0.881	0.842	0.254
chr2	22164801	22165400					Yes	LINE/L1/L1Md_T	62102	Myo3a	0.884	0.667	0.253
chr2	22734201	22734600							39726	Apbb1ip	0.904	0.734	0.29
chr2	23295801	23296200					Yes	LINE/L1/Lx2B--LINE/L1/L1Md_F3	25045	Nxph2	0.867	0.739	0.214
chr2	24386401	24387000			Yes	Psd4			1005	Psd4	0.896	0.683	0.247
chr2	24927601	24928200	Yes	Arrdc1	Yes	Arrdc1			7081	Arrdc1	0.831	0.863	0.181
chr2	25273201	25273800	Yes	Anapc2	Yes	Anapc2			736	Anapc2	0.892	0.75	0.216
chr2	26138601	26139000	Yes	C330006A16Rik	Yes	C330006A16Rik			543	C330006A16Rik	0.678	0.293	0.05
chr2	26856001	26857200			Yes	Abo	Yes	LTR/ERVL-MaLR/ORR1C2-int	7795	Abo	0.799	0.634	0.175
chr2	27112401	27113200	Yes	Fam163b	Yes	Fam163b			29277	Fam163b	0.821	0.706	0.188
chr2	28582001	28582400			Yes	Gtf3c5			879	Gtf3c5	0.809	0.66	0.186
chr2	30798401	30798800			Yes	1700001O22Rik			2937	1700001O22Rik	0.725	0.512	0.118
chr2	32694601	32695200							426	Fpgs	0.849	0.857	0.23
chr2	32959401	32959800	Yes	Lrsam1	Yes	Lrsam1			1455	Lrsam1	0.827	0.74	0.205
chr2	33515601	33516200							47069	Zbtb43	0.867	0.686	0.214
chr2	34665001	34665800							89432	Gapvd1	0.821	0.576	0.185
chr2	34833401	34834000							7166	Fbxw2	0.899	0.773	0.209
chr2	39420601	39421200							194263	Ppp6c	0.938	0.87	0.334
chr2	47642401	47643000					Yes	LINE/L1/L1Md_T	1171108	Acvr2a	0.797	0.724	0.187
chr2	51667201	51667600			Yes	Gm13490	Yes	LINE/L1/L1Md_A	39691	Tas2r134	0.909	0.83	0.258
chr2	56471201	56471800					Yes	LINE/L1/L1Md_T	314010	Mir195b	0.845	0.703	0.145
chr2	58215201	58215800					Yes	LINE/L1/L1Md_F2	51228	Gm13546	0.916	0.804	0.267
chr2	60693601	60694200			Yes	Itgb6	Yes	LTR/ERVK/RMER13B	19908	Itgb6	0.88	0.693	0.263
chr2	63397201	63397800					Yes	LINE/L1/L1Md_T	212914	Kcnh7	0.679	0.543	0.077
chr2	63606601	63607200					Yes	LINE/L1/L1Md_T	422314	Kcnh7	0.931	0.757	0.175
chr2	66542801	66543400	Yes	Scn9a	Yes	Gm13629--Scn9a			91562	Scn9a	0.79	0.692	0.176
chr2	69766401	69766800			Yes	Ccdc173			22686	Ccdc173	0.954	0.858	0.239
chr2	72565601	72566400							89383	Cdca7	0.776	0.398	0.14
chr2	73079601	73080000					Yes	LTR/ERVK/RMER17B2	99155	Sp3	0.822	0.687	0.194
chr2	76377201	76377600			Yes	Rbm45			7218	Rbm45	0.842	0.807	0.219
chr2	77344001	77344600					Yes	LTR/ERVK/RMER17B	63409	Sestd1	0.897	0.655	0.272
chr2	79847201	79847800			Yes	Pde1a	Yes	LINE/L1/L1Md_F2	60599	Pde1a	0.855	0.769	0.239
chr2	82916201	82916800					Yes	LTR/ERVL-MaLR/ORR1C1-int--LINE/L1/L1Md_T	727777	Zc3h15	0.945	0.813	0.331
chr2	84086601	84087200					Yes	LINE/L1/L1Md_T	145375	Zswim2	0.736	0.507	0.107
chr2	84430801	84431400					Yes	LINE/L1/Lx8	5535	Calcrl	0.891	0.814	0.26
chr2	88241201	88241600					Yes	LINE/L1/L1Md_T	16171	Olfr1170	0.892	0.778	0.188
chr2	88710801	88711600					Yes	LINE/L1/L1Md_T	9474	Olfr1196	0.88	0.676	0.208
chr2	91175801	91176400	Yes	Madd	Yes	Madd			2921	Madd	0.788	0.642	0.166
chr2	91928201	91929000	Yes	Chrm4					2702	Mdk	0.714	0.639	0.06
chr2	97246001	97246400			Yes	Lrrc4c	Yes	LINE/L1/L1Md_T	221256	Lrrc4c	0.811	0.664	0.186
chr2	98429001	98429600					Yes	LINE/L1/L1Md_Gf	961345	Lrrc4c	0.792	0.663	0.156
chr2	103819201	103819800							8579	4930547E08Rik	0.879	0.623	0.151
chr2	104668201	104668800							43362	Tcp11l1	0.897	0.811	0.264
chr2	106920001	106920800					Yes	LINE/L1/L1Md_F2	49591	Arl14ep	0.784	0.505	0.111
chr2	119293801	119294400	Yes	Vps18					5060	Vps18	0.934	0.888	0.294
chr2	127424801	127425600	Yes	Gpat2	Yes	Gpat2			0	Gpat2	0.878	0.748	0.123
chr2	127793201	127793800					Yes	LINE/L1/L1Md_T	713	1500011K16Rik	0.768	0.485	0.149
chr2	129688001	129688600	Yes	Pdyn					10058	Pdyn	0.951	0.679	0.327
chr2	130628601	130629200	Yes	Ubox5--Fastkd5	Yes	Ubox5--Fastkd5			827	Fastkd5	0.92	0.852	0.302
chr2	136550001	136550600	Yes	Ankef1	Yes	Ankef1			17681	Ankef1	0.866	0.683	0.071
chr2	140226401	140227200					Yes	LTR/ERVK/RLTR10-int	55756	Ndufaf5	0.901	0.827	0.265
chr2	145490201	145490800			Yes	Slc24a3	Yes	LINE/L1/L1Md_F3	64182	Gm14092	0.939	0.899	0.025
chr2	149489401	149490400					Yes	LINE/L1/L1Md_T	84153	Cst10	0.847	0.721	0.157
chr2	150933201	150934000							23608	Gins1	0.772	0.516	0.058
chr2	151965001	151965600							2017	Mir1953	0.858	0.607	0.257
chr2	152057401	152057800					Yes	LTR/ERVK/RLTR26C_MM	23728	Scrt2	0.783	0.557	0.177
chr2	152339601	152340000	Yes	Trib3	Yes	Trib3			4060	Trib3	0.81	0.696	0.184
chr2	152636601	152637000							9594	Rem1	0.819	0.587	0.179
chr2	152829401	152830000	Yes	Bcl2l1	Yes	Bcl2l1			717	Bcl2l1	0.749	0.44	0.122
chr2	153942601	153943200	Yes	Bpifb4	Yes	Bpifb4			1740	Bpifb4	0.892	0.784	0.261
chr2	154614801	154615400			Yes	Zfp341			1434	Zfp341	0.743	0.396	0.134
chr2	155090801	155091400							8679	2310005A03Rik	0.821	0.506	0.207
chr2	155753601	155754600	Yes	Procr	Yes	Procr			2385	Procr	0.874	0.778	0.184
chr2	156008601	156009200	Yes	Ergic3	Yes	Ergic3			477	Ergic3	0.939	0.852	0.337
chr2	156345001	156345600			Yes	Cnbd2			32297	Scand1	0.885	0.781	0.217
chr2	157030801	157031200	Yes	Soga1	Yes	Soga1			23726	Dsn1	0.769	0.534	0.154
chr2	158696001	158696400	Yes	Ppp1r16b	Yes	Ppp1r16b			28867	Ppp1r16b	0.871	0.601	0.243
chr2	160412801	160413400							45736	Mafb	0.871	0.771	0.199
chr2	163062201	163062800	Yes	Mybl2	Yes	Mybl2	Yes	LTR/ERVK/RLTR11B	5289	Mir7003	0.798	0.826	0.177
chr2	163119201	163119800							29600	Gtsf1l	0.722	0.324	0.111
chr2	163151001	163151600							61400	Gtsf1l	0.763	0.581	0.089
chr2	163280801	163281400			Yes	Tox2			55348	Tox2	0.767	0.54	0.119
chr2	163611201	163611800	Yes	Ttpal	Yes	Ttpal			8888	Ttpal	0.874	0.74	0.213
chr2	164354001	164354600	Yes	Slpi--Mir7678	Yes	Slpi			0	Mir7678	0.867	0.703	0.258
chr2	164392601	164393400	Yes	Matn4	Yes	Matn4			9793	Rbpjl	0.73	0.517	0.1
chr2	164507001	164507800	Yes	Pigt	Yes	Pigt			9477	Pigt	0.919	0.894	0.258
chr2	164951201	164951600	Yes	Mmp9	Yes	Mmp9			2983	Mmp9	0.81	0.684	0.188
chr2	165116001	165116400	Yes	Cdh22	Yes	Cdh22			25251	1700025C18Rik	0.726	0.469	0.088
chr2	165363401	165364000							1282	Zfp663	0.717	0.628	0.111
chr2	165855601	165856000			Yes	Zmynd8			2173	Zmynd8	0.892	0.827	0.26
chr2	167070401	167070800							5109	Snord12	0.857	0.782	0.177
chr2	167102001	167102600	Yes	Kcnb1					36709	Snord12	0.719	0.387	0.054
chr2	167104601	167105400	Yes	Kcnb1					39309	Snord12	0.741	0.579	0.061
chr2	167368201	167368600							19023	B4galt5	0.714	0.425	0.071
chr2	167504201	167504800			Yes	Rnf114			11327	Spata2	0.801	0.656	0.124
chr2	167782001	167782400							90825	A530013C23Rik	0.747	0.72	0.134
chr2	167839201	167839800							92526	Ptpn1	0.828	0.69	0.207
chr2	168119001	168119600							34913	E130018N17Rik	0.655	0.366	0.038
chr2	168231601	168232200	Yes	Mocs3					980	Mocs3	0.823	0.616	0.108
chr2	168570601	168571400	Yes	Nfatc2	Yes	Nfatc2			18965	Nfatc2	0.884	0.759	0.202
chr2	168799001	168799600							31800	Sall4	0.79	0.385	0.098
chr2	168893601	168894000							61587	Zfp64	0.79	0.671	0.173
chr2	168894201	168894600							60987	Zfp64	0.842	0.692	0.225
chr2	168925601	168927000	Yes	Zfp64	Yes	Zfp64			28587	Zfp64	0.91	0.841	0.143
chr2	168987601	168988200							9333	1700017J07Rik	0.831	0.632	0.23
chr2	170094201	170094800							23423	A630075F10Rik	0.874	0.701	0.11
chr2	170528401	170528800							16474	Gm16796	0.908	0.821	0.295
chr2	170888401	170888800							156595	Dok5	0.813	0.521	0.156
chr2	171542801	171543400					Yes	LINE/L1/L1Md_F3	419399	1700028P15Rik	0.841	0.694	0.203
chr2	171873001	171873400							89399	1700028P15Rik	0.76	0.666	0.156
chr2	172979801	172980400	Yes	Spo11	Yes	Spo11			0	Spo11	0.896	0.643	0.247
chr2	174901601	174902000							140844	Edn3	0.787	0.612	0.176
chr2	178407201	178408000	Yes	Sycp2	Yes	Sycp2			0	Sycp2	0.784	0.53	0.143
chr2	180545001	180545600							35703	Mrgbp	0.808	0.593	0.201
chr2	181162801	181163400					Yes	LTR/ERVK/RMER19C	5786	Eef1a2	0.895	0.688	0.19
chr3	7217401	7218000					Yes	LINE/L1/L1Md_T	148603	Pkia	0.87	0.736	0.174
chr3	9107601	9108200							45638	4930539M17Rik	0.8	0.52	0.187
chr3	9968801	9969200							43384	Fabp5	0.85	0.553	0.248
chr3	13259801	13260400					Yes	LINE/L1/L1Md_F2	211254	Ralyl	0.906	0.752	0.201
chr3	16051601	16052400					Yes	LINE/L1/L1_Mus3--LINE/L1/L1Md_A	45269	Gm5150	0.764	0.606	0.087
chr3	20932201	20932600					Yes	LINE/L1/L1Md_F3	565024	Agtr1b	0.927	0.858	0.292
chr3	27280001	27280400							36676	Tnfsf10	0.82	0.575	0.187
chr3	31097601	31098000	Yes	Skil	Yes	Skil			2544	Skil	0.859	0.838	0.16
chr3	37481001	37481800			Yes	Spata5	Yes	rRNA/rRNA/LSU-rRNA_Hsa	60722	Spata5	0.728	0.527	0.036
chr3	37600001	37600400							39549	Spry1	0.936	0.765	0.31
chr3	40708401	40709400	Yes	Slc25a31	Yes	Slc25a31			0	Slc25a31	0.86	0.54	0.157
chr3	51505401	51506000							21436	Rab33b	0.855	0.679	0.238
chr3	52197601	52198200							70136	Foxo1	0.711	0.548	0.073
chr3	53479001	53479400	Yes	Proser1	Yes	Proser1			9392	Stoml3	0.959	0.837	0.339
chr3	53655201	53655800	Yes	Frem2					1555	Frem2	0.823	0.611	0.114
chr3	54633201	54634000							59104	Supt20	0.896	0.609	0.196
chr3	54764401	54765000			Yes	Smad9			8820	Smad9	0.777	0.549	0.114
chr3	54766401	54767000			Yes	Smad9			10820	Smad9	0.825	0.627	0.155
chr3	54810801	54811400							3010	Rfxap	0.629	0.426	0.015
chr3	55181601	55182000							43	Sohlh2	0.903	0.475	0.159
chr3	66835601	66836200					Yes	LINE/L1/L1Md_T	145571	Shox2	0.934	0.833	0.334
chr3	68691001	68691800	Yes	Il12a	Yes	Il12a			0	Il12a	0.896	0.575	0.181
chr3	72893001	72894000			Yes	Sis	Yes	LINE/L1/L1Md_T	72866	Sis	0.9	0.807	0.255
chr3	78993201	78993800					Yes	LTR/ERV1/RMER5	152075	Rapgef2	0.677	0.449	0.064
chr3	79066401	79067000	Yes	Rapgef2	Yes	Rapgef2			78875	Rapgef2	0.807	0.578	0.163
chr3	79769801	79770400					Yes	LINE/L1/L1Md_T	32007	Rxfp1	0.89	0.784	0.237
chr3	81711801	81712400					Yes	LINE/L1/L1Md_T	220215	Ctso	0.845	0.642	0.093
chr3	83012401	83013200	Yes	Fgg	Yes	Fgg			4506	Fgg	0.925	0.853	0.197
chr3	88332201	88332800	Yes	Tmem79	Yes	Tmem79			1633	Tmem79	0.911	0.613	0.21
chr3	89143001	89143600	Yes	Pklr	Yes	Pklr			6379	Pklr	0.828	0.731	0.181
chr3	89238401	89238800			Yes	Trim46			6399	Trim46	0.818	0.589	0.173
chr3	90132001	90132400	Yes	Nup210l	Yes	Nup210l			27870	Nup210l	0.711	0.674	0.074
chr3	92824601	92825000	Yes	Kprp					2247	Kprp	0.873	0.718	0.217
chr3	93225401	93226200					Yes	LINE/L1/L1Md_F	28129	Flg2	0.859	0.686	0.132
chr3	95559601	95560000	Yes	Hormad1	Yes	Hormad1			0	Hormad1	0.82	0.407	0.214
chr3	95622201	95622800							2179	Ensa	0.955	0.776	0.334
chr3	95736401	95737000	Yes	Ecm1	Yes	Ecm1			1428	Mir7014	0.862	0.668	0.21
chr3	99500001	99500800							246242	Tbx15	0.883	0.614	0.227
chr3	101042401	101042800	Yes	Ptgfrn					12906	Cd101	0.928	0.864	0.305
chr3	102935601	102936200	Yes	Sycp1	Yes	Sycp1			0	Sycp1	0.874	0.753	0.158
chr3	106051601	106052400					Yes	LINE/L1/L1Md_F3--LINE/L1/L1_Mus3	36955	Pifo	0.721	0.568	0.054
chr3	107037601	107038200	Yes	Kcna3					1303	AI504432	0.843	0.748	0.125
chr3	107342601	107343600							9312	Rbm15	0.898	0.687	0.251
chr3	107868201	107868800							8429	Eps8l3	0.835	0.282	0.234
chr3	108396801	108397200	Yes	Celsr2	Yes	Celsr2			12964	Psrc1	0.871	0.703	0.244
chr3	108406601	108407400	Yes	Celsr2	Yes	Celsr2			8094	Celsr2	0.909	0.589	0.087
chr3	108414201	108414800	Yes	Celsr2					694	Celsr2	0.925	0.777	0.191
chr3	108472401	108473000	Yes	5330417C22Rik	Yes	5330417C22Rik			27142	Sars	0.8	0.705	0.098
chr3	108488801	108489400	Yes	5330417C22Rik	Yes	5330417C22Rik			43542	Sars	0.752	0.52	0.139
chr3	112840001	112840600					Yes	LINE/L1/L1Md_T	316127	Amy2b	0.828	0.695	0.095
chr3	120104801	120105200					Yes	LINE/L1/L1Md_T	321413	Ptbp2	0.887	0.664	0.14
chr3	123441201	123441800							5112	Prss12	0.914	0.732	0.281
chr3	128696601	128697200					Yes	LINE/L1/L1Md_T	464996	D030025E07Rik	0.849	0.674	0.239
chr3	129433601	129434000	Yes	Gm5712					0	Gm5712	0.9	0.717	0.277
chr3	131200001	131200600	Yes	Lef1	Yes	Lef1			71501	Hadh	0.848	0.586	0.245
chr3	132412401	132412800					Yes	LINE/L1/L1Md_T	217390	Gm5549	0.865	0.759	0.234
chr3	132828401	132829000			Yes	Tbck	Yes	LINE/L1/L1Md_T	49596	LOC101243624	0.898	0.716	0.192
chr3	133642001	133642600					Yes	LINE/L1/L1Md_T	97611	Tet2	0.841	0.643	0.119
chr3	135593401	135593800			Yes	Nfkb1			97747	Nfkb1	0.917	0.82	0.308
chr3	135594201	135594800	Yes	Nfkb1	Yes	Nfkb1			96747	Nfkb1	0.847	0.698	0.195
chr3	135728001	135728400							36454	Nfkb1	0.897	0.805	0.277
chr3	135829001	135829600			Yes	Slc39a8			3212	Slc39a8	0.852	0.646	0.21
chr3	137600401	137601000					Yes	LINE/L1/L1Md_T	22671	Ddit4l	0.924	0.759	0.272
chr3	138113801	138114400	Yes	Mttp	Yes	Mttp			16977	Mttp	0.893	0.833	0.261
chr3	144208601	144209200							3346	Lmo4	0.887	0.644	0.156
chr3	144397801	144398200							172016	Hs2st1	0.866	0.448	0.265
chr3	144738201	144738800			Yes	Clca1	Yes	LINE/L1/L1Md_F2	17866	Sh3glb1	0.746	0.582	0.031
chr3	145977801	145978400					Yes	LTR/ERVK/RMER17B	9469	Syde2	0.826	0.611	0.178
chr3	149077001	149077800							122366	Lphn2	0.753	0.589	0.129
chr3	149190801	149191200							83536	Gm1653	0.862	0.837	0.258
chr3	152092401	152092800							73100	Gipc2	0.684	0.425	0.058
chr3	152337201	152337800	Yes	Fam73a	Yes	Fam73a	Yes	LTR/ERVK/RMER13B	2607	Fam73a	0.867	0.719	0.206
chr3	153905601	153906400	Yes	Msh4	Yes	Msh4			0	Msh4	0.771	0.427	0.123
chr3	158101601	158102200			Yes	Lrrc7	Yes	LINE/L1/L1Md_T	64920	Lrrc40	0.883	0.752	0.14
chr4	4555801	4556400							26343	Gm11780	0.794	0.539	0.111
chr4	8398001	8399000					Yes	LTR/ERV1/RLTR6_Mm--LINE/L1/L1Md_T	136643	Rab2a	0.904	0.649	0.22
chr4	10734601	10735200			Yes	1700123O12Rik	Yes	LINE/L1/L1Md_T	62602	1700123O12Rik	0.915	0.765	0.266
chr4	10888601	10889200			Yes	2610301B20Rik	Yes	LTR/ERV1/RLTR1B-int--LTR/ERV1/RLTR1B-int--LTR/ERV1/RLTR1B-int	14104	2610301B20Rik	0.928	0.687	0.284
chr4	12113401	12114000							24032	Rbm12b2	0.853	0.793	0.195
chr4	12402601	12403600					Yes	LINE/L1/L1Md_F--LINE/L1/L1Md_F	230586	Fam92a	0.913	0.802	0.237
chr4	13431801	13432400					Yes	LINE/L1/L1Md_T	310901	Runx1t1	0.94	0.763	0.3
chr4	15054401	15055000			Yes	Necab1	Yes	LINE/L1/L1Md_T	94131	Necab1	0.82	0.552	0.095
chr4	19766401	19767400					Yes	LINE/L1/L1Md_F3	51326	Slc7a13	0.728	0.499	0.066
chr4	21650801	21651400					Yes	LINE/L1/L1Md_T	34563	Prdm13	0.79	0.614	0.117
chr4	23519001	23519600							976861	Mms22l	0.923	0.838	0.312
chr4	24193601	24194200					Yes	LINE/L1/L1Md_Gf	302261	Mms22l	0.856	0.653	0.25
chr4	30929801	30930400					Yes	LINE/L1/L1Md_T	265206	4930556G01Rik	0.879	0.623	0.226
chr4	32258001	32258600							158834	Bach2	0.897	0.534	0.261
chr4	34429401	34430000							120614	Akirin2	0.826	0.635	0.128
chr4	34485801	34486200							64414	Akirin2	0.717	0.724	0.102
chr4	43983801	43984400	Yes	Ccin					298	Ccin	0.919	0.576	0.299
chr4	44392801	44393400							91885	Melk	0.783	0.49	0.176
chr4	44473401	44473800					Yes	LINE/L1/L1Md_F3	172485	Melk	0.883	0.689	0.248
chr4	44959401	44959800							21610	Grhpr	0.88	0.706	0.25
chr4	46854801	46855400			Yes	Gabbr2			136314	Gabbr2	0.773	0.47	0.164
chr4	58610801	58611200							57310	Lpar1	0.935	0.825	0.257
chr4	64017001	64017600	Yes	Tnc					29415	Tnc	0.92	0.765	0.299
chr4	66637401	66638000					Yes	LINE/L1/L1Md_T	189810	Tlr4	0.878	0.645	0.234
chr4	69720801	69721400					Yes	LINE/L1/L1Md_T	688967	Cdk5rap2	0.838	0.71	0.18
chr4	72713001	72713400					Yes	LINE/L1/L1Md_T	139234	Aldoart1	0.885	0.679	0.263
chr4	74227801	74228400							14096	Kdm4c	0.904	0.685	0.181
chr4	75510601	75511200					Yes	LINE/L1/L1Md_T	232315	Tmem261	0.921	0.734	0.32
chr4	77588401	77588800			Yes	Ptprd	Yes	LINE/L1/L1Md_T	623095	Ptprd	0.868	0.754	0.258
chr4	81262801	81263400					Yes	LINE/L1/L1Md_F2	179405	Mpdz	0.905	0.702	0.183
chr4	81809201	81809600					Yes	LINE/L1/L1Md_F3	255779	Gm5860	0.897	0.828	0.296
chr4	82267801	82268200							202422	Gm5860	0.919	0.885	0.276
chr4	84705201	84705800							30115	Bnc2	0.842	0.796	0.181
chr4	88360601	88361400			Yes	Focad	Yes	LINE/L1/L1Md_T	77526	Ptplad2	0.891	0.776	0.236
chr4	90116801	90117400					Yes	LINE/L1/L1Md_T	101419	Zfp352	0.931	0.792	0.314
chr4	92986001	92986600					Yes	LINE/L1/L1Md_F2--LINE/L1/L1Md_T	348911	Tusc1	0.84	0.582	0.162
chr4	93790201	93790800							454690	Tusc1	0.846	0.727	0.213
chr4	95075601	95076200							23379	Jun	0.863	0.571	0.116
chr4	99404801	99405400							210655	Atg4c	0.826	0.541	0.203
chr4	106658001	106658600							6933	Pars2	0.838	0.796	0.171
chr4	107683201	107684400	Yes	Dmrtb1	Yes	Dmrtb1			0	Dmrtb1	0.864	0.594	0.165
chr4	107685801	107686400							1639	Dmrtb1	0.847	0.498	0.17
chr4	108079401	108079800			Yes	Scp2	Yes	LTR/ERV1/RLTR1B	7556	Mir6397	0.917	0.875	0.292
chr4	108578001	108578600			Yes	Prpf38a			736	Prpf38a	0.79	0.66	0.143
chr4	111935601	111936200			Yes	Skint8	Yes	LINE/L1/L1Md_T	16047	Skint8	0.893	0.778	0.232
chr4	114217801	114218200			Yes	Skint11	Yes	LINE/L1/L1Md_T	54418	Skint11	0.727	0.601	0.127
chr4	115351201	115351600					Yes	LINE/L1/L1Md_T	52156	Cyp4a12a	0.808	0.694	0.121
chr4	115583801	115584200					Yes	LINE/L1/L1Md_F2	674	Cyp4b1-ps2	0.865	0.745	0.26
chr4	116088601	116089200	Yes	Lrrc41					13137	Lrrc41	0.948	0.844	0.316
chr4	118090601	118091000			Yes	St3gal3	Yes	LINE/L1/L1ME1	43946	St3gal3	0.95	0.835	0.278
chr4	119087601	119088000					Yes	LTR/ERVK/RLTR26D_MM	20744	Slc2a1	0.742	0.662	0.089
chr4	120704201	120704600	Yes	Kcnq4	Yes	Kcnq4			37639	Cited4	0.821	0.615	0.216
chr4	122834601	122835000							1226	Ppt1	0.72	0.63	0.113
chr4	123188601	123189400	Yes	Hpcal4	Yes	Hpcal4			5098	Hpcal4	0.925	0.751	0.244
chr4	123215801	123216400	Yes	Nt5c1a	Yes	Nt5c1a			14249	Nt5c1a	0.778	0.603	0.137
chr4	125850801	125851200							71110	2610028E06Rik	0.863	0.673	0.249
chr4	126165201	126165600	Yes	Thrap3					1860	Sh3d21	0.903	0.828	0.298
chr4	126233601	126234200	Yes	Map7d1	Yes	Map7d1			22119	Map7d1	0.871	0.649	0.106
chr4	126234401	126235000	Yes	Map7d1	Yes	Map7d1			21319	Map7d1	0.952	0.878	0.314
chr4	126463801	126464200	Yes	Ago1	Yes	Ago1			4221	Ago1	0.736	0.575	0.124
chr4	126750601	126751000	Yes	Ncdn	Yes	Ncdn			2429	Ncdn	0.906	0.798	0.303
chr4	127233401	127234000	Yes	Dlgap3	Yes	Dlgap3			9783	Smim12	0.812	0.59	0.159
chr4	129494601	129495000							3412	Fam229a	0.78	0.451	0.176
chr4	131252201	131252800							307817	Matn1	0.844	0.685	0.205
chr4	131478401	131479000							359278	Ptpru	0.832	0.745	0.197
chr4	131912201	131912800	Yes	Gm12992	Yes	Gm12992			7229	Gm12992	0.87	0.712	0.188
chr4	132181401	132182200							30056	Ythdf2	0.687	0.532	0.058
chr4	132567201	132567600			Yes	Ptafr			3135	Ptafr	0.766	0.653	0.135
chr4	133370401	133370800	Yes	Slc9a1					626	Mir5122	0.707	0.509	0.072
chr4	134072801	134073400	Yes	Aim1l					4350	Aim1l	0.908	0.705	0.299
chr4	134293401	134294000							5555	Pdik1l	0.798	0.547	0.188
chr4	134506601	134507800	Yes	Paqr7	Yes	Paqr7			3198	Clhc1	0.863	0.608	0.214
chr4	135727601	135728000							158	Il22ra1	0.807	0.433	0.182
chr4	136234001	136234600	Yes	Asap3	Yes	Asap3			13356	Tcea3	0.749	0.698	0.131
chr4	136623401	136623800			Yes	Lactbl1			781	Lactbl1	0.733	0.725	0.113
chr4	136946001	136946400	Yes	Epha8	Yes	Epha8			10416	Epha8	0.9	0.722	0.264
chr4	137164001	137164400	Yes	Gm13003					666	Gm13003	0.786	0.611	0.053
chr4	137296001	137296400	Yes	Wnt4	Yes	Wnt4			18367	Wnt4	0.906	0.721	0.303
chr4	137518001	137519000	Yes	Hspg2	Yes	Hspg2			19285	Mir7018	0.861	0.741	0.141
chr4	138426801	138427200							7471	Mul1	0.727	0.731	0.067
chr4	138967001	138967400	Yes	Rnf186					0	Rnf186	0.917	0.631	0.302
chr4	139669401	139669800	Yes	Tas1r2					15864	Tas1r2	0.797	0.58	0.17
chr4	139965201	139966200	Yes	Klhdc7a					1420	Mir2139	0.916	0.753	0.217
chr4	140034201	140034800	Yes	Igsf21	Yes	Igsf21			66175	Klhdc7a	0.848	0.403	0.245
chr4	140722001	140722600	Yes	Rcc2					20043	Padi6	0.902	0.902	0.285
chr4	141024801	141025800	Yes	Crocc	Yes	Crocc			14165	Mfap2	0.75	0.51	0.068
chr4	141389201	141389800	Yes	Clcnka	Yes	Clcnka			8299	Clcnka	0.82	0.558	0.189
chr4	141391401	141391800	Yes	Clcnka	Yes	Clcnka			6299	Clcnka	0.813	0.837	0.194
chr4	141400401	141400800							1695	Clcnka	0.839	0.68	0.203
chr4	141476001	141476400	Yes	Spen					31329	Zbtb17	0.939	0.903	0.325
chr4	141672601	141673000							8486	Plekhm2	0.895	0.79	0.266
chr4	142274801	142275400							35400	Kazn	0.863	0.689	0.255
chr4	143394201	143395200	Yes	Pramel1	Yes	Pramel1			0	Pramel1	0.72	0.54	0.085
chr4	147219001	147219400			Yes	Gm13152			43136	Gm13152	0.834	0.833	0.171
chr4	148043201	148043800	Yes	Mthfr	Yes	Mthfr			2013	Mthfr	0.856	0.785	0.122
chr4	148719401	148719800							76085	Gm572	0.73	0.486	0.082
chr4	148778601	148779200							25191	Casz1	0.912	0.651	0.228
chr4	149659801	149660200	Yes	Pik3cd	Yes	Pik3cd			3116	Pik3cd	0.733	0.447	0.121
chr4	150066401	150066800					Yes	LINE/L1/Lx8	1653	Mir34a	0.852	0.632	0.244
chr4	150067201	150067600					Yes	LINE/L1/Lx8	853	Mir34a	0.836	0.689	0.208
chr4	150075801	150076400							7348	Mir34a	0.803	0.451	0.157
chr4	150139401	150140000	Yes	Slc2a5	Yes	Slc2a5			8971	Slc2a7	0.802	0.568	0.154
chr4	150757601	150758000							96949	1700045H11Rik	0.722	0.612	0.103
chr4	151883001	151883600							21233	Camta1	0.782	0.422	0.144
chr4	152324601	152325000			Yes	Rpl22			166	Rpl22	0.875	0.623	0.268
chr4	152823601	152824000							126062	Gm833	0.886	0.754	0.28
chr4	153459601	153460000			Yes	Ajap1			22830	Ajap1	0.885	0.805	0.285
chr4	153936601	153937200							13276	BC039966	0.838	0.678	0.173
chr4	154097201	154097600			Yes	Trp73			28	Trp73	0.847	0.739	0.169
chr4	154774001	154774600							81599	Ttc34	0.734	0.695	0.109
chr4	154981201	154981800							17069	Pank4	0.794	0.765	0.184
chr4	155000601	155001000	Yes	Plch2	Yes	Plch2			9984	Plch2	0.886	0.772	0.27
chr4	155739601	155740400	Yes	Tmem240	Yes	Tmem240			4798	Tmem240	0.859	0.759	0.202
chr4	155980601	155981000							11678	B3galt6	0.771	0.747	0.139
chr5	3064601	3065000					Yes	LINE/L1/L1Md_T	279311	Cdk6	0.832	0.777	0.224
chr5	5508201	5508600	Yes	Cldn12	Yes	Cldn12			6189	Cldn12	0.796	0.679	0.177
chr5	7085601	7086000			Yes	Zfp804b	Yes	LINE/L1/L1Md_T	218163	4921511H03Rik	0.772	0.574	0.14
chr5	8377001	8377600					Yes	LTR/ERVK/RLTR10-int	8920	Adam22	0.747	0.554	0.139
chr5	14295601	14296200					Yes	LINE/L1/Lx6--LINE/L1/L1Md_F2	218717	Pclo	0.779	0.487	0.067
chr5	14401401	14402000					Yes	LINE/L1/L1Md_T	112917	Pclo	0.817	0.64	0.178
chr5	16168801	16169400			Yes	Cacna2d1	Yes	LINE/L1/L1Md_T	234111	Cacna2d1	0.888	0.762	0.269
chr5	17039001	17039600					Yes	LINE/L1/L1Md_T	436521	Speer4f	0.903	0.662	0.272
chr5	20370001	20370600			Yes	Magi2	Yes	LINE/L1/L1Md_T	462484	Magi2	0.896	0.731	0.233
chr5	21688801	21689400			Yes	Napepld	Yes	LTR/ERVK/RMER13A	11945	Napepld	0.741	0.516	0.064
chr5	24331601	24332000	Yes	Kcnh2	Yes	Kcnh2			19604	Kcnh2	0.814	0.556	0.187
chr5	24445801	24446400	Yes	Tmub1	Yes	Tmub1			566	Fastk	0.857	0.725	0.182
chr5	24848601	24849000							6240	Rheb	0.899	0.82	0.256
chr5	35440801	35441200							51685	Hmx1	0.906	0.867	0.293
chr5	38300201	38300600	Yes	Otop1	Yes	Otop1			18908	Drd5	0.904	0.783	0.304
chr5	39720401	39721000					Yes	LINE/L1/L1Md_T	75770	Hs3st1	0.887	0.775	0.236
chr5	56189201	56189600					Yes	LINE/L1/L1Md_T	1528319	4932441J04Rik	0.932	0.684	0.282
chr5	61293201	61293600					Yes	LINE/L1/L1Md_T	515242	G6pd2	0.904	0.717	0.297
chr5	63596601	63597200					Yes	LINE/L1/L1Md_T	51902	Nwd2	0.879	0.7	0.241
chr5	64175201	64175600			Yes	Tbc1d1			14942	Tbc1d1	0.726	0.448	0.122
chr5	64513401	64514000							36394	C030018K13Rik	0.792	0.682	0.138
chr5	66019001	66019600	Yes	Rbm47	Yes	Rbm47			14716	9130230L23Rik	0.773	0.728	0.154
chr5	67245201	67245800							14764	Tmem33	0.89	0.643	0.287
chr5	73987201	73987800					Yes	LINE/L1/L1Md_T	80611	Usp46	0.93	0.804	0.154
chr5	76762401	76763000							77598	C530008M17Rik	0.816	0.608	0.13
chr5	76854601	76855200	Yes	C530008M17Rik	Yes	C530008M17Rik			14003	C530008M17Rik	0.675	0.571	0.064
chr5	76876201	76876600	Yes	Aasdh	Yes	Aasdh			28914	Aasdh	0.884	0.86	0.218
chr5	77055801	77056400	Yes	1700023E05Rik	Yes	1700023E05Rik			36938	1700112J05Rik	0.914	0.712	0.195
chr5	77459001	77459600							50956	Igfbp7	0.792	0.651	0.132
chr5	81794601	81795200	Yes	Lphn3					773009	Lphn3	0.844	0.483	0.178
chr5	82069001	82069600					Yes	LINE/L1/L1Md_F3	729465	Mir1187	0.916	0.68	0.281
chr5	82312001	82312600							486465	Mir1187	0.799	0.785	0.174
chr5	82907201	82907600					Yes	LINE/L1/L1Md_T	108136	Mir1187	0.877	0.751	0.255
chr5	85962801	85963200					Yes	LTR/ERVK/RLTR17	102383	Cenpc1	0.84	0.595	0.207
chr5	89952801	89953400					Yes	LINE/L1/L1Md_F	69467	Adamts3	0.881	0.686	0.194
chr5	92941401	92943000	Yes	Shroom3					43409	Shroom3	0.799	0.531	0.109
chr5	93351601	93352200					Yes	LINE/L1/L1Md_F3	84029	Ccng2	0.789	0.602	0.153
chr5	94007001	94007600					Yes	LINE/L1/L1Md_F2	62945	Gm7978	0.83	0.766	0.119
chr5	95672601	95673400					Yes	LINE/L1/L1Md_F2	62773	Gm7978	0.855	0.776	0.185
chr5	95851801	95852200					Yes	LTR/ERVK/RMER17D2	59163	Gm3286	0.904	0.803	0.292
chr5	97392001	97392600	Yes	4930467D21Rik--Naa11	Yes	4930467D21Rik			0	Naa11	0.939	0.7	0.325
chr5	98002401	98002800			Yes	Antxr2			28162	Antxr2	0.777	0.839	0.174
chr5	100673001	100673400			Yes	Coq2			856	Coq2	0.77	0.53	0.167
chr5	103972201	103972800	Yes	Hsd17b13	Yes	Hsd17b13			4588	Hsd17b13	0.73	0.44	0.073
chr5	104893401	104894000					Yes	LINE/L1/L1Md_T	33333	Zfp951	0.878	0.688	0.272
chr5	106386801	106387200							70966	Barhl2	0.822	0.625	0.22
chr5	109234601	109235200					Yes	LTR/ERVK/RMER17D2--LINE/L1/L1VL4	9979	Vmn2r14	0.846	0.784	0.149
chr5	109549801	109550800							8193	Crlf2	0.878	0.846	0.222
chr5	109553201	109553800							5193	Crlf2	0.812	0.678	0.125
chr5	109555401	109556400	Yes	Crlf2	Yes	Crlf2			2593	Crlf2	0.832	0.591	0.168
chr5	111842401	111843000							80673	E130006D01Rik	0.659	0.368	0.047
chr5	112691801	112693200	Yes	Myo18b	Yes	Myo18b			100091	1700095B10Rik	0.926	0.796	0.25
chr5	112941001	112941400			Yes	Adrbk2			44639	Myo18b	0.898	0.859	0.222
chr5	113075601	113076400	Yes	Crybb3	Yes	Crybb3	Yes	Simple_repeat/Simple_repeat/(TGGA)n	5184	Crybb3	0.798	0.523	0.107
chr5	113942401	113943000	Yes	Ssh1					33695	Coro1c	0.903	0.782	0.192
chr5	114562201	114562800					Yes	LTR/ERVK/RMER17B	5450	Fam222a	0.952	0.756	0.291
chr5	114610801	114612400	Yes	Fam222a	Yes	Fam222a			42551	Fam222a	0.817	0.573	0.174
chr5	114709201	114709800	Yes	Tchp	Yes	Tchp			1423	Tchp	0.949	0.836	0.321
chr5	114804201	114804800	Yes	Ankrd13a	Yes	Ankrd13a			9176	1500011B03Rik	0.889	0.818	0.266
chr5	114972201	114972800							1139	Hnf1a	0.843	0.732	0.234
chr5	114996401	114996800							14723	Sppl3	0.818	0.498	0.096
chr5	115180601	115181200	Yes	Cabp1	Yes	Cabp1			4921	Cabp1	0.879	0.429	0.257
chr5	115470401	115470800	Yes	Pla2g1b	Yes	Pla2g1b			4136	Pla2g1b	0.905	0.687	0.22
chr5	115979401	115979800	Yes	Cit	Yes	Cit			44628	Prkab1	0.661	0.374	0.058
chr5	116144001	116144400			Yes	Ccdc60			60755	Tmem233	0.837	0.593	0.139
chr5	116444201	116444600	Yes	Srrm4	Yes	Srrm4os			5480	Srrm4os	0.767	0.515	0.141
chr5	117045601	117046000							69993	Suds3	0.84	0.766	0.106
chr5	117125601	117126200			Yes	Taok3			5473	Taok3	0.757	0.572	0.118
chr5	119137601	119138000							29366	1700081H04Rik	0.804	0.758	0.156
chr5	119743401	119744000							52183	Tbx3os2	0.898	0.862	0.295
chr5	120114601	120115000							1512	Rbm19	0.9	0.652	0.29
chr5	120241401	120242000					Yes	LTR/ERVK/RMER17B	102138	Gm10390	0.845	0.567	0.232
chr5	120629601	120630200	Yes	Ccdc42b	Yes	Ccdc42b			4035	Ccdc42b	0.767	0.614	0.119
chr5	121600001	121600400	Yes	Acad12	Yes	Acad12			6177	Aldh2	0.888	0.686	0.284
chr5	121852401	121853200	Yes	Fam109a	Yes	Fam109a			3374	Fam109a	0.941	0.843	0.26
chr5	122098201	122098800							2179	Myl2	0.872	0.695	0.271
chr5	122680601	122681600	Yes	P2rx7	Yes	P2rx7			25956	P2rx4	0.88	0.721	0.205
chr5	122725001	122725400	Yes	P2rx4	Yes	P2rx4			17445	P2rx4	0.813	0.646	0.211
chr5	122733801	122734400	Yes	Camkk2	Yes	Camkk2			26245	P2rx4	0.8	0.623	0.194
chr5	122763601	122764400	Yes	Camkk2	Yes	Camkk2			15010	Camkk2	0.808	0.67	0.127
chr5	122774601	122775200			Yes	Camkk2			4210	Camkk2	0.767	0.424	0.112
chr5	122775601	122776200			Yes	Camkk2			3210	Camkk2	0.751	0.599	0.018
chr5	122947401	122948000	Yes	Kdm2b	Yes	Kdm2b			40533	Kdm2b	0.83	0.641	0.196
chr5	123119801	123120200			Yes	Rhof			12429	Rhof	0.784	0.753	0.176
chr5	123146201	123146800	Yes	Setd1b	Yes	Setd1b			4009	Setd1b	0.835	0.843	0.186
chr5	123147801	123148800	Yes	Setd1b	Yes	Setd1b			5609	Setd1b	0.871	0.749	0.2
chr5	124608201	124608800	Yes	Tctn2	Yes	Tctn2			9453	Tctn2	0.674	0.571	0.036
chr5	127231401	127231800							10025	Tmem132c	0.872	0.638	0.143
chr5	127244001	127244600			Yes	Tmem132c			2176	Tmem132c	0.668	0.671	0.066
chr5	128500201	128500600							67124	Tmem132d	0.806	0.634	0.199
chr5	128970801	128971400							17439	Rimbp2	0.699	0.339	0.087
chr5	129065601	129066200							30549	Gpr133	0.793	0.537	0.144
chr5	129103601	129104000			Yes	Gpr133	Yes	LTR/ERVL-MaLR/MTD	6852	Gpr133	0.845	0.621	0.239
chr5	129225801	129226600							129052	Gpr133	0.775	0.666	0.078
chr5	131081401	131082000	Yes	Wbscr17	Yes	Wbscr17			225522	Wbscr17	0.748	0.506	0.139
chr5	134064201	134064800							34947	Gatsl2	0.798	0.519	0.193
chr5	134178401	134178800							1634	Wbscr16	0.72	0.572	0.093
chr5	134225401	134226000	Yes	Ncf1	Yes	Ncf1			3625	Ncf1	0.854	0.55	0.225
chr5	134226801	134227400	Yes	Ncf1	Yes	Ncf1			2225	Ncf1	0.805	0.564	0.202
chr5	134375601	134376200	Yes	Gtf2ird1	Yes	Gtf2ird1			60841	Gtf2i	0.93	0.886	0.287
chr5	134609001	134609400			Yes	Lat2			5625	Lat2	0.859	0.85	0.247
chr5	135734201	135734600	Yes	Por	Yes	Por			1289	Mir7034	0.949	0.826	0.245
chr5	136274401	136275600	Yes	Cux1	Yes	Cux1			29498	Sh2b2	0.858	0.665	0.071
chr5	136810401	136810800			Yes	Col26a1			72307	Col26a1	0.733	0.633	0.09
chr5	136836201	136837000	Yes	Col26a1	Yes	Col26a1			46107	Col26a1	0.825	0.641	0.18
chr5	136895601	136896400							11749	Ift22	0.794	0.555	0.168
chr5	137114001	137114600	Yes	Trim56					1607	Trim56	0.933	0.727	0.256
chr5	137301201	137301800			Yes	Srrt			4513	Mir7036	0.873	0.86	0.233
chr5	137758001	137758400			Yes	Tsc22d4			12033	Tsc22d4	0.926	0.85	0.211
chr5	138280601	138281000	Yes	Stag3	Yes	Stag3			93	Stag3	0.865	0.622	0.227
chr5	139647801	139648200							88133	Micall2	0.78	0.59	0.179
chr5	139921801	139922400			Yes	Elfn1	Yes	LINE/L1/L1ME1	13859	Elfn1	0.792	0.823	0.155
chr5	140360001	140360600	Yes	Snx8	Yes	Snx8			28080	Nudt1	0.844	0.737	0.205
chr5	140549001	140549600							15467	Grifin	0.834	0.591	0.226
chr5	140888801	140889400	Yes	Card11	Yes	Card11			58370	Gna12	0.942	0.875	0.328
chr5	142211801	142212400	Yes	Sdk1	Yes	Sdk1			189096	Foxk1	0.91	0.676	0.248
chr5	142717401	142717800	Yes	Slc29a4	Yes	Slc29a4			15301	Slc29a4	0.775	0.601	0.126
chr5	142718401	142719000	Yes	Slc29a4	Yes	Slc29a4			16301	Slc29a4	0.722	0.5	0.1
chr5	142787401	142788200	Yes	Tnrc18					29187	Tnrc18	0.848	0.731	0.23
chr5	142886401	142887200	Yes	Fbxl18	Yes	Fbxl18			8038	Fbxl18	0.944	0.9	0.231
chr5	143334201	143334800							4894	0610040B10Rik	0.739	0.673	0.13
chr5	144514801	144515400							30486	Nptx2	0.844	0.724	0.199
chr5	146736401	146737000	Yes	Usp12					57956	Usp12	0.839	0.7	0.136
chr5	147110601	147111000	Yes	Polr1d	Yes	Polr1d			33256	Polr1d	0.89	0.835	0.267
chr5	147826001	147826600							34027	Pomp	0.748	0.46	0.145
chr5	147925601	147926200							30799	Slc46a3	0.726	0.62	0.11
chr5	149343401	149344000							67805	Medag	0.938	0.755	0.333
chr5	150517401	150518000	Yes	Zar1l	Yes	Zar1l			159	Zar1l	0.684	0.436	0.07
chr6	9145201	9145800			Yes	Nxph1	Yes	LINE/L1/L1Md_T	195183	Nxph1	0.776	0.547	0.135
chr6	9603801	9604400					Yes	LINE/L1/L1Md_T	653783	Nxph1	0.823	0.629	0.168
chr6	11748401	11749400					Yes	LINE/L1/L1Md_T	158046	Ndufa4	0.865	0.689	0.206
chr6	13571801	13572800					Yes	LINE/L1/L1Md_A--LINE/L1/L1_Mus1	35263	Tmem168	0.882	0.773	0.14
chr6	17197601	17198200	Yes	D830026I12Rik	Yes	D830026I12Rik			0	D830026I12Rik	0.785	0.596	0.169
chr6	22853801	22854400					Yes	LINE/L1/L1MB1	21101	Ptprz1	0.915	0.888	0.275
chr6	23674601	23675200			Yes	Cadps2	Yes	LINE/L1/L1Md_T	19465	Rnf148	0.844	0.565	0.185
chr6	24492001	24492600			Yes	Iqub	Yes	LINE/L1/L1Md_T	22467	Iqub	0.887	0.65	0.267
chr6	28418401	28419000	Yes	Gcc1					2724	Gcc1	0.937	0.879	0.318
chr6	29335401	29336200	Yes	Fam71f1	Yes	Fam71f1			11905	Calu	0.738	0.437	0.105
chr6	29633001	29633400							23394	Tnpo3	0.743	0.514	0.127
chr6	34997601	34998200							19602	2010107G12Rik	0.846	0.562	0.239
chr6	42151001	42151400					Yes	LINE/L1/L1Md_F3	10066	Tas2r139	0.835	0.678	0.177
chr6	42498401	42499000					Yes	LINE/L1/L1Md_T	11187	Olfr456	0.886	0.709	0.21
chr6	47771601	47772000							18676	Rn4.5s	0.669	0.579	0.048
chr6	48064201	48065000	Yes	Zfp746	Yes	Zfp746			16087	Zfp777	0.884	0.733	0.085
chr6	48596201	48597800	Yes	Repin1	Yes	Repin1			2319	Repin1	0.953	0.853	0.226
chr6	48619401	48620600	Yes	Zfp775					6222	Zfp775	0.871	0.747	0.159
chr6	51272201	51272800							2291	Mir148a	0.901	0.478	0.284
chr6	51613801	51614400							69279	Snx10	0.909	0.583	0.288
chr6	56299401	56300000			Yes	Pde1c	Yes	LINE/L1/L1Md_T	62392	Pde1c	0.923	0.839	0.244
chr6	58173601	58174000					Yes	LINE/L1/L1Md_T	42017	Vmn1r27	0.924	0.868	0.312
chr6	59968201	59968600					Yes	LTR/ERVK/RMER17A2	435107	A530053G22Rik	0.932	0.828	0.315
chr6	65407401	65408000			Yes	C130060K24Rik			26108	C130060K24Rik	0.895	0.78	0.28
chr6	69023601	69024200					Yes	LINE/L1/L1Md_T	302974	Rprl1	0.894	0.69	0.273
chr6	70052801	70053400					Yes	LINE/L1/L1Md_T	725627	Rprl1	0.964	0.834	0.253
chr6	71374201	71374600	Yes	Cd8a	Yes	Cd8a			775	Cd8a	0.885	0.728	0.203
chr6	82770801	82771400			Yes	Hk2			3054	Hk2	0.765	0.658	0.144
chr6	82916801	82917600	Yes	Sema4f	Yes	Sema4f			22150	Sema4f	0.78	0.698	0.105
chr6	85076001	85076800	Yes	Npm3-ps1					0	Npm3-ps1	0.818	0.459	0.166
chr6	87513001	87513600			Yes	Arhgap25			16674	Arhgap25	0.891	0.59	0.183
chr6	87581401	87582200	Yes	Prokr1	Yes	Prokr1			8501	Prokr1	0.838	0.59	0.181
chr6	90233001	90233600					Yes	LINE/L1/L1Md_F	8563	Vmn1r53	0.656	0.524	0.039
chr6	90309201	90309600	Yes	Chst13					7932	BC048671	0.817	0.6	0.187
chr6	90486001	90486600							23376	Klf15	0.784	0.599	0.184
chr6	93678801	93679200	Yes	Magi1	Yes	Magi1			233763	Magi1	0.748	0.44	0.078
chr6	95035801	95036200					Yes	LINE/L1/L1Md_F2	81679	Kbtbd8	0.93	0.757	0.276
chr6	96165401	96166000	Yes	1700123L14Rik	Yes	Fam19a1			205	1700123L14Rik	0.918	0.754	0.284
chr6	101586001	101586400					Yes	LINE/L1/L1Md_F2	187848	Gm9871	0.843	0.553	0.217
chr6	112697201	112697800							531	Rad18	0.93	0.826	0.317
chr6	112727201	112727800	Yes	Srgap3	Yes	Srgap3			30531	Rad18	0.735	0.602	0.084
chr6	114094201	114094600							36640	Slc6a11	0.752	0.484	0.134
chr6	115792201	115792800	Yes	Cand2					15303	Snora7a	0.928	0.82	0.305
chr6	116578601	116579200					Yes	LINE/L1/L1Md_T	3744	Olfr215	0.78	0.718	0.099
chr6	117712401	117713000			Yes	1700030F04Rik			38769	1700030F04Rik	0.865	0.827	0.163
chr6	117871201	117872000	Yes	Zfp239					8125	Zfp239	0.784	0.552	0.115
chr6	117996801	117997400							59466	Fxyd4	0.786	0.51	0.085
chr6	124474801	124475400					Yes	LTR/ERVK/RLTR16C_MM	10017	Clstn3	0.85	0.539	0.136
chr6	124744801	124745200	Yes	Atn1					3722	Grcc10	0.812	0.611	0.193
chr6	124812401	124812800	Yes	Tpi1	Yes	Tpi1			1496	Tpi1	0.899	0.767	0.259
chr6	124994801	124995400					Yes	LINE/L2/L2	1319	Pianp	0.795	0.619	0.137
chr6	125360001	125360400			Yes	Tnfrsf1a			10279	Tnfrsf1a	0.723	0.561	0.09
chr6	125418001	125418600							37497	Plekhg6	0.851	0.701	0.111
chr6	126738201	126738800	Yes	Kcna6					1874	Kcna6	0.917	0.786	0.106
chr6	127015401	127016000	Yes	Fgf6	Yes	Fgf6			0	Fgf6	0.818	0.554	0.147
chr6	127084601	127085200	Yes	9630033F20Rik					11700	Fgf23	0.752	0.55	0.149
chr6	127108201	127108800			Yes	9630033F20Rik			752	9630033F20Rik	0.786	0.404	0.096
chr6	127130201	127130800	Yes	Ccnd2	Yes	Ccnd2			18588	9330179D12Rik	0.676	0.563	0.038
chr6	131032801	131033400					Yes	LINE/L1/L1Md_F2	213962	Klra2	0.955	0.835	0.331
chr6	134248401	134249000	Yes	Etv6	Yes	Etv6			147328	Bcl2l14	0.948	0.837	0.085
chr6	134388601	134389200							7128	Bcl2l14	0.817	0.659	0.215
chr6	136907201	136907800	Yes	Erp27	Yes	Erp27			14380	Erp27	0.704	0.671	0.088
chr6	140289601	140290400							133698	Plekha5	0.777	0.458	0.132
chr6	140296001	140296600							127498	Plekha5	0.953	0.619	0.237
chr6	141600801	141601200					Yes	LTR/ERVK/MMERVK9C_I-int	28317	Slco1b2	0.859	0.816	0.167
chr6	143323601	143324200							77714	D6Ertd474e	0.897	0.622	0.158
chr6	145417201	145417600	Yes	Ifltd1	Yes	Ifltd1			17325	Ifltd1	0.833	0.76	0.176
chr6	149401401	149401800							7183	Bicd1	0.846	0.742	0.229
chr7	3181001	3181600							11798	AU018091	0.819	0.466	0.134
chr7	3628601	3629200	Yes	Tfpt	Yes	Tfpt			729	Tfpt	0.79	0.606	0.094
chr7	3665801	3666200	Yes	Leng1--Tmc4	Yes	Tmc4			0	Leng1	0.85	0.572	0.242
chr7	3685401	3686200	Yes	Mboat7	Yes	Mboat7			7325	Mboat7	0.788	0.617	0.113
chr7	4612001	4612600							7960	Ptprh	0.795	0.618	0.161
chr7	4704401	4705000	Yes	Brsk1	Yes	Brsk1			13474	Brsk1	0.84	0.779	0.203
chr7	4919001	4920400	Yes	Zfp628					1850	Nat14	0.823	0.642	0.151
chr7	5029401	5031200	Yes	Zfp865					7246	Zfp784	0.764	0.643	0.052
chr7	5031801	5032400	Yes	Zfp865	Yes	Zfp865			6046	Zfp784	0.782	0.562	0.076
chr7	6948001	6948600			Yes	Usp29	Yes	LINE/L1/L1Md_F2	28062	Zim3	0.883	0.732	0.26
chr7	6976801	6977600							139	Zim3	0.894	0.677	0.275
chr7	6995401	6995800	Yes	Aurkc	Yes	Aurkc			17	Aurkc	0.844	0.628	0.243
chr7	7132601	7133200	Yes	Zfp773	Yes	Zfp773			3555	Zfp773	0.913	0.752	0.213
chr7	12753001	12753600					Yes	LINE/L1/L1Md_T	19896	Vmn2r56	0.835	0.757	0.159
chr7	12794601	12795200							18943	Zscan18	0.815	0.53	0.203
chr7	12971201	12971600	Yes	Zfp324					5338	Zfp324	0.914	0.813	0.274
chr7	13231601	13232600					Yes	LINE/L1/L1Md_T--LINE/L1/L1Md_F	12263	Vmn1r89	0.885	0.769	0.249
chr7	15964001	15964600	Yes	Ehd2	Yes	Ehd2			2935	Ehd2	0.84	0.595	0.228
chr7	15972001	15972400	Yes	Gltscr1					4466	Ehd2	0.83	0.638	0.195
chr7	16217801	16218600	Yes	Dhx34	Yes	Dhx34			3393	Dhx34	0.779	0.642	0.086
chr7	16317001	16318000	Yes	Bbc3	Yes	Bbc3			7419	Bbc3	0.801	0.617	0.16
chr7	16453801	16454400	Yes	Tmem160	Yes	Tmem160			1023	Tmem160	0.866	0.658	0.213
chr7	16456001	16456400	Yes	Npas1	Yes	Npas1			3223	Tmem160	0.925	0.81	0.266
chr7	16479601	16480000							2821	Npas1	0.745	0.479	0.142
chr7	16661001	16661600					Yes	LINE/L1/L1Md_T	3523	Ceacam-ps1	0.868	0.603	0.251
chr7	16712201	16712800							9128	Ceacam9	0.765	0.43	0.102
chr7	19005201	19006200	Yes	Irf2bp1					1137	Irf2bp1	0.822	0.503	0.131
chr7	19137201	19137600	Yes	Fbxo46					11596	Qpctl	0.872	0.828	0.229
chr7	19373201	19373600	Yes	Ppp1r13l	Yes	Ppp1r13l			8438	Ercc2	0.865	0.75	0.261
chr7	19377801	19378400	Yes	Ppp1r13l	Yes	Ppp1r13l			3638	Ercc2	0.773	0.597	0.07
chr7	19415401	19415800	Yes	Ckm	Yes	Ckm			4308	Ckm	0.666	0.516	0.06
chr7	19429201	19429800	Yes	Mark4	Yes	Mark4			7784	A930016O22Rik	0.723	0.438	0.069
chr7	19494801	19495800							12531	Bloc1s3	0.812	0.679	0.166
chr7	19584801	19585400	Yes	Clasrp	Yes	Clasrp			7515	Zfp296	0.935	0.919	0.309
chr7	19586001	19586400	Yes	Clasrp	Yes	Clasrp			8715	Zfp296	0.791	0.484	0.062
chr7	19586601	19587000	Yes	Clasrp	Yes	Clasrp			9315	Zfp296	0.642	0.516	0.042
chr7	23646801	23647400					Yes	LTR/ERVK/MYSERV6-int--LINE/L1/L1Md_F2	10915	Vmn1r172	0.906	0.826	0.305
chr7	23694401	23694800					Yes	LINE/L1/L1Md_F3	7541	Vmn1r173	0.9	0.751	0.287
chr7	24993801	24994600	Yes	Atp1a3	Yes	Atp1a3			6134	Mir7047	0.738	0.585	0.1
chr7	25080601	25082000	Yes	Zfp574					3356	Zfp574	0.941	0.888	0.275
chr7	25097001	25097600	Yes	Pou2f2--Mir6537	Yes	Pou2f2			0	Mir6537	0.885	0.719	0.267
chr7	25191801	25192400							25325	Mir7048	0.824	0.646	0.212
chr7	25244401	25245000	Yes	Erf					5758	Erf	0.895	0.854	0.286
chr7	25272001	25273000							9178	Cic	0.76	0.452	0.096
chr7	25725801	25726400	Yes	Hnrnpul1	Yes	Hnrnpul1			6748	Ccdc97	0.895	0.769	0.262
chr7	25828401	25828800							11871	Cyp2s1	0.905	0.852	0.286
chr7	25854201	25855000							37671	Cyp2s1	0.824	0.607	0.196
chr7	27165201	27165800	Yes	Egln2	Yes	Egln2			1002	Egln2	0.687	0.615	0.075
chr7	27489401	27489800	Yes	Sertad1					2449	Sertad1	0.876	0.731	0.254
chr7	27649401	27650200							3723	Ttc9b	0.93	0.874	0.26
chr7	28458801	28459400	Yes	Lrfn1	Yes	Mir466f-2			6564	Lrfn1	0.95	0.85	0.263
chr7	28795601	28796400	Yes	Rinl	Yes	Rinl			6633	Rinl	0.799	0.581	0.167
chr7	29078401	29079000	Yes	Ryr1	Yes	Ryr1			4694	Mir1963	0.932	0.724	0.331
chr7	29086001	29086400	Yes	Ryr1	Yes	Ryr1			2307	Mir1963	0.829	0.428	0.196
chr7	29094001	29094400	Yes	Ryr1	Yes	Ryr1			10307	Mir1963	0.829	0.601	0.214
chr7	29161401	29162200	Yes	Spred3					5191	Fam98c	0.78	0.51	0.031
chr7	29785601	29786200			Yes	Zfp30			812	Zfp30	0.884	0.717	0.197
chr7	29926801	29927400					Yes	LTR/ERVK/RLTR10-int	18285	Zfp383	0.797	0.592	0.134
chr7	30233201	30233800	Yes	Polr2i--Ovol3	Yes	Polr2i--Ovol3			1128	Polr2i	0.877	0.661	0.265
chr7	30355601	30356200	Yes	Lrfn3	Yes	Lrfn3			6572	Lrfn3	0.772	0.553	0.158
chr7	30359401	30360200	Yes	Lrfn3					2572	Lrfn3	0.823	0.725	0.077
chr7	30489601	30490200							3457	Prodh2	0.698	0.455	0.053
chr7	30586601	30587200	Yes	Kmt2b	Yes	Kmt2b			1526	Kmt2b	0.931	0.947	0.288
chr7	30715801	30716200	Yes	Atp4a	Yes	Atp4a			3593	Atp4a	0.95	0.859	0.302
chr7	31142201	31143200	Yes	Gramd1a	Yes	Gramd1a			7850	Gramd1a	0.799	0.651	0.105
chr7	33904401	33905000					Yes	LINE/L1/L1Md_F3	39985	Scgb2b26	0.88	0.834	0.264
chr7	34752801	34753800			Yes	Chst8			58911	Chst8	0.801	0.661	0.145
chr7	35203801	35204600	Yes	Lrp3	Yes	Lrp3			10745	Lrp3	0.876	0.688	0.228
chr7	36771001	36772000	Yes	Tshz3					72884	Tshz3	0.956	0.82	0.32
chr7	40680401	40681000			Yes	4933402C06Rik			5665	4933402C06Rik	0.834	0.636	0.15
chr7	43675001	43675800	Yes	Ctu1	Yes	Ctu1			2971	Ctu1	0.893	0.65	0.103
chr7	43676401	43677000	Yes	Ctu1	Yes	Ctu1	Yes	LTR/ERV1/RMER21B	4371	Ctu1	0.95	0.888	0.329
chr7	44460801	44461400	Yes	Lrrc4b	Yes	Lrrc4b			4034	Aspdh	0.764	0.676	0.155
chr7	44551401	44552600	Yes	Nr1h2	Yes	Nr1h2			1365	Nr1h2	0.806	0.637	0.146
chr7	44665201	44665600	Yes	Myh14	Yes	Myh14			0	Myh14	0.753	0.643	0.111
chr7	44899001	44899400	Yes	Fuz	Yes	Fuz			2923	Fuz	0.751	0.627	0.126
chr7	45007601	45008800	Yes	Scaf1					3687	Mir7054	0.952	0.881	0.32
chr7	45049001	45050400	Yes	Prr12	Yes	Prr12			2481	Prr12	0.95	0.903	0.2
chr7	45076201	45076800	Yes	Nosip	Yes	Nosip			13773	Nosip	0.839	0.797	0.138
chr7	45083201	45084000	Yes	Rcn3	Yes	Rcn3			8213	Rcn3	0.87	0.664	0.129
chr7	45346801	45347200	Yes	Ppfia3	Yes	Ppfia3			11533	Hrc	0.829	0.563	0.227
chr7	45360201	45360800	Yes	Ppfia3	Yes	Ppfia3			5362	Mtag2	0.8	0.637	0.14
chr7	45377201	45377600	Yes	Snrnp70	Yes	Snrnp70			6637	Lin7b	0.949	0.927	0.331
chr7	45694001	45694400	Yes	Ntn5--Sec1					2	Sec1	0.901	0.546	0.249
chr7	45787401	45788400	Yes	Lmtk3	Yes	Lmtk3			2022	Lmtk3	0.841	0.54	0.195
chr7	45792401	45793600	Yes	Lmtk3	Yes	Lmtk3			7022	Lmtk3	0.763	0.573	0.143
chr7	45794001	45795200	Yes	Lmtk3					8622	Lmtk3	0.805	0.69	0.13
chr7	47911601	47912600					Yes	LINE/L1/L1Md_F3	69696	Mrgpra4	0.862	0.755	0.083
chr7	50115001	50115800			Yes	Nell1	Yes	LINE/L1/L1Md_T	139652	Nell1	0.901	0.789	0.272
chr7	54652401	54652800					Yes	LTR/ERVK/RMER17A	182444	Luzp2	0.853	0.84	0.247
chr7	56511601	56512200			Yes	Oca2	Yes	LINE/L1/L1Md_Gf	271831	Oca2	0.835	0.696	0.22
chr7	59058401	59059000					Yes	LINE/L1/L1Md_A	169749	Ube3a	0.858	0.784	0.196
chr7	62335001	62335800					Yes	LINE/L1/L1Md_T	12476	Ndn	0.74	0.609	0.097
chr7	62377801	62378400	Yes	Magel2					823	Magel2	0.874	0.82	0.109
chr7	62380001	62380400	Yes	Magel2					3023	Magel2	0.888	0.73	0.287
chr7	62546001	62546400					Yes	LINE/L1/L1Md_F2	81491	Peg12	0.791	0.752	0.19
chr7	63544001	63544600			Yes	Otud7a			99230	Otud7a	0.852	0.536	0.054
chr7	63891201	63891800	Yes	Klf13					25056	E030018B13Rik	0.681	0.375	0.077
chr7	64538801	64539400			Yes	Apba2			36664	Apba2	0.704	0.491	0.072
chr7	65187201	65187600					Yes	LINE/L1/L1Md_T	30673	Fam189a1	0.891	0.659	0.211
chr7	65213401	65213800							56873	Fam189a1	0.754	0.701	0.11
chr7	67528801	67529400			Yes	Lrrc28			115836	Lrrc28	0.945	0.852	0.328
chr7	73409001	73409600	Yes	Rgma	Yes	Rgma	Yes	LINE/L1/L1_Mus3	33227	A730056A06Rik	0.881	0.595	0.067
chr7	74799201	74799800					Yes	LINE/L1/L1ME2z--LINE/L1/L1Md_T	244421	Slco3a1	0.894	0.806	0.23
chr7	79393401	79393800			Yes	Fanci			1064	Fanci	0.912	0.799	0.236
chr7	80086001	80086400	Yes	Zfp710	Yes	Zfp710			10744	Gm21057	0.858	0.738	0.247
chr7	80368401	80369200	Yes	Man2a2	Yes	Man2a2			2175	Man2a2	0.927	0.798	0.296
chr7	82771001	82772200			Yes	Eftud1			15357	4933406J10Rik	0.914	0.796	0.273
chr7	83185801	83186400					Yes	LINE/L1/L1Md_T	214410	4933430H16Rik	0.875	0.687	0.116
chr7	84361201	84361800	Yes	Arnt2	Yes	Arnt2			48238	Arnt2	0.828	0.709	0.118
chr7	84954201	84954800			Yes	Vmn2r65	Yes	LINE/L1/L1Md_F3	9209	Vmn2r65	0.9	0.83	0.172
chr7	85023601	85024200					Yes	LINE/L1/L1Md_T	11581	Vmn2r66	0.94	0.862	0.228
chr7	90527401	90528000					Yes	LINE/L1/L1Md_T	51406	Tmem126b	0.921	0.741	0.274
chr7	91672401	91673000			Yes	Dlg2			389393	Dlg2	0.869	0.841	0.233
chr7	93418401	93419000					Yes	LINE/L1/L1Md_T	338523	Fam181b	0.9	0.775	0.196
chr7	94394801	94395400					Yes	LINE/L1/L1Md_T--LINE/L1/L1_Mus3	1314923	Fam181b	0.9	0.672	0.196
chr7	95409001	95409600					Yes	LINE/L1/L1Md_T	801036	Tenm4	0.865	0.729	0.141
chr7	95533201	95533600					Yes	LINE/L1/L1Md_T	677036	Tenm4	0.818	0.625	0.205
chr7	95913001	95913600							297036	Tenm4	0.955	0.884	0.302
chr7	97227401	97227800			Yes	Gab2	Yes	LINE/L1/L1Md_T	98164	Usp35	0.809	0.636	0.166
chr7	97736801	97737200			Yes	Aqp11			1047	Aqp11	0.701	0.571	0.068
chr7	98846201	98846800	Yes	Wnt11	Yes	Wnt11			7357	Wnt11	0.886	0.653	0.121
chr7	98872001	98872600							33157	Wnt11	0.775	0.288	0.105
chr7	100289001	100289400			Yes	P4ha3			3482	P4ha3	0.804	0.548	0.178
chr7	100479601	100480200	Yes	Ucp3	Yes	Ucp3			6611	Ucp3	0.794	0.471	0.181
chr7	100880001	100880400	Yes	Arhgef17	Yes	Arhgef17			2009	Mir3102	0.813	0.613	0.213
chr7	100939001	100939400	Yes	P2ry6	Yes	P2ry6			6840	Arhgef17	0.862	0.706	0.22
chr7	100998001	100999000	Yes	P2ry2					12991	P2ry2	0.81	0.532	0.107
chr7	101823601	101824000	Yes	Inppl1	Yes	Inppl1			5289	Phox2a	0.803	0.76	0.191
chr7	102001001	102001400	Yes	Numa1					16755	Il18bp	0.927	0.886	0.285
chr7	102084201	102084800	Yes	Xntrpc--Trpc2	Yes	Xntrpc--Trpc2			1086	Trpc2	0.894	0.776	0.24
chr7	102094201	102094600	Yes	Xntrpc--Trpc2	Yes	Xntrpc--Trpc2			5629	Art5	0.822	0.543	0.134
chr7	102095001	102095400	Yes	Xntrpc--Trpc2	Yes	Xntrpc--Trpc2			4829	Art5	0.81	0.546	0.202
chr7	102113201	102113800	Yes	Chrna10	Yes	Chrna10			2913	Chrna10	0.795	0.565	0.166
chr7	102620001	102620400					Yes	LINE/L1/L1Md_F3	5014	Olfr553	0.888	0.765	0.288
chr7	104034401	104034800					Yes	LINE/L1/L1Md_T	4997	Olfr641	0.853	0.685	0.179
chr7	104120401	104121000					Yes	LINE/L1/L1Md_T	8823	4931431F19Rik	0.831	0.601	0.142
chr7	104256801	104257400			Yes	Trim34a	Yes	LINE/L1/L1Md_F3	12345	Trim34a	0.875	0.534	0.116
chr7	105434201	105435000	Yes	Cckbr	Yes	Cckbr			8382	Cckbr	0.871	0.727	0.195
chr7	107854001	107854600					Yes	LINE/L1/L1Md_T	8270	Olfr470	0.792	0.664	0.101
chr7	109727601	109728200	Yes	Ascl3	Yes	Ascl3			3532	Ascl3	0.943	0.825	0.31
chr7	112526001	112526400			Yes	Parva			98296	Parva	0.817	0.747	0.214
chr7	117016201	117016600					Yes	LINE/L1/L1Md_F3	364378	Xylt1	0.889	0.686	0.237
chr7	118382001	118382400	Yes	Syt17	Yes	Syt17			61152	Syt17	0.913	0.895	0.207
chr7	119017001	119017600							21790	Gprc5b	0.87	0.62	0.204
chr7	119476601	119477200	Yes	Umod	Yes	Umod			2062	Umod	0.772	0.684	0.114
chr7	126292001	126293000	Yes	Sbk1					19383	Sbk1	0.813	0.485	0.119
chr7	126438401	126439000	Yes	Rabep2	Yes	Rabep2			9635	Rabep2	0.836	0.802	0.196
chr7	127343801	127344800	Yes	Zfp768					514	Zfp768	0.914	0.849	0.196
chr7	127444001	127445200	Yes	Zfp689	Yes	Zfp689			3958	Zfp689	0.71	0.472	0.05
chr7	127748001	127748800	Yes	Fbxl19	Yes	Fbxl19			1227	Fbxl19	0.93	0.783	0.156
chr7	127904601	127905200	Yes	Bckdk	Yes	Bckdk			529	Bckdk	0.812	0.624	0.208
chr7	128271201	128271600	Yes	Slc5a2--BC017158	Yes	Slc5a2			5505	Slc5a2	0.867	0.703	0.222
chr7	130108201	130108800							146037	Gm4265	0.916	0.696	0.269
chr7	130260601	130261000			Yes	Fgfr2			5808	Fgfr2	0.873	0.694	0.26
chr7	135395801	135396400							13966	Foxi2	0.877	0.518	0.199
chr7	135398001	135398600							11766	Foxi2	0.797	0.547	0.18
chr7	136871601	136872200							22410	Mgmt	0.733	0.604	0.081
chr7	137475001	137475400					Yes	LTR/ERV1/RLTR1B-int	37328	Gm12669	0.699	0.417	0.091
chr7	139874801	139875400	Yes	Gpr123	Yes	Gpr123			19295	Kndc1	0.777	0.535	0.118
chr7	140224201	140224800	Yes	Cd163l1	Yes	Cd163l1			5935	Cd163l1	0.879	0.687	0.232
chr7	140235001	140235400					Yes	LINE/L1/L1Md_F3	11900	5830411N06Rik	0.861	0.714	0.18
chr7	141068401	141069000	Yes	B4galnt4	Yes	B4galnt4			7128	B4galnt4	0.695	0.38	0.067
chr7	141083001	141083400	Yes	Pkp3	Yes	Pkp3			3233	Pkp3	0.915	0.878	0.314
chr7	141269001	141269800	Yes	Cdhr5	Yes	Cdhr5			2577	Irf7	0.789	0.672	0.145
chr7	143475801	143476400	Yes	Slc22a18	Yes	Slc22a18			686	Slc22a18	0.792	0.622	0.151
chr7	144409801	144410200	Yes	Shank2	Yes	Mir3470b			33233	Mir3470b	0.859	0.678	0.257
chr8	3482401	3483000			Yes	1700019B03Rik			10137	Zfp358	0.846	0.605	0.127
chr8	4643201	4643800							30032	Zfp958	0.886	0.696	0.247
chr8	4777801	4778400			Yes	Shcbp1			1134	Shcbp1	0.961	0.902	0.352
chr8	5841201	5841600					Yes	LINE/L1/L1Md_F3	735969	Slc10a2	0.876	0.731	0.259
chr8	6014001	6014600					Yes	LINE/L1/L1Md_T	908769	Slc10a2	0.867	0.709	0.198
chr8	8621001	8621600			Yes	Efnb2			39173	Efnb2	0.903	0.789	0.292
chr8	8711201	8712000							20664	Arglu1	0.868	0.784	0.177
chr8	11004401	11005000	Yes	Irs2	Yes	Irs2			2849	9530052E02Rik	0.869	0.643	0.181
chr8	11005201	11005600	Yes	Irs2					2249	9530052E02Rik	0.851	0.559	0.21
chr8	11279201	11280000			Yes	Col4a1			32826	Col4a1	0.837	0.451	0.082
chr8	12467401	12468200							71883	Sox1	0.839	0.495	0.15
chr8	14113201	14113800			Yes	Dlgap2			17327	Dlgap2	0.945	0.867	0.338
chr8	15623401	15624200					Yes	LINE/L1/L1Md_A	544638	Mir3106	0.906	0.72	0.16
chr8	17498201	17498800			Yes	Csmd1	Yes	LINE/L1/L1Md_T	36585	Csmd1	0.898	0.655	0.167
chr8	20837801	20838400					Yes	LINE/L1/L1Md_Gf	38098	Gm21944	0.913	0.794	0.303
chr8	22258201	22259400	Yes	Thsd1	Yes	Thsd1			24040	Tpte	0.899	0.724	0.21
chr8	22668801	22669400	Yes	Ikbkb	Yes	Ikbkb			15364	Polb	0.896	0.785	0.242
chr8	22811001	22811400					Yes	LTR/ERVK/RMER19A	5347	Ap3m2	0.767	0.584	0.157
chr8	22872001	22872400			Yes	Kat6a			12463	Kat6a	0.93	0.752	0.282
chr8	25986001	25986800	Yes	Pomk	Yes	Pomk			7321	Pomk	0.69	0.454	0.06
chr8	26982201	26982800							4866	Zfp703	0.819	0.705	0.104
chr8	29194001	29194600			Yes	Unc5d	Yes	LINE/L1/L1Md_T	25036	Unc5d	0.86	0.632	0.115
chr8	34097201	34097800	Yes	Dctn6	Yes	Dctn6			10711	Dctn6	0.884	0.762	0.261
chr8	35160201	35160800							194511	Tnks	0.888	0.501	0.216
chr8	35590001	35590600	Yes	Mfhas1					981	Gm16793	0.732	0.593	0.105
chr8	36103001	36103400	Yes	D8Ertd82e					8174	D8Ertd82e	0.91	0.801	0.3
chr8	36146201	36147400	Yes	D8Ertd82e	Yes	D8Ertd82e			51374	D8Ertd82e	0.929	0.838	0.24
chr8	40898801	40899400	Yes	Slc7a2	Yes	Slc7a2			26832	Pdgfrl	0.898	0.729	0.237
chr8	43307201	43307800							192	Zfp42	0.885	0.631	0.232
chr8	43603201	43603600					Yes	LINE/L1/L1Md_F3	23585	Gm5346	0.933	0.873	0.288
chr8	48228201	48229000	Yes	Tenm3					118189	Dctd	0.959	0.718	0.151
chr8	51347001	51347400					Yes	LINE/L1/L1Md_T	978890	Gm2516	0.844	0.669	0.235
chr8	54616801	54617600					Yes	LINE/L1/L1Md_F3	16021	Spata4	0.849	0.674	0.214
chr8	60591401	60592200					Yes	LINE/L1/L1Md_F2	40659	Mfap3l	0.823	0.699	0.164
chr8	62162401	62163000					Yes	LINE/L1/L1Md_T	39208	Anxa10	0.916	0.795	0.164
chr8	62250201	62250800					Yes	LINE/L1/L1Md_T	127008	Anxa10	0.931	0.727	0.317
chr8	64618601	64619000			Yes	Cpe			74040	Cpe	0.685	0.581	0.056
chr8	66820201	66820600					Yes	LTR/ERVK/RMER17B	39616	Naf1	0.746	0.767	0.113
chr8	66914401	66915000							54185	Naf1	0.761	0.541	0.111
chr8	67307201	67307600					Yes	LINE/L1/L1_Mus3	183157	Nat1	0.862	0.811	0.259
chr8	70716801	70717200							1342	Gm3336	0.834	0.67	0.226
chr8	70745001	70745600	Yes	Pde4c	Yes	Pde4c			9078	Rab3a	0.707	0.537	0.092
chr8	70779401	70780600	Yes	Mast3	Yes	Mast3			2540	2010320M18Rik	0.75	0.69	0.139
chr8	70821601	70822000							13153	Il12rb1	0.846	0.783	0.221
chr8	70913001	70913600	Yes	Map1s					7028	Map1s	0.929	0.842	0.316
chr8	70914601	70915200	Yes	Map1s	Yes	Map1s			8628	Map1s	0.941	0.916	0.216
chr8	71481401	71482000	Yes	Ano8	Yes	Ano8			4067	Ano8	0.818	0.464	0.165
chr8	71484801	71485200	Yes	Ano8	Yes	Ano8			867	Ano8	0.922	0.679	0.302
chr8	71584201	71584600	Yes	Slc27a1	Yes	Slc27a1			7583	Pgls	0.904	0.813	0.242
chr8	77907001	77907600					Yes	LINE/L1/L1_Mus2--LINE/L1/L1Md_T	182549	Ednra	0.902	0.861	0.205
chr8	82101201	82101600			Yes	Inpp4b	Yes	LTR/ERVK/RMER17D2	300986	Il15	0.861	0.765	0.257
chr8	84566201	84566600	Yes	Cacna1a	Yes	Cacna1a			96252	Ier2	0.814	0.693	0.112
chr8	84831401	84832000			Yes	Dand5			265	Dand5	0.791	0.484	0.047
chr8	84923601	84924000	Yes	Mast1	Yes	Mast1			10267	LOC100503676	0.771	0.614	0.165
chr8	85111801	85112400	Yes	Zfp791	Yes	Zfp791			10695	Zfp791	0.866	0.778	0.243
chr8	85854201	85854800			Yes	Phkb			13200	Phkb	0.878	0.733	0.252
chr8	88306601	88307000	Yes	Adcy7	Yes	Adcy7			12398	Adcy7	0.686	0.51	0.065
chr8	88950201	88951200							73534	Mir8110	0.854	0.339	0.132
chr8	91797001	91797400							4254	Irx3	0.742	0.604	0.051
chr8	93796401	93797000							13837	Gnao1	0.887	0.784	0.121
chr8	94329201	94329800	Yes	Slc12a3	Yes	Slc12a3			0	Slc12a3	0.921	0.789	0.294
chr8	95328201	95329200	Yes	Zfp319					2750	Zfp319	0.8	0.656	0.113
chr8	95372201	95372800	Yes	Mmp15					19865	Mmp15	0.811	0.643	0.185
chr8	100360201	100361000					Yes	LINE/L1/L1Md_F3	943730	Cdh8	0.869	0.698	0.138
chr8	101107201	101108000					Yes	LINE/L1/L1Md_F3	1677111	Cdh11	0.89	0.786	0.204
chr8	101710601	101711200					Yes	LINE/L1/L1Md_F2	1073911	Cdh11	0.854	0.799	0.184
chr8	104142201	104143000	Yes	Cdh5	Yes	Cdh5			27512	Bean1	0.871	0.628	0.203
chr8	104309601	104310200	Yes	Cmtm1					0	Cmtm1	0.857	0.724	0.178
chr8	104577401	104578000			Yes	Mir297-2			13467	Pdp2	0.792	0.54	0.107
chr8	105142801	105143200	Yes	Ces4a	Yes	Ces4a			11002	Ces4a	0.69	0.639	0.086
chr8	105298401	105299000	Yes	E2f4	Yes	E2f4			739	E2f4	0.682	0.541	0.078
chr8	105695401	105696000	Yes	Rltpr	Yes	Rltpr			4496	Rltpr	0.847	0.698	0.236
chr8	105894201	105894800	Yes	Nrn1l	Yes	Nrn1l			632	Nrn1l	0.867	0.638	0.243
chr8	105960801	105961400			Yes	Slc12a4			4715	Slc12a4	0.873	0.675	0.221
chr8	107037801	107038400			Yes	Vps4a			6476	Vps4a	0.809	0.604	0.102
chr8	107109001	107109600							12456	Terf2	0.699	0.357	0.088
chr8	108792201	108793000	Yes	Zfhx3					77558	Zfhx3	0.841	0.403	0.067
chr8	108794201	108794800	Yes	Zfhx3					79558	Zfhx3	0.901	0.475	0.066
chr8	109752001	109752600							14262	Atxn1l	0.896	0.696	0.296
chr8	110013401	110014000							22966	Tat	0.929	0.697	0.27
chr8	110522801	110523400	Yes	Hydin	Yes	Hydin	Yes	LTR/ERV1/RLTR1B	20445	Gm21283	0.708	0.528	0.055
chr8	110727201	110727800	Yes	Mtss1l	Yes	Mtss1l			5718	Mtss1l	0.916	0.774	0.202
chr8	110738201	110739000	Yes	Mtss1l	Yes	Mtss1l			16718	Mtss1l	0.92	0.841	0.219
chr8	110928401	110929000			Yes	St3gal2			8537	St3gal2	0.753	0.519	0.151
chr8	110957401	110958000	Yes	St3gal2					37537	St3gal2	0.939	0.835	0.296
chr8	113531001	113531600			Yes	4930571O06Rik			13720	4930571O06Rik	0.829	0.529	0.202
chr8	117377001	117377600	Yes	Cmip	Yes	Cmip			27832	Cmip	0.882	0.782	0.228
chr8	119612401	119612800	Yes	Adad2					0	Adad2	0.882	0.496	0.248
chr8	119626001	119626600	Yes	Kcng4	Yes	Kcng4			9080	Kcng4	0.743	0.323	0.114
chr8	119765601	119766200			Yes	Tldc1			12216	Tldc1	0.776	0.658	0.107
chr8	120013601	120014400	Yes	Crispld2	Yes	Crispld2			21132	Crispld2	0.853	0.635	0.161
chr8	121273401	121274200							145717	Foxl1	0.822	0.566	0.106
chr8	121542201	121542800							247	1700018B08Rik	0.78	0.641	0.073
chr8	121570601	121571200			Yes	Fbxo31			7606	Fbxo31	0.821	0.416	0.187
chr8	121836801	121837600					Yes	LTR/ERV1/MMERGLN-int	7232	Klhdc4	0.917	0.829	0.246
chr8	121973601	121974400			Yes	Banp			3623	Mir7237	0.917	0.663	0.12
chr8	122564801	122565200							2814	Cdt1	0.85	0.636	0.245
chr8	123787401	123788000							17995	Rab4a	0.666	0.35	0.036
chr8	124896201	124896600	Yes	Exoc8					1105	Exoc8	0.862	0.757	0.18
chr9	4156001	4156400					Yes	LINE/L1/L1Md_F2	153094	Aasdhppt	0.884	0.784	0.225
chr9	4977401	4978200							181167	Gria4	0.765	0.467	0.054
chr9	12740201	12740800					Yes	LINE/L1/L1Md_T	365055	4930568E12Rik	0.892	0.725	0.23
chr9	14001601	14002000							173875	Fam76b	0.674	0.531	0.04
chr9	14101201	14101800					Yes	LINE/L1/L1Md_T	174500	Sesn3	0.927	0.757	0.233
chr9	14845201	14846000							14253	Gpr83	0.898	0.759	0.266
chr9	16452601	16453200					Yes	LINE/L1/L1Md_T	74370	Fat3	0.914	0.675	0.194
chr9	18779401	18779800							23768	Olfr24	0.711	0.526	0.111
chr9	20958801	20959200			Yes	Dnmt1			688	Dnmt1	0.879	0.766	0.244
chr9	21066601	21067200	Yes	Zglp1	Yes	Zglp1			0	Zglp1	0.879	0.566	0.073
chr9	21233801	21234400	Yes	Keap1	Yes	Keap1			4932	Keap1	0.744	0.694	0.138
chr9	21605601	21606000							2329	Gm7904	0.875	0.793	0.251
chr9	21795201	21795800	Yes	Kank2	Yes	Kank2			2746	Kank2	0.928	0.78	0.229
chr9	21839401	21839800	Yes	Dock6	Yes	Dock6			3892	Gm6484	0.877	0.708	0.262
chr9	21944001	21944400			Yes	BC018242			5728	BC018242	0.713	0.627	0.084
chr9	21981201	21981600	Yes	Rgl3	Yes	Rgl3			7853	Rgl3	0.75	0.454	0.05
chr9	22149801	22150400			Yes	Mir680-2	Yes	LTR/ERVK/RLTR13D3	6445	Pigyl	0.671	0.424	0.063
chr9	22157801	22158200	Yes	Pigyl	Yes	Mir680-2			956	Pigyl	0.756	0.386	0.125
chr9	31558601	31559000							94363	Tmem45b	0.837	0.645	0.219
chr9	31566401	31567000							102163	Tmem45b	0.849	0.678	0.176
chr9	33436801	33437200							605170	7630403G23Rik	0.866	0.766	0.25
chr9	33728001	33728400							313970	7630403G23Rik	0.88	0.817	0.267
chr9	35188601	35189400	Yes	Tirap	Yes	Tirap			10505	Tirap	0.806	0.684	0.145
chr9	36568601	36569200					Yes	LINE/L1/L1Md_T	13435	Gm17689	0.852	0.741	0.22
chr9	39396201	39396600					Yes	LINE/L1/L1Md_A	2409	Olfr951	0.695	0.597	0.092
chr9	40333201	40333800	Yes	1700110K17Rik--Gramd1b	Yes	1700110K17Rik--Gramd1b			0	1700110K17Rik	0.798	0.588	0.185
chr9	43311001	43311600	Yes	Trim29					239	Trim29	0.846	0.563	0.185
chr9	43803201	43803800	Yes	Pvrl1	Yes	Pvrl1			58626	Pvrl1	0.924	0.761	0.299
chr9	44108401	44108800	Yes	C1qtnf5--Mfrp					1093	C1qtnf5	0.853	0.742	0.2
chr9	44264001	44264600	Yes	Nlrx1	Yes	Nlrx1			3587	Nlrx1	0.881	0.694	0.276
chr9	44315001	44315400	Yes	C2cd2l	Yes	C2cd2l			4882	C2cd2l	0.932	0.819	0.32
chr9	44513601	44514000	Yes	Cxcr5					12421	Cxcr5	0.831	0.446	0.209
chr9	44688201	44688800	Yes	Phldb1	Yes	Phldb1			14969	Treh	0.819	0.788	0.176
chr9	44715001	44716400	Yes	Phldb1	Yes	Phldb1			18798	Phldb1	0.921	0.8	0.275
chr9	44849201	44849600	Yes	Kmt2a					31674	Kmt2a	0.886	0.886	0.266
chr9	45043801	45044600	Yes	Mpzl2	Yes	Mpzl2			1458	Mpzl2	0.874	0.681	0.234
chr9	52749601	52750200			Yes	Gm1715	Yes	LINE/L1/L1Md_T	69739	Gm1715	0.834	0.62	0.21
chr9	53750401	53750800					Yes	LTR/ERVK/RLTR20B2	20734	Slc35f2	0.842	0.776	0.214
chr9	54946601	54947000	Yes	Hykk			Yes	LTR/ERVK/RLTR20B4_MM	3858	Psma4	0.932	0.781	0.324
chr9	57758401	57759000	Yes	Clk3	Yes	Clk3			6860	Clk3	0.9	0.759	0.201
chr9	59679201	59679800	Yes	Pkm					22834	Pkm	0.743	0.716	0.116
chr9	63230201	63230800			Yes	Map2k5			81240	Skor1	0.74	0.4	0.137
chr9	65345201	65345800					Yes	LTR/ERV1/RLTR1B	267	Pdcd7	0.832	0.79	0.22
chr9	65372001	65372400	Yes	Ubap1l	Yes	Ubap1l			10942	Ubap1l	0.808	0.56	0.198
chr9	65390401	65391000	Yes	Kbtbd13					652	Kbtbd13	0.82	0.613	0.197
chr9	65593201	65593800	Yes	Pif1	Yes	Pif1			5997	Pif1	0.908	0.786	0.15
chr9	66220601	66221000	Yes	Dapk2	Yes	Dapk2			62376	Dapk2	0.932	0.829	0.322
chr9	66514201	66514600	Yes	Fbxl22	Yes	Fbxl22			0	Fbxl22	0.755	0.709	0.053
chr9	69437001	69437600					Yes	LINE/L1/L1MC4	16082	Anxa2	0.891	0.822	0.286
chr9	69748201	69748600							12340	Foxb1	0.831	0.547	0.208
chr9	71601801	71602400							9441	Myzap	0.932	0.71	0.268
chr9	72393201	72393600							44928	Mns1	0.843	0.557	0.235
chr9	72945201	72945800	Yes	Pygo1					12984	Dyx1c1	0.848	0.729	0.156
chr9	73235801	73236200					Yes	LINE/L1/L1Md_T	122333	Rsl24d1	0.88	0.75	0.265
chr9	77083801	77084400					Yes	LINE/L1/L1_Mus3--LINE/L1/L1M3	38020	Tinag	0.846	0.727	0.193
chr9	78167401	78168000	Yes	Ick	Yes	Ick			7913	C920006O11Rik	0.845	0.816	0.109
chr9	79342201	79342800							176502	Gm10635	0.933	0.782	0.331
chr9	80688201	80688800							222763	Impg1	0.846	0.752	0.186
chr9	82476001	82476600					Yes	LINE/L1/L1Md_T	353205	Irak1bp1	0.775	0.617	0.139
chr9	87951801	87952400					Yes	LINE/L1/L1Md_T	220541	Tbx18	0.88	0.765	0.215
chr9	92453001	92453600					Yes	LINE/L1/L1Md_T--LINE/L1/L1_Mur3	3777	Plscr4	0.749	0.503	0.073
chr9	95805201	95805600			Yes	Pls1			39679	Pls1	0.874	0.749	0.257
chr9	96187201	96187600					Yes	LTR/ERVK/RMER17A	8674	Tfdp2	0.864	0.828	0.217
chr9	98856201	98856600	Yes	Gm6406					0	Gm6406	0.664	0.494	0.055
chr9	98864201	98864600							166	2410012M07Rik	0.82	0.532	0.155
chr9	99452401	99452800							3442	Nme9	0.758	0.741	0.141
chr9	99947201	99947800							71031	Sox14	0.793	0.631	0.171
chr9	101700201	101700800							358008	LOC102633035	0.799	0.589	0.145
chr9	102720201	102720800	Yes	Amotl2					2398	Amotl2	0.809	0.743	0.159
chr9	102819801	102820400							14519	Ryk	0.858	0.659	0.256
chr9	103212601	103213400			Yes	Trf			10536	Srprb	0.85	0.711	0.141
chr9	104338601	104339200							879	Acpp	0.919	0.629	0.243
chr9	106157401	106158000	Yes	Glyctk	Yes	Glyctk			138	Glyctk	0.844	0.716	0.159
chr9	106791001	106791600					Yes	LTR/ERVK/RMER13A2	1788	Rad54l2	0.799	0.474	0.165
chr9	106887601	106888000	Yes	Manf					601	Rbm15b	0.674	0.552	0.069
chr9	107570201	107570600	Yes	Hyal2					1039	Hyal2	0.677	0.471	0.065
chr9	107598601	107599200	Yes	Sema3b	Yes	Sema3b			6202	Sema3b	0.782	0.503	0.126
chr9	107713601	107714200							3126	Sema3f	0.86	0.674	0.242
chr9	108053201	108053800	Yes	Amigo3	Yes	Rnf123			43	Amigo3	0.733	0.645	0.118
chr9	108093401	108093800	Yes	Apeh	Yes	Apeh			680	Apeh	0.784	0.704	0.147
chr9	108106001	108107200	Yes	Bsn	Yes	Bsn			11521	Apeh	0.878	0.684	0.191
chr9	108114401	108115000	Yes	Bsn					19921	Apeh	0.777	0.64	0.157
chr9	108827801	108828400	Yes	Celsr3					1482	Celsr3	0.878	0.752	0.221
chr9	108848401	108849000	Yes	Celsr3	Yes	Celsr3			5042	Slc26a6	0.79	0.702	0.135
chr9	109309801	109310400					Yes	LINE/L1/L1Md_T	22125	Fbxw14	0.865	0.759	0.252
chr9	109366801	109367400					Yes	LINE/L1/L1Md_T	27142	Fbxw28	0.855	0.622	0.19
chr9	110413001	110413600							4791	Ptpn23	0.826	0.621	0.224
chr9	110678801	110679200			Yes	Ccdc12	Yes	LTR/ERVK/RLTR11A2	22299	Ccdc12	0.685	0.555	0.079
chr9	114009801	114010200			Yes	Fbxl2			16001	Mir5128	0.773	0.624	0.132
chr9	114761601	114762200	Yes	Cmtm7	Yes	Cmtm7			19793	Cmtm7	0.746	0.63	0.134
chr9	115625801	115626400							283054	Gadl1	0.822	0.455	0.218
chr9	118611801	118612400			Yes	Itga9			5093	Itga9	0.652	0.416	0.04
chr9	118871801	118872400	Yes	Itga9	Yes	Itga9			54135	Ctdspl	0.866	0.58	0.258
chr9	119427601	119428000	Yes	Acvr2b	Yes	Acvr2b			16922	Exog	0.931	0.85	0.218
chr9	121983001	121983600	Yes	Pomgnt2					12426	Pomgnt2	0.92	0.829	0.27
chr9	122747201	122747600	Yes	Topaz1	Yes	Topaz1			0	Topaz1	0.867	0.745	0.217
chrX	6081801	6084000	Yes	AU022751	Yes	AU022751			0	AU022751	0.929	0.822	0.144
chrX	7881001	7881800	Yes	Pim2	Yes	Pim2			2443	Slc35a2	0.914	0.864	0.261
chrX	8095401	8096000							1086	Gm6787	0.867	0.788	0.208
chrX	13858601	13859200							12045	Cask	0.938	0.72	0.213
chrX	18584001	18584800					Yes	LINE/L1/L1Md_T	122727	4930578C19Rik	0.915	0.755	0.23
chrX	37826801	37827600	Yes	Rhox6	Yes	Rhox6			0	Rhox6	0.925	0.76	0.271
chrX	37901401	37901800	Yes	Rhox9	Yes	Rhox9			0	Rhox9	0.933	0.799	0.319
chrX	38301401	38302000							14121	Atp1b4	0.867	0.605	0.188
chrX	38576001	38576600	Yes	Cul4b	Yes	Cul4b			0	Cul4b	0.834	0.623	0.147
chrX	38686001	38686600							50858	C1galt1c1	0.868	0.517	0.231
chrX	38839001	38839600			Yes	6030498E09Rik	Yes	LINE/L1/L1Md_F2	66222	6030498E09Rik	0.889	0.791	0.259
chrX	39899601	39900400					Yes	LINE/L1/L1Md_F3	35997	Cypt14	0.865	0.73	0.158
chrX	41232001	41232600					Yes	LINE/L1/L1Md_T	168700	Gria3	0.908	0.723	0.175
chrX	50623001	50623400			Yes	Firre			11858	Firre	0.845	0.687	0.157
chrX	52798201	52798800	Yes	Ccdc160					7002	Ccdc160	0.816	0.624	0.135
chrX	53724601	53725200	Yes	4930502E18Rik	Yes	4930502E18Rik			0	4930502E18Rik	0.889	0.71	0.276
chrX	58861601	58862200					Yes	LINE/L1/L1Md_T	49260	4930550L24Rik	0.725	0.614	0.119
chrX	62197201	62197800					Yes	LINE/L1/L1Md_T	85698	4933402E13Rik	0.795	0.503	0.18
chrX	73096601	73097200	Yes	Xlr3a	Yes	Xlr3a			0	Xlr3a	0.775	0.652	0.119
chrX	73214201	73215000	Yes	Xlr4b	Yes	Xlr4b			0	Xlr4b	0.871	0.654	0.196
chrX	73242401	73243200	Yes	Xlr4c	Yes	Xlr4c			0	Xlr4c	0.881	0.728	0.24
chrX	73292801	73293400							2286	Xlr5c	0.894	0.7	0.283
chrX	74944201	74944600							24525	LOC100503280	0.947	0.881	0.345
chrX	75723601	75724200							40499	4933407K13Rik	0.698	0.417	0.018
chrX	75966201	75966800							91031	Pls3	0.679	0.329	0.06
chrX	79758201	79758800							86766	Mageb16	0.837	0.629	0.178
chrX	81822801	81823200					Yes	LINE/L1/L1_Mus3	364679	4930595M18Rik	0.858	0.697	0.152
chrX	83895001	83895600			Yes	Dmd	Yes	LINE/L1/L1Md_T	407077	Tsga8	0.825	0.651	0.198
chrX	84545201	84546000			Yes	Dmd	Yes	LINE/L1/L1Md_T	703676	1600014K23Rik	0.773	0.627	0.142
chrX	90878001	90878600							13541	Gm44	0.896	0.668	0.266
chrX	98583601	98584200			Yes	Ophn1	Yes	LINE/L1/L1Md_F3	306785	Ophn1	0.888	0.843	0.277
chrX	101258001	101258600	Yes	Foxo4	Yes	Foxo4			3474	Foxo4	0.885	0.79	0.257
chrX	101522001	101523000					Yes	LTR/ERVK/RLTR34D_MM	9734	Taf1	0.839	0.588	0.091
chrX	101695601	101697400							36747	Cxcr3	0.751	0.609	0.086
chrX	101793801	101794800							54584	Nhsl2	0.925	0.784	0.208
chrX	103129201	103130200					Yes	LINE/L1/L1Md_F3	56464	Nap1l2	0.677	0.453	0.045
chrX	104348001	104348600			Yes	Abcb7			65246	Abcb7	0.865	0.615	0.124
chrX	107057001	107057600					Yes	LINE/L1/L1Md_Gf	31734	P2ry10	0.783	0.602	0.08
chrX	107499001	107499400					Yes	LINE/L1/L1Md_A	43181	4933401B06Rik	0.867	0.692	0.242
chrX	108521401	108521800					Yes	LTR/ERVK/RMER17D2	312555	Brwd3	0.865	0.771	0.264
chrX	110417401	110418000					Yes	LINE/L1/L1Md_T	44649	Gm7134	0.797	0.615	0.155
chrX	112151001	112151600					Yes	LINE/L1/L1Md_T	57482	Tex16	0.786	0.717	0.177
chrX	119540201	119540600							386595	Pabpc5	0.909	0.841	0.259
chrX	120364601	120365400	Yes	Pcdh11x	Yes	Pcdh11x			51506	H2afb3	0.898	0.754	0.235
chrX	126269201	126269800					Yes	LINE/L1/L1Md_A	564204	4932411N23Rik	0.863	0.755	0.229
chrX	127130601	127131200					Yes	LINE/L1/L1Md_T	90630	Gm382	0.824	0.687	0.092
chrX	133132601	133133400					Yes	LINE/L1/L1Md_T	555593	Pcdh19	0.811	0.669	0.058
chrX	133345201	133345800					Yes	LINE/L1/L1Md_T	343193	Pcdh19	0.802	0.582	0.119
chrX	134476001	134476800	Yes	Taf7l	Yes	Taf7l			0	Taf7l	0.93	0.807	0.254
chrX	134625801	134626600							24516	Hnrnph2	0.806	0.517	0.115
chrX	135736801	135737400							5291	Gprasp1	0.922	0.83	0.3
chrX	136246201	136246800	Yes	Wbp5	Yes	Wbp5			1122	Wbp5	0.742	0.642	0.113
chrX	140433201	140433800							22802	Prps1	0.822	0.45	0.116
chrX	140797001	140797600							15833	Tex13	0.898	0.664	0.254
chrX	140821801	140822800							8368	Tex13	0.791	0.643	0.085
chrX	144036001	144036600							102782	Dcx	0.928	0.858	0.302
chrX	145908401	145908800					Yes	LINE/L1/L1Md_T	420762	Amot	0.812	0.671	0.177
chrX	147770001	147770400							215920	Lrch2	0.876	0.825	0.264
chrX	148235201	148235600			Yes	Ott--Gm15085			54478	Ott	0.833	0.515	0.085
chrX	150867401	150867800					Yes	LINE/L1/L1Md_T	53062	Maged2	0.922	0.596	0.315
chrX	152208801	152209400	Yes	Iqsec2					23826	Kdm5c	0.869	0.788	0.145
chrX	155227601	155228200					Yes	LINE/L1/L1Md_T	11152	Sat1	0.722	0.534	0.1
chrX	156064201	156064800					Yes	LINE/L1/L1Md_T	440874	Ptchd1	0.886	0.606	0.254
chrX	157518201	157518800					Yes	LINE/L1/Lx4A	22003	Gm6568	0.906	0.689	0.279
chrX	158869801	158870200					Yes	LINE/L1/L1Md_T	385581	Rps6ka3	0.787	0.666	0.166
chrX	163936201	163936800	Yes	Zrsr2					21866	Zrsr2	0.926	0.907	0.279
chrX	169411201	169411800					Yes	LINE/L1/L1Md_T	90858	Hccs	0.856	0.668	0.164
