# Supplementary material for: Ontogeny of CpG island methylation and specificity of DNMT3 methyltransferases during embryonic development in the mouse
Source: Genome Biol. 2014 Dec 3;15(12):545. doi: 10.1186/s13059-014-0545-5 (PMC4295324; doi:10.1186/s13059-014-0545-5)
Supplement: Additional file 5: Table S4. — Differentially expressed genes in Dnmt3b knockout E8.5 embryos. [file 13059_2014_545_MOESM5_ESM.xlsx]

## Sheet: DESeq2
gene.id	log2FoldChange KO/WT	adjusted p value	Normalized Counts_WT1	Normalized Counts_WT2	Normalized Counts_WT3	Normalized Counts_KO1	Normalized Counts_KO2	Normalized Counts_KO3	fpkm_WT1	fpkm_WT2	fpkm_WT3	fpkm_KO1	fpkm_KO2	fpkm_KO3
AU022751	7.07646	2.059e-61	1.545	0	2.591	629.636	455.949	511.397	0.01478	0	0.02479	6.02453	4.36264	4.89319
Hormad1	7.05424	1.55114e-57	1.545	0	1.727	482.065	403.873	555.328	0.01698	0	0.01898	5.29792	4.43859	6.10308
Sycp1	7.00278	3.87431e-82	1.545	5.671	4.318	994.628	687.395	741.188	0.00947	0.03478	0.02648	6.09999	4.21575	4.54566
Mael	6.11769	1.63592e-61	6.179	0	7.772	418.118	673.508	554.201	0.08424	0	0.10597	5.70082	9.18293	7.55625
Taf7l	6.00136	5.99005e-38	0.772	3.403	0.864	300.061	194.415	279.354	0.00841	0.03707	0.00941	3.26871	2.11786	3.04314
Sohlh2	5.8205	3.12516e-26	0	0	0.864	219.389	98.365	172.343	0	0	0.00775	1.96954	0.88306	1.54719
Rpl10l	5.27695	5.3814e-19	0	0	0	78.704	71.748	138.55	0	0	0	1.62171	1.47837	2.85483
Cyct	5.07054	5.21649e-32	6.179	5.671	4.318	249.887	185.157	485.489	0.19793	0.18167	0.13832	8.00508	5.93147	15.5526
Tuba3a	5.0245	9.31815e-31	3.862	4.537	1.727	213.486	193.257	162.205	0.05394	0.06337	0.02413	2.98214	2.69957	2.26581
Sycp2	4.96813	1.05795e-47	7.723	7.939	9.499	344.332	423.546	284.986	0.02863	0.02943	0.03521	1.27627	1.56988	1.0563
Tex12	4.87578	8.06452e-18	0	0	1.727	102.316	84.478	78.85	0	0	0.05901	3.49547	2.88606	2.69379
Hist1h2ba	4.71632	1.89683e-14	0	0	0	51.158	61.333	74.344	0	0	0	2.49619	2.99268	3.62753
Tuba3b	4.69688	3.67027e-16	0	2.268	0	76.737	102.994	67.586	0	0.03051	0	1.03225	1.38544	0.90914
Tex11	4.57572	2.37898e-32	3.862	6.805	9.499	228.243	254.591	192.619	0.02265	0.03991	0.05571	1.33865	1.49318	1.12971
Rhox4g	4.42071	1.59136e-14	0.772	2.268	1.727	184.956	38.189	113.769	0.01665	0.04889	0.03723	3.98636	0.82308	2.45207
Gm9	4.41694	3.43227e-15	0.772	0	2.591	93.462	83.321	64.206	0.00979	0	0.03284	1.18465	1.05611	0.81383
Slc25a31	4.26361	2.58828e-14	3.862	7.939	25.044	600.122	568.2	557.581	0.03858	0.07932	0.25019	5.99522	5.67632	5.57023
Syce1	4.22026	3.55775e-30	6.951	13.611	30.225	355.154	365.685	526.041	0.10022	0.19624	0.43578	5.12056	5.27239	7.58438
Rpl39l	4.19496	8.19127e-26	6.951	11.342	5.181	233.162	208.301	147.562	0.18201	0.29699	0.13568	6.10534	5.45437	3.8639
Rhox4e	4.07739	2.84601e-19	3.862	6.805	6.045	175.118	91.421	173.47	0.08331	0.14682	0.13042	3.77818	1.97242	3.74263
Gpat2	4.01329	6.86825e-27	10.812	9.074	18.999	310.883	337.911	180.228	0.08673	0.07278	0.15239	2.49356	2.71035	1.44559
Stra8	4.01267	3.64249e-12	2.317	1.134	0.864	59.028	105.308	47.31	0.03357	0.01643	0.01251	0.85516	1.52562	0.68539
Hist1h2aa	3.91864	3.49736e-11	2.317	1.134	0	45.255	65.962	65.333	0.10805	0.05289	0	2.11046	3.07613	3.04677
Brdt	3.8434	2.40974e-22	9.268	7.939	11.226	192.826	129.61	229.791	0.03888	0.0333	0.04709	0.80887	0.54369	0.96393
Dazl	3.81803	3.67676e-16	14.674	12.476	4.318	318.753	93.736	280.48	0.10436	0.08873	0.03071	2.26686	0.66661	1.99467
Naa11	3.80723	1.51096e-10	0	5.671	0	82.64	72.906	59.701	0	0.03554	0	0.51782	0.45683	0.37409
Asz1	3.7552	7.6678e-15	3.089	5.671	6.045	126.911	70.591	126.16	0.03742	0.0687	0.07323	1.53744	0.85516	1.52834
Fkbp6	3.64495	2.60447e-19	5.406	18.147	8.636	178.069	188.629	154.32	0.06497	0.21809	0.10378	2.13996	2.26687	1.85456
Ccdc152	3.61942	1.20799e-08	0.772	1.134	0.864	97.397	24.302	34.919	0.0204	0.02996	0.02281	2.5727	0.64193	0.92238
Xlr3c	3.60652	7.72139e-16	3.862	6.805	9.499	140.684	102.994	111.516	0.05139	0.09056	0.12641	1.87214	1.37057	1.48399
Slc9b1	3.56872	2.66453e-32	15.446	26.087	19.862	265.628	274.264	288.365	0.14503	0.24494	0.18649	2.49405	2.57513	2.70754
Piwil2	3.54259	3.97845e-18	8.495	30.624	9.499	295.142	200.201	234.297	0.03645	0.13139	0.04076	1.26629	0.85895	1.00523
A330102I10Rik	3.52816	3.607e-09	0.772	0	6.909	48.207	122.666	68.712	0.01147	0	0.10263	0.7161	1.82218	1.0207
Usp26	3.46007	1.03304e-11	5.406	6.805	1.727	66.899	104.151	83.356	0.02757	0.03471	0.00881	0.34119	0.53118	0.42513
D1Pas1	3.45446	7.30824e-14	2.317	12.476	12.954	182.004	134.239	120.528	0.01521	0.08188	0.08501	1.19441	0.88095	0.79097
Topaz1	3.44199	9.91214e-10	2.317	2.268	3.454	61.98	39.346	83.356	0.00983	0.00962	0.01465	0.26292	0.16691	0.3536
Pabpc6	3.26855	3.8311e-07	1.545	1.134	0	44.271	34.717	27.034	0.01015	0.00745	0	0.29089	0.22812	0.17763
3830403N18Rik	3.09576	3.3917e-18	51.745	85.066	21.589	494.855	427.018	676.982	1.06935	1.75794	0.44616	10.2265	8.82458	13.9902
Stk31	3.05394	1.75955e-15	10.04	23.818	16.408	197.745	141.182	164.458	0.06536	0.15505	0.10681	1.28729	0.91907	1.0706
Mov10l1	3.03456	1.92724e-07	27.803	6.805	52.678	488.952	431.647	465.214	0.14464	0.0354	0.27404	2.54358	2.24547	2.42009
Ddx4	2.99499	1.61646e-20	41.705	158.79	101.901	890.345	849.407	999.14	0.30856	1.17484	0.75394	6.5874	6.28451	7.39234
Ptpn20	2.85289	1.06596e-08	5.406	9.074	6.909	57.061	65.962	100.252	0.03688	0.0619	0.04713	0.38925	0.44997	0.68388
Hsf2bp	2.75898	1.34445e-17	29.348	27.221	38.861	222.34	195.572	316.526	0.21577	0.20014	0.28571	1.6347	1.43789	2.32718
Nlrp4c	2.70649	1.50058e-06	3.862	5.671	12.09	43.287	137.71	55.195	0.02252	0.03308	0.07052	0.25248	0.80321	0.32193
Phf11d	2.58059	3.0411e-08	9.268	23.818	14.681	72.802	119.195	179.102	0.07273	0.18692	0.11521	0.57133	0.9354	1.40554
Psma8	2.57721	2.2526e-14	23.942	28.355	53.541	232.178	253.433	233.17	0.29809	0.35304	0.66662	2.89076	3.15541	2.90311
Xlr4a	2.51513	5.70674e-12	35.527	117.958	47.496	501.741	344.855	469.72	0.62877	2.08768	0.84062	8.88006	6.10341	8.31333
Spaca1	2.43902	1.83374e-06	9.268	3.403	15.544	66.899	75.22	75.471	0.14492	0.05321	0.24307	1.04611	1.17623	1.18015
Xlr	2.29352	8.47049e-13	47.111	46.503	36.27	211.518	181.685	309.767	0.4233	0.41783	0.32589	1.9005	1.63245	2.78327
Xlr4b	2.20655	8.86515e-08	31.665	96.408	35.406	179.053	357.584	348.066	0.50565	1.53953	0.5654	2.85927	5.71022	5.55821
Dppa4	2.12123	0.000610702	1.545	11.342	4.318	42.304	35.874	43.931	0.02123	0.15585	0.05933	0.5813	0.49295	0.60366
1300002E11Rik	2.08488	8.15813e-27	177.633	184.877	202.939	652.264	916.527	909.026	0.94577	0.98434	1.08051	3.47285	4.87986	4.83993
Rinl	2.03382	2.34368e-22	97.312	139.508	115.719	486.984	499.924	501.259	0.71372	1.0232	0.84872	3.57171	3.66661	3.67641
Snora23	1.97215	6.36766e-15	122.026	99.811	98.447	329.575	541.584	455.076	13.9792	11.4343	11.278	37.7559	62.0435	52.1332
Smc1b	1.95403	1.76003e-06	29.348	38.563	41.451	117.073	113.409	257.951	0.15313	0.20121	0.21627	0.61083	0.59172	1.34588
Papolb	1.95298	9.53905e-06	14.674	36.295	25.044	118.057	78.692	148.688	0.13235	0.32737	0.22588	1.06483	0.70977	1.34111
Rhox9	1.94327	0.00565963	0.772	0	9.499	39.352	30.088	27.034	0.01846	0	0.22702	0.94048	0.71907	0.64609
Xlr4c	1.94225	0.000684361	7.723	14.745	5.181	38.368	72.906	37.172	0.13311	0.25413	0.0893	0.6613	1.25656	0.64068
Fhit	1.89764	4.05421e-07	25.486	21.55	33.679	108.219	113.409	117.148	0.5443	0.46023	0.71927	2.31118	2.42202	2.50188
Ccdc38	1.87458	0.00520559	6.951	0	6.045	31.482	33.56	25.908	0.04009	0	0.03486	0.18156	0.19354	0.14941
Ppp1r3fos	1.8603	0.00101473	8.495	5.671	10.363	31.482	40.503	51.816	0.05182	0.03459	0.06321	0.19201	0.24704	0.31603
Gm7120	1.85019	4.64972e-35	258.727	263.137	264.253	972.984	1027.62	880.865	2.80106	2.84882	2.86089	10.5339	11.1254	9.53655
Zfp750	1.81399	0.00739659	8.495	1.134	2.591	22.628	23.145	36.046	0.05522	0.00737	0.01684	0.14707	0.15044	0.23429
Bin2	1.80641	8.80169e-07	34.754	88.469	84.63	314.818	190.943	295.124	0.37037	0.94278	0.90187	3.35491	2.03482	3.14504
Gm14139	1.80597	0.000309304	15.446	37.429	11.226	72.802	76.377	125.033	0.18842	0.45658	0.13694	0.88807	0.93168	1.52521
Pou4f1	1.80142	1.52458e-08	69.509	39.697	76.858	215.454	209.459	279.354	0.38598	0.22044	0.42679	1.1964	1.16311	1.55123
Adad1	1.79476	0.00154096	6.951	20.416	11.226	28.53	77.534	73.218	0.0743	0.21823	0.12	0.30496	0.82877	0.78263
Aurkc	1.77592	0.0056274	8.495	3.403	5.181	16.725	45.132	32.666	0.12453	0.04988	0.07595	0.24516	0.66157	0.47884
Gm13212	1.76297	5.25536e-10	167.593	148.582	107.946	364.008	460.578	700.637	2.1294	1.88785	1.37154	4.62501	5.852	8.90214
Tdrd1	1.73098	3.62331e-16	132.839	130.435	170.124	473.211	560.1	452.823	0.51444	0.50513	0.65883	1.83259	2.16908	1.75363
Xlr3b	1.71676	1.61358e-16	190.763	201.89	191.713	535.191	627.219	815.532	2.48674	2.6318	2.49913	6.97664	8.17631	10.6311
Il2ra	1.70388	2.54064e-06	39.388	35.161	27.634	103.3	134.239	128.413	0.1875	0.16738	0.13155	0.49174	0.63903	0.61129
Ssbp1	1.69226	2.36264e-24	3645.34	4450.65	4399.03	10399.8	13543.1	17190.4	29.1391	35.5764	35.1638	83.1311	108.257	137.412
Gm1564	1.69206	0.00697196	6.179	12.476	25.044	20.66	53.233	135.171	0.02845	0.05746	0.11534	0.09515	0.24516	0.62252
Ly96	1.69102	0.000127336	37.844	17.013	23.316	72.802	102.994	119.401	1.32289	0.59473	0.81507	2.54491	3.60032	4.17387
Snord111	1.68231	0.000175436	27.803	21.55	31.952	65.915	85.635	153.194	9.15729	7.09768	10.5237	21.7096	28.2046	50.4556
Dppa3	1.68176	0.00904549	6.951	22.684	16.408	33.449	20.83	171.217	0.17912	0.58455	0.42281	0.86195	0.53677	4.41205
Zfp936	1.66499	0.00730739	12.357	19.282	2.591	44.271	31.245	79.976	0.084	0.13107	0.01761	0.30093	0.21239	0.54363
Xlr3a	1.65317	0.000816445	178.405	443.477	145.08	850.992	903.797	1145.58	2.2833	5.67579	1.85679	10.8913	11.5671	14.6615
Kbtbd12	1.64999	0.00611501	10.812	3.403	9.499	33.449	34.717	37.172	0.11161	0.03512	0.09806	0.34529	0.35837	0.38372
Nupr1	1.64144	0.0182838	0.772	7.939	5.181	37.385	15.044	24.781	0.02601	0.26734	0.17447	1.25883	0.50657	0.83445
1700048O20Rik	1.62675	3.06658e-07	176.861	66.919	177.896	463.373	499.924	435.927	2.01733	0.7633	2.02914	5.28538	5.7023	4.97233
EU599041	1.62401	0.00178234	10.812	23.818	14.681	42.304	85.635	57.448	0.1596	0.35159	0.2167	0.62445	1.26407	0.84799
Rnf17	1.61324	1.99511e-12	419.369	682.796	338.52	1342.89	1562.26	1642.33	1.71747	2.79631	1.38637	5.49966	6.39805	6.72596
B2m	1.57899	1.1244e-21	1672.07	1165.97	1418.85	3496.45	4603.46	4848.14	41.0785	28.645	34.8575	85.8989	113.096	119.107
Gm10845	1.56692	2.99593e-42	748.376	740.641	759.079	2062.06	2277.43	2379.01	4.65475	4.60664	4.72132	12.8256	14.1652	14.797
Dclk3	1.5611	0.0212748	2.317	10.208	3.454	19.676	30.088	24.781	0.01396	0.06151	0.02082	0.11857	0.18131	0.14933
Pnldc1	1.55718	2.6405e-05	35.527	27.221	40.588	104.283	126.138	103.631	0.44338	0.33972	0.50654	1.30147	1.57422	1.29333
Tex19.1	1.55695	0.000632824	42.477	82.798	18.999	196.761	157.383	130.665	0.51488	1.00361	0.23029	2.385	1.90769	1.58383
Gm10451	1.54183	0.000372747	16.219	31.758	29.361	79.688	81.006	92.367	0.38284	0.74963	0.69306	1.88101	1.91212	2.18028
Sv2c	1.52758	6.97996e-05	57.152	47.637	33.679	98.381	152.754	188.113	0.28332	0.23616	0.16696	0.48771	0.75727	0.93255
Prdm8	1.52667	0.0049397	15.446	7.939	39.724	84.607	81.006	61.953	0.10439	0.05366	0.26847	0.5718	0.54746	0.4187
4930426D05Rik	1.52384	0.00149537	41.705	11.342	35.406	91.494	82.163	127.286	0.54232	0.14749	0.46041	1.18976	1.06842	1.65518
Gm1976	1.52375	5.30932e-13	369.94	274.48	373.926	799.834	953.558	1260.47	4.07842	3.02601	4.12236	8.8178	10.5125	13.8961
E330013P04Rik	1.5214	0.00159967	26.259	11.342	31.089	71.818	63.648	97.999	0.26739	0.1155	0.31658	0.73132	0.64813	0.99793
AI450353	1.51742	2.17088e-11	164.504	150.85	134.717	375.814	417.76	536.179	2.31171	2.11984	1.89313	5.28117	5.87062	7.53471
S100a11	1.51676	8.86515e-08	149.83	108.884	90.675	266.611	364.528	421.283	6.26636	4.5539	3.79232	11.1506	15.2457	17.6194
Snrpf	1.50917	3.71611e-31	6750.06	7213.6	6729.81	16537.8	19443.8	23519.8	175.011	187.029	174.486	428.78	504.125	609.804
Nkx2-1	1.48282	0.000747964	32.437	21.55	33.679	64.931	85.635	128.413	0.23865	0.15855	0.24779	0.47772	0.63005	0.94478
Fam183b	1.47819	0.000432055	27.031	21.55	28.498	76.737	69.434	94.62	1.01386	0.80828	1.06887	2.87817	2.60425	3.5489
Pdgfa	1.46972	2.23244e-16	1273.55	1499.43	1293.63	2907.15	3653.38	4908.96	26.3704	31.0475	26.7862	60.196	75.6475	101.646
Zfp872	1.46685	0.0325877	3.089	10.208	4.318	40.336	13.887	21.402	0.022	0.07269	0.03075	0.28724	0.09889	0.15241
D630023F18Rik	1.46654	0.0159444	10.04	13.611	18.999	78.704	62.49	15.77	0.07935	0.10757	0.15016	0.62205	0.4939	0.12464
Gm5803	1.4601	3.75452e-10	599.319	950.471	1149.41	1990.24	2409.35	3257.62	10.8438	17.1973	20.7969	36.0104	43.5936	58.9417
Gstp2	1.45428	0.00408164	26.259	18.147	12.954	45.255	83.321	58.574	0.73605	0.50868	0.36309	1.26852	2.33551	1.64186
Camk2b	1.45398	9.17773e-05	78.004	41.966	122.627	295.142	225.66	203.883	0.39468	0.21234	0.62046	1.49334	1.14178	1.0316
Dmrt3	1.43731	1.68895e-08	160.642	113.421	173.578	341.381	409.66	511.397	1.41621	0.99992	1.53025	3.00959	3.61153	4.50845
A630089N07Rik	1.42788	1.57951e-30	864.224	839.318	835.074	2021.72	2440.6	2430.83	8.54852	8.30216	8.26018	19.998	24.1413	24.0447
Myh3	1.42716	0.0188946	10.04	21.55	5.181	35.417	33.56	59.701	0.03532	0.07581	0.01823	0.12459	0.11806	0.21002
Gm14322	1.42633	9.82479e-17	1567.03	1167.11	1742.69	3331.17	4319.94	4590.19	8.21675	6.11973	9.1378	17.467	22.6517	24.0687
Hormad2	1.41389	0.00114728	21.625	28.355	37.997	112.154	76.377	73.218	0.33941	0.44505	0.59638	1.7603	1.19877	1.14918
Zfp959	1.41386	2.40815e-13	430.181	460.491	505.189	978.887	1230.14	1588.26	4.40824	4.71883	5.17688	10.0311	12.6057	16.2755
Noxred1	1.40789	7.83776e-05	37.071	34.026	43.179	105.267	111.094	110.39	0.55341	0.50796	0.64459	1.57147	1.65846	1.64794
Csf2ra	1.40755	7.27096e-06	97.312	77.127	115.719	204.632	238.389	372.847	1.10937	0.87925	1.31921	2.33284	2.71768	4.25052
Cenpv	1.40368	2.5245e-15	397.744	323.251	464.601	947.405	1106.31	1144.45	8.10832	6.58972	9.47127	19.3136	22.553	23.3305
Pof1b	1.40125	2.01571e-06	178.405	119.092	138.171	296.126	349.484	565.466	0.96673	0.64533	0.74872	1.60463	1.89376	3.06411
Tex14	1.39978	0.000175916	36.299	36.295	37.997	114.122	83.321	118.275	0.15653	0.15652	0.16386	0.49214	0.35931	0.51005
Ido2	1.3816	0.0141546	16.991	14.745	9.499	30.498	39.346	63.08	0.11883	0.10312	0.06643	0.21329	0.27517	0.44116
Gm15910	1.37903	0.000106948	42.477	38.563	44.042	129.862	124.981	94.62	0.30117	0.27342	0.31226	0.92074	0.88613	0.67086
Ppdpf	1.37853	2.11284e-21	2000.3	1915.69	2326.46	4757.69	5089.5	6573.82	52.9037	50.6657	61.5298	125.83	134.606	173.863
Ccdc36	1.37808	0.00014604	41.705	60.113	100.174	200.696	167.798	195.998	0.30673	0.44212	0.73676	1.47609	1.23413	1.44153
Pura	1.37469	8.26844e-11	192.307	216.635	165.806	481.081	447.848	594.753	2.53193	2.85223	2.18301	6.33396	5.89641	7.83057
Tm4sf1	1.37281	0.0126943	20.853	9.074	15.544	53.126	59.019	32.666	0.2311	0.10056	0.17227	0.58876	0.65408	0.36202
Efhd1	1.36831	0.00116299	32.437	36.295	25.907	72.802	77.534	119.401	0.37881	0.42385	0.30255	0.85018	0.90545	1.39437
B230119M05Rik	1.36628	0.0398175	5.406	6.805	6.909	16.725	34.717	19.149	0.1164	0.14652	0.14875	0.3601	0.74749	0.4123
Car5a	1.36364	0.0225712	15.446	14.745	6.045	24.595	48.604	46.183	0.26152	0.24964	0.10235	0.41642	0.8229	0.78193
Uqcrb	1.3632	3.003e-24	7954.1	8599.6	7690.1	17257.9	20855.6	24858	333.328	360.378	322.264	723.217	873.983	1041.71
Cd209c	1.36177	0.000185158	45.567	66.919	81.176	154.458	136.553	243.308	0.61968	0.91005	1.10393	2.10051	1.85703	3.30882
Nxf2	1.35927	0.0330391	6.179	9.074	6.909	19.676	27.774	29.287	0.05286	0.07762	0.0591	0.16832	0.2376	0.25054
Lppr4	1.35477	0.0251744	17.763	10.208	8.636	28.53	27.774	65.333	0.06582	0.03782	0.032	0.10571	0.10291	0.24207
BC030500	1.34999	0.00808369	31.665	15.879	25.907	38.368	89.107	93.493	0.41587	0.20854	0.34025	0.5039	1.17026	1.22787
1700102H20Rik	1.34602	0.00201684	30.12	40.832	22.453	73.785	75.22	113.769	1.12772	1.52875	0.84064	2.76255	2.81626	4.25955
Rbm44	1.34152	1.41013e-06	79.549	131.569	137.308	296.126	280.05	340.181	0.43542	0.72016	0.75157	1.62088	1.53289	1.86202
Mr1	1.33699	0.0147403	17.763	13.611	22.453	73.785	63.648	27.034	0.14924	0.11435	0.18863	0.6199	0.53472	0.22712
Atp6v1g2	1.3323	0.00250459	50.201	46.503	40.588	83.624	89.107	212.894	0.70781	0.65567	0.57227	1.17906	1.25637	3.00173
1700030C10Rik	1.32567	1.80557e-06	136.7	182.608	107.083	281.369	415.446	412.272	1.6714	2.23271	1.30927	3.44022	5.07955	5.04074
Dnajb9	1.31933	1.94384e-13	468.025	627.22	515.552	1176.63	1272.95	1631.06	5.28979	7.08907	5.82696	13.2987	14.3874	18.4349
Pstpip2	1.31264	0.000149274	63.33	115.69	70.813	186.923	177.056	292.871	0.59015	1.07808	0.65988	1.74188	1.64993	2.72917
Ccdc34	1.31232	2.87848e-20	3750.38	3664.64	4040.65	7842.9	9312.23	11594.3	38.0249	37.1557	40.968	79.5189	94.4164	117.554
Btnl9	1.3106	0.0446991	9.268	10.208	5.181	25.579	16.201	41.678	0.07932	0.08736	0.04434	0.21891	0.13865	0.35669
Gm20554	1.30937	0.00152181	54.835	36.295	38.861	75.753	119.195	159.952	0.22668	0.15004	0.16065	0.31316	0.49274	0.66123
Ap1s3	1.304	1.15469e-07	281.896	406.048	229.71	612.911	774.187	943.945	2.06609	2.97603	1.6836	4.49218	5.67421	6.9184
Ube2d3	1.3034	1.75711e-23	28346.4	27413.9	26790.6	56953.5	66536.1	82041	228.145	220.64	215.623	458.388	535.513	660.303
Luc7l3	1.30089	2.32528e-17	10325.9	10459.7	9742.81	19481.3	25248.5	31387.9	66.0372	66.893	62.3082	124.589	161.471	200.735
Plekhd1	1.29944	0.029582	16.219	6.805	12.09	41.32	43.975	24.781	0.09693	0.04067	0.07226	0.24695	0.26281	0.1481
Ppp1r17	1.29908	0.0164021	30.12	12.476	41.451	43.287	127.295	77.723	0.36531	0.15132	0.50273	0.525	1.54387	0.94265
Fam120aos	1.29403	2.71224e-07	161.414	150.85	143.353	300.061	359.899	494.501	2.32884	2.17643	2.06826	4.3292	5.19252	7.13452
Otx1	1.29129	8.64826e-06	147.513	119.092	109.674	248.903	277.735	435.927	1.10068	0.88862	0.81834	1.8572	2.07234	3.25269
Chrna3	1.29089	0.00208506	23.942	37.429	29.361	69.85	85.635	86.735	0.1616	0.25263	0.19818	0.47146	0.578	0.58542
Hspb11	1.28771	3.65962e-11	436.36	597.73	517.279	1039.88	1233.61	1581.5	16.4544	22.5394	19.5057	39.2122	46.5172	59.6356
Pop4	1.28513	7.14432e-17	4879.51	5088.08	3778.13	9371.74	11246	13277.2	84.7238	88.3453	65.6003	162.723	195.266	230.534
Cox20	1.28023	5.22379e-20	759.189	772.399	817.802	1810.2	1726.59	2225.82	35.7207	36.3423	38.4785	85.1721	81.2379	104.727
Zfp455	1.27974	0.000295	77.232	117.958	83.766	145.603	241.861	332.296	0.60028	0.91683	0.65107	1.1317	1.87986	2.58275
Tcte2	1.27581	0.00134491	57.152	28.355	46.633	114.122	94.893	140.803	0.85561	0.4245	0.69813	1.70849	1.42062	2.10794
Ccnb3	1.27132	0.0229069	20.08	7.939	20.726	41.32	62.49	39.425	0.09294	0.03675	0.09593	0.19126	0.28925	0.18248
A830082K12Rik	1.26934	0.00127358	237.102	58.979	213.302	341.381	487.194	505.765	2.16826	0.53936	1.95062	3.12188	4.45532	4.62515
Penk	1.26732	0.0003501	166.821	122.495	107.083	214.47	269.635	533.926	2.49037	1.82866	1.59858	3.20169	4.02522	7.97066
Srgn	1.26314	0.0159845	23.942	41.966	10.363	68.866	68.277	74.344	0.53803	0.94307	0.23288	1.54758	1.53432	1.67067
Igfbp7	1.26152	0.029367	15.446	17.013	12.954	51.158	20.83	60.827	0.26842	0.29565	0.2251	0.889	0.36198	1.05702
8430429K09Rik	1.25787	2.77076e-10	393.882	320.982	387.744	699.486	918.841	1074.61	3.21433	2.61942	3.16423	5.70825	7.49832	8.7695
Gm14326	1.25778	7.70345e-14	1432.65	1327.03	1504.34	2654.31	3413.83	4273.66	9.12899	8.45597	9.58582	16.9135	21.7533	27.2322
E130008D07Rik	1.25591	0.0184468	34.754	11.342	24.18	49.19	94.893	55.195	0.14427	0.04708	0.10037	0.20419	0.3939	0.22912
Tctex1d1	1.25359	0.0358433	19.308	37.429	12.954	28.53	52.075	125.033	0.17993	0.34879	0.12071	0.26587	0.48527	1.16515
Hnrnpr	1.2521	3.93814e-18	15040.9	14175.4	15483.8	28238.2	36009.5	43308.8	39.5565	37.2803	40.7214	74.2645	94.7027	113.899
Stamos	1.24968	0.000982002	40.161	43.1	35.406	88.543	91.421	122.78	1.05818	1.13563	0.93291	2.33298	2.40882	3.2351
Lrrc34	1.2481	0.000864175	50.201	45.369	61.314	116.089	101.836	182.481	0.5751	0.51974	0.7024	1.32991	1.16663	2.09049
Spag16	1.24572	1.88597e-06	212.387	218.903	206.394	401.393	427.018	734.43	0.91515	0.94322	0.88932	1.72954	1.83996	3.16455
2610305D13Rik	1.24206	0.0174048	952.268	1202.27	352.337	1818.07	2154.76	2909.56	7.83787	9.89553	2.89999	14.9641	17.7353	23.9478
Pfn1	1.23762	5.2998e-29	21394.8	20270.7	21789.6	44171.9	49306.1	57056.8	518.366	491.13	527.933	1070.22	1194.62	1382.41
Stag3	1.23753	4.22114e-07	144.423	121.361	164.942	382.701	282.364	381.858	0.72003	0.60505	0.82233	1.90797	1.40774	1.90377
Has3	1.23748	0.0136683	21.625	30.624	14.681	47.223	56.704	75.471	0.0771	0.10919	0.05234	0.16837	0.20218	0.26909
Ube2d1	1.23711	1.21552e-16	1327.62	1141.02	1139.91	2429.02	2787.77	3386.04	19.556	16.8074	16.7912	35.7799	41.0644	49.877
1810024B03Rik	1.23541	2.74571e-05	123.571	73.724	100.174	202.664	249.962	281.606	2.05746	1.2275	1.6679	3.37436	4.16187	4.68875
Fgf18	1.23505	7.77594e-06	197.713	107.75	194.304	352.203	393.458	479.857	2.62939	1.43297	2.58404	4.68394	5.2326	6.38162
Gm5148	1.23282	0.0420016	11.585	19.282	6.909	48.207	26.616	34.919	0.20098	0.33451	0.11986	0.83633	0.46176	0.60581
Nrn1	1.23054	0.00393654	40.161	63.516	53.541	74.769	196.729	131.792	0.52191	0.82543	0.6958	0.97167	2.55662	1.71272
Car10	1.22832	0.0010477	63.33	55.576	62.177	107.235	127.295	220.779	0.40016	0.35117	0.39287	0.67758	0.80433	1.39502
Lyar	1.22387	1.48437e-16	9958.27	10704.7	10100.3	18805.5	24428	29371.5	135.338	145.483	137.269	255.576	331.989	399.175
Pate2	1.22231	0.0232891	18.536	13.611	18.999	64.931	34.717	40.551	0.17639	0.12952	0.1808	0.61791	0.33038	0.3859
Sfr1	1.22018	1.97404e-19	12718.5	12235.9	12472.6	23914.4	28864.8	35180.5	169.357	162.931	166.082	318.439	384.358	468.457
Mblac2	1.21885	2.95418e-08	162.959	130.435	156.306	320.721	379.572	373.973	0.88508	0.70843	0.84895	1.74193	2.06157	2.03116
Sptlc3	1.21513	0.00143321	58.696	44.234	43.179	84.607	137.71	143.056	0.44844	0.33795	0.32989	0.6464	1.05212	1.09296
Laptm5	1.21361	0.00288207	65.647	27.221	70.813	137.733	118.038	158.826	0.57705	0.23928	0.62246	1.2107	1.03757	1.39611
Gm14420	1.21229	2.98853e-27	1780.97	1593.57	1864.45	3810.28	4045.68	4363.77	8.04906	7.20212	8.42637	17.2205	18.2844	19.722
St3gal1	1.20965	3.49808e-13	752.238	588.657	686.539	1326.17	1594.66	1836.07	2.74142	2.14527	2.50199	4.83303	5.81151	6.69129
Srek1ip1	1.20945	3.09572e-17	1276.64	1395.08	1483.62	2754.66	3152.3	3794.93	15.9421	17.4211	18.5267	34.3988	39.3643	47.3892
Frk	1.20738	1.64454e-10	461.074	560.301	405.015	954.292	1056.55	1333.69	2.02351	2.45899	1.77749	4.1881	4.63688	5.85315
Eda2r	1.199	2.9121e-06	414.735	193.95	316.067	799.834	738.313	656.706	1.50286	0.70281	1.14532	2.89834	2.67541	2.37969
Gatc	1.19274	3.08518e-13	903.612	865.405	978.427	1677.39	2170.96	2513.06	10.7187	10.2655	11.6062	19.8973	25.7521	29.8101
Pgp	1.19131	3.03478e-10	913.652	900.565	917.113	1537.69	2115.42	2688.78	18.6616	18.3943	18.7323	31.4078	43.208	54.9191
AF357355	1.19088	0.00350318	40.161	75.992	49.224	137.733	179.371	88.988	11.9231	22.5611	14.6138	40.891	53.2527	26.4192
Aqp4	1.18932	1.23402e-06	205.437	193.95	186.531	326.624	488.351	559.834	0.8521	0.80446	0.77369	1.35476	2.02556	2.32205
Tmem184c	1.18925	3.54877e-23	3989.8	3967.48	4031.15	7825.19	9259	10439.7	31.3574	31.182	31.6824	61.5013	72.7702	82.0499
Nr4a2	1.18563	5.71808e-07	187.673	119.092	173.578	375.814	378.414	371.72	1.18194	0.75003	1.09317	2.36682	2.3832	2.34104
Trim61	1.18246	0.0489265	11.585	15.879	8.636	23.611	41.66	34.919	0.10955	0.15016	0.08167	0.22328	0.39397	0.33022
Tbp	1.18245	2.35242e-26	2296.87	2248.01	2379.14	4737.03	5217.95	5854.03	26.2843	25.7251	27.2257	54.2081	59.7116	66.9906
Pde1c	1.18241	6.04168e-09	251.776	244.99	222.801	448.616	584.401	631.925	0.41378	0.40263	0.36616	0.73728	0.96044	1.03854
Ppig	1.1792	3.05068e-12	7925.53	7840.82	7985.45	13411.2	17702.2	23375.6	26.5303	26.2468	26.7309	44.8935	59.2571	78.2487
Wac	1.17723	2.02245e-26	7369.46	7040.06	6800.63	14243.5	15879.5	18117.4	28.409	27.1391	26.2161	54.9083	61.2149	69.8419
Mirg	1.17663	3.79142e-13	751.466	896.029	790.168	2225.37	1778.66	1565.73	12.1941	14.5399	12.8221	36.1111	28.8624	25.4072
Ccdc55	1.17204	3.23115e-10	1771.7	1906.61	1939.58	3164.91	4022.53	5670.43	11.9851	12.8977	13.1207	21.4097	27.2114	38.3589
Ntf3	1.16678	0.00589403	58.696	61.248	93.266	91.494	160.855	269.216	0.79926	0.834	1.26999	1.24586	2.19034	3.66587
Zfp931	1.16138	2.5905e-07	434.815	330.056	449.057	656.199	1036.88	1089.25	5.15201	3.91075	5.32076	7.77513	12.2857	12.9063
Nabp2	1.1599	6.87632e-26	1865.92	1652.55	1842.86	3695.18	4091.97	4266.9	37.3874	33.1121	36.9254	74.0402	81.9907	85.4958
Bex4	1.15963	6.63063e-11	5616.3	8043.84	5450	11434.8	14824.1	17027.1	151.388	216.823	146.905	308.226	399.586	458.966
Rexo2	1.1585	1.5142e-14	2204.2	2308.12	2240.97	4036.56	5049	6143.53	43.2205	45.2584	43.9415	79.15	99.0022	120.464
1110032A03Rik	1.15363	2.28232e-09	448.717	581.851	507.78	968.065	1060.02	1447.46	5.30778	6.8826	6.00642	11.451	12.5388	17.1217
Rgs9	1.15318	0.00140166	60.241	36.295	63.041	121.008	120.352	137.424	0.14886	0.08969	0.15578	0.29903	0.29741	0.3396
Ano3	1.14896	0.00541429	49.428	29.49	59.586	128.879	123.824	81.103	0.1729	0.10315	0.20843	0.45082	0.43313	0.2837
Fam122a	1.14869	4.03193e-08	263.36	285.822	340.247	525.353	727.898	758.084	3.2732	3.55236	4.2288	6.5294	9.04675	9.42193
Cox4i2	1.14655	6.60393e-06	235.557	162.193	259.935	561.753	378.414	560.96	6.82983	4.70267	7.53665	16.2877	10.9719	16.2647
Hsbp1l1	1.14345	0.0384423	20.853	21.55	17.271	40.336	82.163	31.54	0.3508	0.36253	0.29055	0.67856	1.38221	0.53059
Stc1	1.14053	0.00101097	235.557	306.238	183.941	303.996	494.137	887.623	1.32655	1.72459	1.03587	1.71197	2.78276	4.9987
Hnmt	1.14019	0.0199137	27.803	20.416	18.999	65.915	55.547	45.057	0.35779	0.26273	0.24449	0.84824	0.71482	0.57982
Podn	1.13594	0.0359206	19.308	11.342	18.999	39.352	48.604	39.425	0.11739	0.06896	0.11551	0.23926	0.2955	0.2397
Ccdc122	1.13346	0.00140239	95.767	60.113	65.631	165.279	126.138	224.159	1.17297	0.73627	0.80386	2.02435	1.54495	2.74551
Pbdc1	1.13237	8.17175e-09	6704.49	5269.56	6594.23	9118.9	16726.6	15549.2	41.2864	32.45	40.6074	56.1544	103.003	95.7522
Trdn	1.1319	0.0135874	75.687	22.684	79.449	128.879	187.471	116.022	0.35343	0.10593	0.371	0.60182	0.87543	0.54178
Unc13a	1.1288	0.0373566	21.625	11.342	18.135	48.207	37.031	45.057	0.05727	0.03004	0.04802	0.12766	0.09806	0.11932
Rp9	1.12643	2.40582e-21	1064.25	1212.47	1294.49	2563.8	2565.58	2712.43	19.6611	22.3993	23.9146	47.3638	47.3967	50.1097
1700001L05Rik	1.12241	0.000100024	204.664	233.648	448.194	555.851	696.653	749.073	0.71866	0.82043	1.57379	1.95181	2.44622	2.63029
Mtus2	1.11988	2.32668e-07	211.615	166.729	226.256	447.632	503.395	393.123	0.59136	0.46593	0.63227	1.25091	1.40674	1.09858
Tcf15	1.11945	3.72197e-06	356.039	277.882	364.427	554.867	673.508	999.14	8.06112	6.29157	8.25105	12.5628	15.249	22.6217
Fip1l1	1.11921	2.91339e-18	7007.24	7256.7	6636.55	12831.8	15050.9	17843.7	47.925	49.6312	45.3897	87.7612	102.939	122.04
Pygo1	1.11913	2.70863e-07	299.659	199.622	290.16	607.008	505.71	642.063	3.61977	2.41135	3.50502	7.33242	6.10877	7.75586
Prelid2	1.11887	1.91495e-08	1172.38	909.639	1427.48	2075.83	2461.43	3220.45	34.1332	26.4837	41.5605	60.4368	71.6633	93.7619
Shfm1	1.11496	3.93814e-18	5924.45	6421.92	7035.52	11896.2	14474.6	15908.5	254.34	275.696	302.039	510.71	621.404	682.961
Tex15	1.11447	4.0594e-05	603.18	969.752	404.151	1143.18	1609.71	1658.1	1.51218	2.43118	1.01321	2.86597	4.03555	4.15686
Zrsr2	1.10826	8.9861e-12	2627.43	2804.91	2506.09	4439.92	5722.51	7143.79	9.2367	9.86064	8.81013	15.6085	20.1174	25.114
Ptbp2	1.10819	4.69524e-17	14235.4	13439.3	14748.1	25117.6	31150.3	35873.3	89.1992	84.2109	92.4118	157.387	195.189	224.783
Rsrc2	1.10546	1.32704e-14	9667.11	10963.3	9644.37	17737	21592.8	26380.9	93.6452	106.202	93.425	171.819	209.169	255.552
Srsf12	1.10538	7.88953e-06	194.624	175.803	158.897	318.753	354.113	496.754	1.39587	1.26088	1.13963	2.28614	2.53974	3.56279
Hoxb8	1.10311	0.0012903	379.981	256.332	188.259	341.381	621.433	901.141	3.02819	2.0428	1.5003	2.72058	4.95241	7.1815
Gm14403	1.10209	2.50837e-14	692.769	648.77	797.077	1377.33	1613.18	1645.71	3.93395	3.6841	4.52627	7.82128	9.16058	9.34529
Adhfe1	1.10127	0.0448165	23.942	27.221	13.817	33.449	48.604	78.85	0.16077	0.18279	0.09278	0.22462	0.32638	0.52949
Psip1	1.09785	2.46318e-12	32797.3	36860.8	34751	57535.9	74547.6	93705.1	180.316	202.657	191.057	316.326	409.855	515.18
Polr3g	1.09732	2.03909e-12	3790.54	4607.17	3849.8	6959.44	8956.96	10553.5	26.1112	31.7367	26.5195	47.9404	61.7003	72.698
Snrpd1	1.09485	1.53911e-21	11723	13120.6	13781.7	24427.9	27839.5	30696.2	295.231	330.427	347.078	615.189	701.106	773.05
Layn	1.08692	0.00298911	55.607	64.65	45.769	102.316	158.541	111.516	0.65629	0.76302	0.54018	1.20756	1.87114	1.31615
Emx2	1.08569	1.2512e-05	120.482	113.421	152.852	300.061	249.962	292.871	0.97753	0.92025	1.24017	2.43455	2.02807	2.37621
Ranbp1	1.07922	1.4662e-18	33724.8	33208.6	31284.6	58524.7	69948.8	80359.2	834.369	821.598	773.997	1447.93	1730.57	1988.13
Ybx2	1.07872	0.0138677	61.785	87.334	28.498	109.202	127.295	168.964	0.83272	1.17706	0.38408	1.47178	1.71563	2.27722
Dmrta1	1.07672	0.00273235	231.695	98.677	313.476	502.725	580.93	352.571	1.19909	0.51068	1.62233	2.60174	3.00647	1.82465
Dleu2	1.07487	0.00096777	107.352	62.382	119.173	182.988	204.83	251.193	1.33581	0.77623	1.4829	2.27697	2.54875	3.12566
Hmgn5	1.06883	3.84394e-07	620.171	678.26	574.275	954.292	1319.24	1725.68	6.85503	7.4971	6.34771	10.5482	14.5822	19.0747
Btf3	1.06818	2.3922e-18	27272.9	28011.7	27773.3	49330	57846.5	68055.3	509.196	522.99	518.54	921.012	1080.02	1270.62
2810006K23Rik	1.0678	1.25216e-12	841.827	793.949	905.887	1534.74	1760.15	2086.14	6.16138	5.81097	6.63024	11.2328	12.8826	15.2686
Vcam1	1.06747	0.00107842	361.445	204.158	384.289	1047.75	597.131	435.927	2.24216	1.26646	2.38387	6.49956	3.7042	2.7042
Fcrl6	1.06579	0.0354543	19.308	21.55	22.453	52.142	59.019	37.172	0.21264	0.23733	0.24727	0.57424	0.64997	0.40938
Ywhae	1.06126	7.32531e-20	33690.8	31870.3	32430.6	58044.6	70402.4	77181.6	341.755	323.287	328.971	588.795	714.151	782.918
Ift74	1.06031	4.16259e-11	3985.93	4232.88	4878.32	7144.4	9271.73	11184.3	31.9951	33.9774	39.1583	57.3481	74.4242	89.7762
Creg2	1.05858	0.0397645	25.486	14.745	24.18	40.336	53.233	58.574	0.09264	0.0536	0.08789	0.14662	0.1935	0.21291
4930447C04Rik	1.05633	2.48516e-06	175.316	163.327	158.897	405.328	299.723	350.318	1.9348	1.80249	1.7536	4.47323	3.30776	3.86614
Cnot4	1.05516	1.25371e-14	1379.36	1323.63	1308.31	2492.97	2609.55	3298.17	4.04499	3.88155	3.83664	7.31065	7.65255	9.67194
Myb	1.05503	1.12496e-05	129.749	163.327	120.036	271.531	306.666	297.376	0.72411	0.9115	0.66991	1.51537	1.71146	1.65962
Stard6	1.05386	0.0023627	45.567	62.382	66.495	114.122	142.339	122.78	0.59071	0.8087	0.86202	1.47943	1.84524	1.59168
Has2os	1.05104	0.0446614	19.308	29.49	17.271	37.385	50.918	65.333	0.83916	1.28166	0.75065	1.6248	2.21299	2.83947
Fgf9	1.05052	0.00369575	376.891	107.75	315.204	475.178	583.244	692.752	1.91941	0.54875	1.60525	2.41997	2.97032	3.52801
Upf3b	1.05005	5.37308e-11	2150.91	2386.39	2108.84	3625.33	4619.66	5656.91	20.7216	22.9901	20.3163	34.9259	44.5052	54.4979
Bdnf	1.04926	0.00114119	54.062	70.321	67.359	135.765	150.44	126.16	0.16973	0.22078	0.21148	0.42624	0.47231	0.39608
Zfp773	1.04791	0.003412	74.143	58.979	123.491	167.247	165.484	227.538	0.51664	0.41098	0.86051	1.16542	1.15313	1.58554
Lppr5	1.04662	0.00172862	81.866	52.174	83.766	137.733	152.754	182.481	0.42672	0.27195	0.43662	0.71792	0.79622	0.95116
Gng4	1.04547	0.0170602	64.875	49.905	42.315	64.931	121.509	165.585	0.46074	0.35443	0.30052	0.46115	0.86297	1.17599
Dusp19	1.04487	3.06274e-09	403.922	344.801	344.565	651.28	818.162	817.785	5.81971	4.96789	4.96449	9.38364	11.7881	11.7827
Gm14393	1.04443	0.00837688	43.25	48.771	35.406	110.186	75.22	93.493	1.44478	1.62923	1.18277	3.68083	2.51277	3.1232
Gca	1.0434	0.0119152	48.656	30.624	39.724	82.64	107.622	74.344	0.31193	0.19632	0.25467	0.52979	0.68995	0.47661
Xlr5a	1.04149	0.03874	39.388	28.355	24.18	108.219	52.075	50.689	0.50319	0.36224	0.3089	1.3825	0.66527	0.64756
Rpf2	1.04031	8.95709e-14	5399.28	5865.02	5359.32	9192.68	11914.8	13347	60.2174	65.4117	59.7718	102.525	132.885	148.857
Mns1	1.04017	2.07604e-10	3507.1	3782.6	3380.88	5656.89	7297.5	9222.05	40.9108	44.1246	39.4385	65.9884	85.1263	107.576
Klf3	1.03908	9.06507e-10	1509.88	1257.84	1516.43	2451.64	2741.48	3716.08	13.754	11.4581	13.8136	22.3328	24.9729	33.8509
Zic2	1.03646	3.58713e-08	2555.6	2815.12	2017.3	3838.81	5106.86	6418.37	18.1561	19.9999	14.3318	27.2726	36.2814	45.599
Cat	1.03455	2.26865e-13	6231.06	6499.04	5753.98	10644.8	12079.2	15438.8	51.4873	53.7016	47.5451	87.9578	99.8102	127.571
Zfp595	1.03345	5.41892e-07	274.173	260.869	310.886	633.571	464.049	663.465	1.47845	1.40671	1.67642	3.41647	2.50234	3.57767
Stk3	1.03172	2.25328e-19	3417.51	3661.24	3536.32	6514.77	7055.63	8244.31	24.7466	26.5115	25.607	47.1742	51.0907	59.6981
Kantr	1.03141	0.000289334	106.58	131.569	99.311	236.113	187.471	286.112	0.52762	0.65132	0.49163	1.16886	0.92806	1.41638
Grk4	1.0301	0.00010469	121.254	115.69	129.536	203.648	260.377	306.388	0.55155	0.52624	0.58923	0.92634	1.18439	1.39368
Prrt2	1.02466	0.0172021	46.339	43.1	38.861	62.964	86.792	131.792	0.39228	0.36486	0.32897	0.53301	0.73473	1.11567
Hnrnph3	1.02233	3.12981e-09	2197.24	2384.12	2325.6	3543.67	4671.74	5976.81	21.3633	23.1802	22.6112	34.4542	45.4221	58.111
Zfp37	1.02056	1.03375e-09	1905.31	2232.13	2382.59	3552.52	4307.21	5510.48	10.7904	12.6413	13.4934	20.1191	24.3931	31.2076
AF357359	1.02055	1.26689e-06	1349.24	1648.01	1051.83	3104.89	3259.92	1985.89	948.017	1157.94	739.048	2181.59	2290.52	1395.35
Gkap1	1.02045	1.59742e-12	1491.35	1472.21	1668.42	2606.1	3252.97	3616.95	20.7088	20.443	23.1676	36.1883	45.1707	50.2249
Il17d	1.02042	0.0288985	24.714	52.174	31.089	76.737	61.333	99.125	0.42631	0.89997	0.53626	1.32367	1.05797	1.70987
Cntd1	1.01927	0.0345848	31.665	40.832	28.498	46.239	108.78	69.838	0.29958	0.3863	0.26962	0.43746	1.02915	0.66073
Zfp800	1.01918	4.11013e-19	1179.33	1147.82	1297.08	2378.84	2386.21	2621.19	6.38228	6.21178	7.01954	12.8738	12.9137	14.1853
Fam57a	1.0191	5.77894e-11	526.721	474.101	613.999	1018.24	1135.24	1154.59	11.9384	10.7457	13.9166	23.0789	25.7308	26.1693
Elavl4	1.01875	0.000359087	261.044	130.435	275.479	513.547	414.289	470.846	1.22605	0.61262	1.29385	2.41199	1.9458	2.21143
Gm5089	1.0182	0.0284618	44.022	24.953	25.907	81.656	70.591	58.574	0.36519	0.207	0.21491	0.67738	0.58559	0.4859
Gata3	1.01768	7.36375e-06	303.521	224.574	321.249	531.255	504.553	722.039	1.99001	1.4724	2.10624	3.48314	3.30806	4.73399
Rorb	1.01486	0.0329167	34.754	29.49	21.589	68.866	74.063	47.31	0.0775	0.06576	0.04814	0.15356	0.16515	0.10549
Cox6c	1.01462	4.84454e-23	8162.63	8530.42	9235.9	16206.2	17221.9	19177.4	342.066	357.479	387.043	679.145	721.708	803.655
Smarca5-ps	1.01256	1.20434e-05	335.958	522.872	282.388	788.029	778.816	776.107	1.88743	2.93752	1.58647	4.42718	4.37542	4.36021
Ubxn1	1.01255	1.22204e-15	7251.3	7506.22	8934.51	14027.1	16219.7	17851.6	147.966	153.168	182.313	286.231	330.972	364.271
Snx4	1.01254	5.11478e-14	5951.48	7598.1	6144.31	11640.4	13385.7	14977	51.3721	65.5854	53.0366	100.478	115.543	129.278
Ebag9	1.01253	3.37018e-12	1126.04	1279.39	1125.23	2024.67	2400.1	2754.11	15.186	17.2541	15.1751	27.3051	32.3681	37.1424
Mir17hg	1.01218	1.02994e-09	1110.59	1050.28	1364.44	1974.5	2409.35	2805.93	10.0086	9.46506	12.2963	17.794	21.7129	25.2868
Hoxd13	1.01198	0.00702562	65.647	58.979	75.131	157.409	89.107	179.102	0.5573	0.50069	0.63781	1.33629	0.75645	1.52045
2700089E24Rik	1.0097	3.81471e-16	3490.11	3406.04	3597.64	6026.8	7167.89	8064.08	26.8691	26.2219	27.697	46.3982	55.1831	62.0825
Ctxn1	1.0094	7.5776e-06	223.972	199.622	192.576	418.118	342.54	504.639	3.85081	3.43214	3.31101	7.1888	5.88937	8.67637
A930013F10Rik	1.00854	0.0171365	78.004	57.845	36.27	97.397	170.113	104.758	0.67776	0.5026	0.31514	0.84626	1.47807	0.91021
AF357425	1.00771	0.0282403	33.21	43.1	22.453	67.883	61.333	85.608	10.1453	13.1667	6.85916	20.7376	18.7368	26.1526
Pak7	1.005	0.0452139	42.477	18.147	34.543	47.223	76.377	90.114	0.18759	0.08014	0.15255	0.20855	0.3373	0.39797
Psma4	1.00461	8.06237e-17	12858.3	14888.8	13640.1	23968.5	28149.6	31384.5	247.299	286.35	262.335	460.976	541.39	603.604
Eid1	1.00401	5.7581e-15	7571.03	6503.58	8579.58	13892.3	14936.4	16903.1	62.7563	53.9081	71.1161	115.153	123.807	140.11
Zfp583	1.00293	5.50944e-06	305.838	376.559	284.979	574.543	564.728	832.429	2.33155	2.87069	2.17253	4.38001	4.30519	6.346
Ube2r2	1.00119	5.2443e-20	7767.98	7534.58	7387.85	13434.9	15156.2	17040.6	49.4385	47.9531	47.0193	85.5049	96.4605	108.453
Smn1	1.00068	4.36854e-13	1970.96	1797.73	1890.36	3144.24	3929.95	4336.74	29.5909	26.9901	28.3808	47.206	59.0022	65.1095
Slc2a3	-1.00018	0.0154951	53995.1	112353	52096.7	34694.9	33579.4	33998.9	287.486	598.201	277.378	184.726	178.787	181.02
Metrnl	-1.00288	0.0367046	78.004	52.174	82.039	27.547	23.145	46.183	0.66622	0.44561	0.70069	0.23527	0.19768	0.39445
Nudt16l1	-1.00486	3.23115e-10	811.706	889.223	832.483	430.907	455.949	362.709	13.483	14.7706	13.8281	7.15764	7.5736	6.02483
Myl3	-1.00502	0.00011504	731.385	500.188	934.384	296.126	445.534	312.02	17.1679	11.741	21.933	6.95101	10.4581	7.3241
Zbtb42	-1.00616	0.000754957	203.12	148.582	197.758	100.348	81.006	83.356	1.23104	0.9005	1.19854	0.60817	0.49095	0.50519
Slc46a3	-1.01066	0.0440333	68.736	113.421	90.675	69.85	25.459	25.908	0.59847	0.98752	0.78948	0.60816	0.22166	0.22557
Fgd3	-1.01137	0.0162653	100.401	72.59	88.084	52.142	38.189	30.413	0.6805	0.492	0.59702	0.35341	0.25883	0.20614
Bcl7c	-1.01154	4.16662e-09	942.228	767.862	968.064	468.292	464.049	381.858	20.5815	16.7727	21.1458	10.2291	10.1364	8.34109
Rxrb	-1.01158	1.82423e-09	1500.61	1251.04	1458.57	765.401	748.728	551.949	11.4275	9.52691	11.1073	5.82869	5.70172	4.20321
Adck5	-1.01168	2.01061e-05	459.529	410.585	474.964	271.531	218.717	162.205	4.76223	4.25501	4.92219	2.81395	2.26662	1.68098
Col4a6	-1.01578	6.58996e-16	2164.81	1962.19	1782.41	1001.51	952.401	950.703	6.86399	6.22154	5.65152	3.17552	3.01979	3.01441
Ap5b1	-1.01599	0.0124985	83.41	156.521	106.219	41.32	65.962	52.942	0.56863	1.06704	0.72412	0.28169	0.44968	0.36092
Msh5	-1.01677	0.0201589	82.638	64.65	76.858	25.579	34.717	42.804	0.60191	0.47089	0.55981	0.18631	0.25287	0.31177
Rangrf	-1.01688	3.83587e-12	1400.98	1361.06	1408.48	663.085	788.074	593.626	31.0855	30.1995	31.2519	14.7127	17.486	13.1716
Rnf187	-1.01738	1.53911e-21	4949.02	4826.08	4881.77	2643.49	2184.85	2377.89	53.8008	52.4644	53.0698	28.7374	23.7516	25.85
Nudt1	-1.01761	3.11109e-07	573.06	516.067	571.684	307.931	282.364	217.4	12.8642	11.5848	12.8333	6.91252	6.33858	4.88025
Pold1	-1.01788	3.96767e-15	5250.99	5177.68	5057.07	2968.14	2449.86	2177.38	32.3263	31.875	31.1325	18.2725	15.0819	13.4044
Fam195a	-1.01819	0.0011174	220.111	275.614	211.575	109.202	149.283	77.723	5.6859	7.11965	5.4654	2.82092	3.85627	2.00775
Smoc2	-1.01837	0.000410289	806.3	983.363	1006.06	692.6	361.056	281.606	6.00139	7.31929	7.48823	5.1551	2.68738	2.09603
Mov10	-1.01867	6.5261e-05	697.403	944.8	618.317	480.097	346.012	260.204	3.89934	5.28258	3.45715	2.68433	1.93463	1.45486
Fis1	-1.01962	8.41143e-14	2075.99	2114.17	2354.1	1227.79	987.118	987.875	39.7093	40.4396	45.0288	23.485	18.8815	18.8959
Wdr6	-1.01984	8.41579e-14	7988.09	6653.3	7849	4200.85	3718.18	3092.04	41.1486	34.2728	40.4322	21.6396	19.1533	15.9279
Pcnxl3	-1.01998	6.73115e-14	2726.28	2378.45	2676.21	1447.18	1252.12	1109.53	7.91121	6.90185	7.76591	4.19947	3.63345	3.21967
Slc2a8	-1.02001	0.00379246	237.102	232.514	272.889	174.134	107.622	66.459	2.39935	2.35292	2.76149	1.76214	1.08908	0.67253
St6galnac6	-1.02067	1.71463e-05	461.846	351.606	467.192	250.871	195.572	171.217	3.61232	2.75008	3.65414	1.96218	1.52966	1.33917
Hexb	-1.02106	4.25154e-05	620.944	1070.7	620.908	432.875	318.238	359.33	6.87077	11.8473	6.87037	4.78978	3.52132	3.976
Ppap2c	-1.02123	0.00227191	381.525	645.367	365.291	318.753	199.044	137.424	4.88586	8.26467	4.67796	4.082	2.54898	1.75987
Axl	-1.02137	0.000128625	650.292	461.625	739.217	395.49	274.264	217.4	2.69619	1.91395	3.06489	1.63975	1.13713	0.90137
Ttyh2	-1.02228	1.95579e-05	465.708	393.572	417.105	259.725	195.572	158.826	2.84045	2.40048	2.54402	1.58412	1.19284	0.96871
Fkbp8	-1.02325	1.08821e-12	4744.35	4772.77	5329.96	2786.14	2512.35	1946.46	52.8013	53.1176	59.3188	31.0078	27.9607	21.6628
Zswim7	-1.02453	0.000736216	183.039	215.501	220.211	104.283	119.195	69.838	5.13068	6.04058	6.17261	2.92311	3.34108	1.9576
Rabep2	-1.02487	6.36182e-08	666.511	738.373	762.534	397.458	373.785	278.227	5.5334	6.13001	6.33059	3.29971	3.10319	2.30986
Rap1gap2	-1.02623	0.000152935	394.655	639.696	385.153	277.433	187.471	210.642	1.2978	2.1036	1.26655	0.91232	0.61649	0.69268
Ushbp1	-1.02646	0.0271156	77.232	55.576	82.903	44.271	27.774	24.781	0.45871	0.33009	0.49239	0.26294	0.16496	0.14719
Cyc1	-1.02655	8.40599e-10	2952.57	3107.74	3234.07	1703.95	1694.18	1114.04	52.1248	54.8642	57.0945	30.0816	29.9092	19.6672
Rpusd3	-1.02665	3.68822e-05	320.512	445.746	382.562	217.421	143.497	188.113	5.32391	7.40413	6.3546	3.61151	2.38357	3.12468
Pik3cd	-1.02719	0.00709071	248.686	437.806	399.834	256.773	164.327	81.103	0.97003	1.70771	1.5596	1.00157	0.64097	0.31635
Tmem180	-1.02911	0.00127358	216.249	337.996	196.031	95.429	109.937	147.562	1.99925	3.12481	1.81233	0.88226	1.01638	1.36423
Mrc2	-1.03036	1.0158e-08	2618.93	1877.12	2042.35	1286.82	955.872	918.037	9.51632	6.82084	7.42121	4.67587	3.47332	3.33584
Snx15	-1.03148	1.99876e-05	233.24	298.298	284.115	125.927	133.082	130.665	3.19043	4.08034	3.88633	1.72252	1.82038	1.78734
Exoc3l4	-1.03296	0.00946716	123.571	90.737	151.125	73.785	54.39	39.425	0.73893	0.54259	0.9037	0.44122	0.32524	0.23575
Hps1	-1.03401	3.38301e-11	696.631	700.944	696.039	318.753	362.213	332.296	5.33196	5.36497	5.32743	2.43971	2.77235	2.54337
Grcc10	-1.03406	2.33601e-09	1575.53	1322.49	1619.2	788.029	820.476	572.224	58.5722	49.1653	60.1956	29.2959	30.5022	21.2731
Kif26a	-1.03426	2.48166e-09	1397.12	960.679	1217.64	616.846	555.471	554.201	4.25699	2.92715	3.71009	1.87951	1.6925	1.68863
Atp13a2	-1.03509	1.66821e-09	1302.9	1193.19	1447.35	745.725	639.948	515.903	6.34706	5.81262	7.05072	3.63279	3.1175	2.51321
Pex6	-1.0353	1.55678e-16	1467.4	1572.02	1371.35	730.968	698.967	707.395	9.66603	10.3551	9.03331	4.815	4.60421	4.65973
Mxd3	-1.03663	0.0489265	96.54	43.1	125.218	49.19	46.289	19.149	1.56655	0.69939	2.03191	0.79821	0.75114	0.31074
Srebf1	-1.03686	1.00844e-10	2044.33	2136.86	2302.28	1275.01	987.118	863.969	10.0238	10.4775	11.2886	6.25166	4.84005	4.23622
Zfp213	-1.03748	1.20741e-08	851.095	796.218	1064.78	496.822	396.93	410.019	6.7091	6.27651	8.3936	3.91641	3.12896	3.23214
Wdr86	-1.03774	1.03274e-09	658.787	770.131	759.943	369.911	310.138	372.847	7.77521	9.08931	8.96907	4.3658	3.66034	4.40045
Stk19	-1.038	0.000259561	222.428	241.587	272.889	129.862	134.239	83.356	4.34929	4.72393	5.33599	2.53929	2.62487	1.62991
Nyap1	-1.03975	0.000235818	230.151	217.769	188.259	113.138	107.622	78.85	1.3857	1.31115	1.13347	0.68118	0.64798	0.47474
Habp2	-1.04083	0.025877	201.575	431.001	126.945	166.263	113.409	56.321	2.05662	4.3974	1.29519	1.69634	1.15708	0.57463
Col9a2	-1.041	0.0446539	93.45	58.979	133.854	41.32	64.805	18.023	0.71735	0.45274	1.02749	0.31718	0.49746	0.13835
H2afx	-1.04103	4.04211e-16	10242.5	9324.37	7564.02	4540.27	4446.08	4112.58	158.867	144.627	117.323	70.4223	68.9614	63.7886
Ttc7	-1.04147	9.50901e-07	566.882	733.836	516.416	329.575	288.15	247.814	2.58922	3.35178	2.35872	1.50533	1.31612	1.13188
Arsi	-1.04279	0.00835116	79.549	107.75	90.675	46.239	46.289	33.793	0.97375	1.31897	1.10995	0.56601	0.56662	0.41366
Btbd8	-1.04442	0.0290491	54.062	83.932	63.904	21.644	26.616	40.551	1.00491	1.56013	1.18786	0.40232	0.49475	0.75377
Tmem134	-1.04584	7.14354e-12	862.679	874.478	927.476	475.178	395.773	406.64	11.987	12.151	12.8874	6.60266	5.49931	5.65031
Tmem176a	-1.04627	0.0290491	129.749	154.253	127.809	103.3	54.39	22.529	2.44413	2.90571	2.40757	1.94588	1.02456	0.42438
Rhof	-1.04698	0.048159	35.527	66.919	50.087	21.644	16.201	27.034	0.34945	0.65822	0.49267	0.21289	0.15936	0.26591
Ccnd3	-1.04739	1.38079e-09	5420.9	4680.9	5728.07	3188.52	2439.44	1939.7	50.5605	43.6585	53.4254	29.7391	22.7525	18.0915
Grn	-1.04812	4.45524e-06	861.907	1075.23	973.245	595.203	467.521	314.273	7.78742	9.71486	8.79337	5.37772	4.2241	2.83949
Mfsd10	-1.0484	1.45275e-15	1344.61	1553.87	1371.35	718.179	665.408	664.591	15.5133	17.9277	15.8219	8.28594	7.6771	7.66768
Sowahb	-1.04845	0.0120727	239.419	733.836	210.711	214.47	155.069	162.205	1.29402	3.96627	1.13886	1.15918	0.83812	0.87669
Mcrs1	-1.0499	1.17057e-13	3097.77	3132.7	3709.9	1794.46	1617.81	1349.46	34.0802	34.4644	40.8146	19.7418	17.7983	14.8461
Slc16a3	-1.05098	9.63564e-33	9428.46	9048.75	9364.57	4301.2	4360.44	4734.37	77.1213	74.0155	76.5987	35.1822	35.6668	38.7254
Ifi30	-1.05102	0.0421596	677.323	1488.09	474.964	458.454	361.056	313.146	14.5538	31.9748	10.2056	9.85087	7.75807	6.72863
Tarbp2	-1.0512	5.81367e-15	1757.02	1767.1	1904.17	929.697	921.155	749.073	20.6906	20.8093	22.4234	10.948	10.8475	8.82103
Chpf2	-1.05143	2.67378e-06	641.024	564.838	756.489	385.652	303.194	238.802	3.63521	3.20317	4.29001	2.18701	1.7194	1.35423
Actr5	-1.05196	4.56244e-08	530.583	624.952	578.593	304.98	289.308	228.664	4.70513	5.54198	5.13088	2.70452	2.56554	2.02776
Emid1	-1.05236	1.91208e-05	396.199	307.372	436.104	215.454	167.798	153.194	4.3702	3.3904	4.81035	2.37652	1.85087	1.68977
Fzd9	-1.05273	0.00367519	272.628	168.998	313.476	128.879	149.283	67.586	2.72356	1.68829	3.13163	1.2875	1.49134	0.67518
Alg1	-1.05427	2.31411e-08	474.976	544.422	488.781	260.709	212.93	241.055	5.69185	6.52406	5.85729	3.12419	2.55164	2.88867
Pex16	-1.05575	8.64826e-06	248.686	251.795	289.296	123.96	119.195	128.413	3.25997	3.30073	3.79232	1.62496	1.5625	1.68333
Aars2	-1.05714	3.56893e-10	1484.39	1500.56	1741.82	859.847	792.703	592.5	9.34292	9.44469	10.9632	5.41195	4.98934	3.72925
Xylt2	-1.05733	6.77231e-11	1289.77	1275.99	1229.73	689.648	628.376	485.489	7.94012	7.85528	7.57047	4.24563	3.86842	2.98878
Rhoc	-1.05952	6.97384e-10	1293.63	1586.76	1397.26	815.575	643.42	566.592	25.3895	31.1427	27.4234	16.0069	12.6281	11.1202
Dact2	-1.05975	1.41905e-07	780.041	880.15	779.805	490.919	322.867	335.675	5.85348	6.6047	5.8517	3.68389	2.42282	2.51892
Atp5l	-1.06186	3.32692e-14	1930.8	2403.4	2076.03	1042.84	1099.37	902.267	79.3354	98.7544	85.3028	42.8495	45.1725	37.0737
Rpl35a	-1.06248	1.38855e-29	20577.6	21482	21247.3	10743.2	10304	9151.08	726.557	758.488	750.201	379.32	363.813	323.107
Crb3	-1.0628	0.000209358	236.329	313.043	208.984	94.445	120.352	136.298	4.30931	5.70813	3.81069	1.72215	2.19454	2.4853
Avpi1	-1.06358	7.22211e-05	302.749	392.438	301.386	192.826	115.723	153.194	6.53854	8.47557	6.50912	4.16451	2.4993	3.30857
Frs3	-1.06368	0.0173543	98.084	139.508	126.945	88.543	35.874	34.919	0.96839	1.37737	1.25333	0.87418	0.35419	0.34476
Rab37	-1.06389	0.0179066	60.241	58.979	65.631	27.547	25.459	28.161	0.45253	0.44306	0.49303	0.20693	0.19125	0.21155
Hist1h1b	-1.06468	1.00016e-17	16940.8	16142.1	20237.8	9061.84	8842.4	7426.52	449.74	428.537	537.268	240.571	234.746	197.157
Ehhadh	-1.06494	0.0293506	180.722	471.833	138.171	180.037	107.622	51.816	1.26559	3.30423	0.96761	1.26079	0.75368	0.36286
Dedd2	-1.06538	0.000140172	204.664	299.432	223.665	127.895	108.78	99.125	2.36001	3.45279	2.57911	1.47477	1.25435	1.14303
Oit3	-1.06539	0.0473546	105.808	454.82	107.083	150.522	74.063	54.068	0.82117	3.52986	0.83107	1.16821	0.5748	0.41963
Lypla2	-1.06585	4.08414e-15	2006.48	1776.18	2206.43	987.741	860.98	991.255	26.5502	23.5028	29.1959	13.07	11.3927	13.1165
Atox1	-1.06639	3.35526e-11	992.429	1206.8	1031.1	494.855	455.949	574.477	47.761	58.0778	49.6223	23.815	21.9427	27.6469
Ap1s1	-1.0671	4.52477e-11	1173.15	1128.54	1215.05	656.199	532.326	470.846	19.3647	18.6284	20.0562	10.8316	8.78688	7.77206
Ccdc159	-1.06758	0.0475776	43.25	55.576	44.042	11.806	26.616	21.402	0.59007	0.75825	0.60088	0.16107	0.36313	0.292
Plod3	-1.06864	2.06898e-09	1830.39	1852.17	1842	1090.06	845.936	662.338	11.7702	11.9102	11.8448	7.00952	5.43972	4.25911
Snx21	-1.07001	0.000713239	184.584	188.279	229.71	84.607	122.666	68.712	2.55976	2.611	3.18555	1.17331	1.7011	0.95288
Mief2	-1.07035	4.79898e-06	324.374	391.304	396.379	208.567	149.283	158.826	2.71112	3.27052	3.31294	1.7432	1.24771	1.32747
Zfp319	-1.0705	4.97679e-10	733.702	612.475	684.812	349.251	310.138	296.25	3.76568	3.14349	3.51475	1.79251	1.59176	1.52048
Hist1h2bm	-1.07148	2.89855e-21	8466.15	7865.77	9649.55	4411.39	4043.36	3842.24	369.477	343.275	421.122	192.52	176.459	167.682
Naaladl1	-1.07297	0.0450736	78.776	138.374	50.087	56.077	17.358	37.172	0.74197	1.30329	0.47175	0.52817	0.16349	0.35011
Epg5	-1.07307	1.04735e-10	1193.23	1435.91	1129.55	645.377	620.276	499.007	2.6005	3.12939	2.46172	1.40652	1.35181	1.08752
Dync1h1	-1.07407	2.48339e-11	32667.5	32031.3	21819.9	14621.3	14452.7	11586.4	47.8258	46.8944	31.9446	21.4059	21.1589	16.9627
Psmg3	-1.07769	4.25325e-06	519.77	427.598	588.092	275.466	256.905	179.102	13.0586	10.7429	14.7751	6.92076	6.45445	4.49972
Clcn7	-1.07815	9.38317e-07	1029.5	1442.72	882.57	635.539	452.477	467.467	5.34106	7.48485	4.57879	3.29719	2.34746	2.42522
Cyb561	-1.07847	0.00329487	183.039	225.708	116.582	57.061	96.05	82.229	1.55953	1.92307	0.9933	0.48617	0.81836	0.70061
Acbd4	-1.07983	0.0132286	72.598	150.85	96.72	59.028	33.56	46.183	0.73713	1.53168	0.98206	0.59935	0.34075	0.46893
Ppp2r4	-1.08221	2.63364e-20	3927.24	3587.52	4310.95	1999.09	1738.16	1815.8	32.1234	29.3446	35.262	16.3518	14.2175	14.8526
Flnc	-1.08251	3.34341e-11	5464.92	5234.39	4228.91	2757.61	2372.32	1840.58	12.5676	12.0374	9.72516	6.34163	5.45559	4.23275
Capg	-1.0827	0.00021605	152.147	181.474	187.395	70.834	85.635	81.103	1.67297	1.99545	2.06055	0.77888	0.94162	0.89179
Fam65c	-1.08275	0.0257236	93.45	178.071	167.533	110.186	46.289	29.287	0.67115	1.27889	1.20321	0.79135	0.33245	0.21034
Cyb561d2	-1.08281	0.00175743	198.486	210.964	251.299	148.555	76.377	70.965	2.34785	2.49545	2.97257	1.75722	0.90345	0.83943
Cox14	-1.08328	3.10148e-05	284.985	324.385	233.164	108.219	143.497	135.171	8.30869	9.45737	6.79785	3.15509	4.18361	3.94088
Arsg	-1.08341	0.00222574	136.7	150.85	152.852	54.109	50.918	92.367	0.84875	0.9366	0.94903	0.33595	0.31614	0.57349
Gcat	-1.08442	1.3526e-07	1667.43	2503.21	1633.01	1038.9	947.772	700.637	11.8064	17.7242	11.5627	7.35602	6.71078	4.96092
Rpl15	-1.08525	4.78396e-21	51736.8	58615	59685.7	29864.4	26441.6	23383.5	592.371	671.125	683.384	341.939	302.748	267.734
Ltbr	-1.08568	2.29678e-06	885.849	1387.14	900.705	606.025	460.578	394.249	8.92578	13.9768	9.07547	6.10628	4.64076	3.97244
Adcy5	-1.08568	0.00274708	211.615	139.508	206.394	72.802	119.195	57.448	0.88154	0.58116	0.85979	0.30328	0.49654	0.23932
Arhgef1	-1.08584	9.02877e-10	824.836	822.305	870.48	435.826	422.389	312.02	4.83365	4.81882	5.10113	2.554	2.47526	1.82848
0610031J06Rik	-1.0866	4.36186e-06	1018.69	1648.01	953.383	663.085	560.1	440.432	13.9706	22.6014	13.075	9.09376	7.68138	6.04023
Gpc1	-1.08797	7.68737e-12	4724.27	3757.65	5286.78	2513.62	2007.8	1887.89	28.0356	22.2993	31.3738	14.9168	11.915	11.2035
Ihh	-1.08963	0.0223865	131.294	310.774	73.404	60.996	71.748	85.608	1.13238	2.68035	0.63309	0.52608	0.61881	0.73835
Brk1	-1.08985	5.70934e-14	3573.52	3248.39	3839.44	1983.35	1513.66	1466.61	68.7907	62.5319	73.9098	38.1798	29.1381	28.2324
Coro1a	-1.09089	0.0370423	49.428	78.261	66.495	37.385	30.088	12.391	0.54521	0.86324	0.73346	0.41236	0.33188	0.13667
Dph1	-1.09102	2.94407e-06	672.689	611.341	581.184	381.717	255.748	217.4	6.74253	6.12763	5.82535	3.82605	2.56343	2.17906
Kcna3	-1.0923	0.0474558	56.379	40.832	70.813	20.66	11.572	36.046	0.60387	0.43734	0.75846	0.22128	0.12395	0.38608
Samd14	-1.09249	6.49915e-06	559.158	374.29	665.814	233.162	253.433	246.687	3.55227	2.37783	4.22984	1.48125	1.61004	1.56718
Yif1a	-1.09261	3.08897e-05	919.831	1004.91	1032.83	677.842	348.326	319.905	12.9866	14.1878	14.582	9.57011	4.91784	4.51657
Tbc1d10a	-1.09281	1.27796e-06	438.677	621.549	445.603	261.692	201.358	226.412	4.83368	6.8487	4.91	2.88353	2.21872	2.49478
2210011C24Rik	-1.09331	0.0453487	111.986	257.466	39.724	70.834	50.918	43.931	2.60259	5.98358	0.9232	1.6462	1.18335	1.02096
Acadvl	-1.09649	1.5521e-05	645.658	687.333	686.539	431.891	276.578	209.515	6.22018	6.62168	6.61403	4.16078	2.66452	2.01844
Rps15	-1.09728	5.29167e-19	23008.1	24298.3	27751.7	13100.4	11636	10118.7	929.092	981.189	1120.64	529.006	469.872	408.603
Ogdhl	-1.09814	7.40895e-10	602.408	766.728	655.451	335.478	304.352	291.744	3.68168	4.68594	4.00585	2.05031	1.86008	1.78302
Sun2	-1.09861	1.35786e-07	699.72	596.596	682.222	379.749	281.207	245.561	3.87223	3.30155	3.7754	2.10152	1.55619	1.35893
Exosc5	-1.09862	2.17946e-11	984.706	1181.85	1188.27	566.672	541.584	439.306	18.6996	22.4433	22.5653	10.7611	10.2847	8.34242
Ntmt1	-1.09873	6.30236e-14	1005.56	1031	1189.14	496.822	469.836	526.041	17.4167	17.8573	20.5963	8.60515	8.13773	9.11123
Klf16	-1.09891	2.22403e-10	905.929	991.302	759.943	400.409	453.634	370.594	7.2006	7.87917	6.04026	3.18257	3.60562	2.94559
2200002D01Rik	-1.10032	0.00159685	144.423	263.137	168.396	89.526	100.679	64.206	6.00452	10.9401	7.00121	3.72213	4.18581	2.66942
Kcng1	-1.1017	0.00225136	134.383	119.092	105.356	54.109	63.648	40.551	1.22308	1.08391	0.95889	0.49247	0.57928	0.36907
Aim1l	-1.1029	0.0155849	53.29	82.798	63.041	30.498	25.459	28.161	0.23594	0.36658	0.27911	0.13503	0.11272	0.12468
Wdr8	-1.10341	4.92223e-05	295.026	264.272	320.385	149.539	153.912	93.493	3.88676	3.4816	4.22085	1.97007	2.02768	1.23171
Rhbdd3	-1.10475	1.17313e-05	473.431	370.888	417.969	237.097	196.729	137.424	4.81399	3.7713	4.25003	2.41088	2.0004	1.39737
Ptgis	-1.1055	5.93101e-14	1088.97	966.35	1201.23	493.871	503.395	503.512	13.1092	11.6331	14.4606	5.94532	6.05998	6.06139
Rps21	-1.10626	1.15977e-20	18838.4	19770.5	22171.3	10032.9	9970.7	8057.32	1015.58	1065.83	1195.26	540.874	537.523	434.372
Dgat2	-1.10675	0.000137609	903.612	1615.12	791.032	617.83	538.112	325.537	8.46164	15.1244	7.40741	5.78551	5.03901	3.04841
Pqlc1	-1.10735	4.34165e-05	222.428	186.011	217.62	101.332	98.365	82.229	0.96353	0.80578	0.9427	0.43896	0.4261	0.35621
Sertad1	-1.10787	2.13273e-05	310.472	423.062	391.198	200.696	122.666	182.481	5.50876	7.50646	6.9411	3.561	2.17649	3.23779
Chpf	-1.1099	2.8654e-17	1679.02	1514.17	1664.97	789.013	777.659	667.97	10.9403	9.8662	10.8487	5.14112	5.06714	4.35242
Rab11fip5	-1.11099	0.0333068	145.196	478.638	84.63	120.024	112.251	55.195	0.49977	1.64748	0.2913	0.41313	0.38637	0.18998
Spns1	-1.11205	1.56944e-11	1670.52	1860.11	1696.92	958.227	791.546	638.683	12.6574	14.0938	12.8574	7.26038	5.99745	4.83923
Cux2	-1.11334	0.00457334	94.995	73.724	104.492	37.385	39.346	41.678	0.39163	0.30393	0.43078	0.15412	0.16221	0.17182
Tmem82	-1.11407	0.00563349	99.629	161.058	88.084	59.028	50.918	39.425	1.01649	1.64324	0.8987	0.60225	0.51951	0.40224
Sult5a1	-1.11441	0.0345195	69.509	88.469	112.264	49.19	48.604	11.264	1.26307	1.60761	2.04001	0.89386	0.8832	0.20469
Cnp	-1.11635	0.00075585	238.646	191.682	369.609	95.429	152.754	104.758	1.87842	1.50876	2.90924	0.75114	1.20235	0.82456
Sertad3	-1.11713	7.2846e-06	328.235	392.438	290.16	176.101	153.912	122.78	5.50425	6.58087	4.86576	2.95308	2.58098	2.05893
Sac3d1	-1.1177	2.26137e-11	751.466	806.426	765.988	333.51	407.345	317.652	11.5284	12.3716	11.7512	5.11647	6.24919	4.87319
Psmb10	-1.11794	5.25251e-08	352.177	340.264	360.109	160.36	150.44	165.585	5.84528	5.64755	5.97694	2.66159	2.49694	2.7483
Ccdc51	-1.11839	2.13839e-05	247.142	243.856	281.524	141.668	100.679	102.505	2.17333	2.14444	2.47569	1.24581	0.88536	0.90141
Sema3b	-1.11904	2.48507e-05	207.754	254.064	236.619	114.122	86.792	110.39	1.0275	1.25654	1.17026	0.56442	0.42926	0.54596
Megf6	-1.12009	7.50477e-08	1433.42	914.176	1313.49	630.62	580.93	442.685	4.39427	2.80248	4.02661	1.93321	1.78088	1.35709
Rpl36	-1.12195	8.22581e-27	10146.7	10390.5	11194.5	5167.93	5011.97	4328.85	525.508	538.135	579.772	267.652	259.574	224.195
Chrd	-1.12213	0.0244363	82.638	110.019	43.179	43.287	27.774	24.781	0.52138	0.69413	0.27242	0.27311	0.17523	0.15635
Wtip	-1.12244	9.99226e-08	966.17	738.373	1013.83	464.357	453.634	307.514	10.4173	7.96117	10.9312	5.00672	4.89111	3.31563
Saysd1	-1.1246	0.00115201	187.673	136.106	184.804	95.429	75.22	50.689	1.71699	1.24521	1.69074	0.87307	0.68817	0.46375
Mrps24	-1.12471	6.6233e-07	754.555	795.084	684.812	394.506	380.729	226.412	15.7946	16.643	14.3347	8.25796	7.96956	4.73933
Acsf3	-1.12582	6.77443e-06	342.137	333.459	421.423	206.599	143.497	138.55	3.26773	3.18484	4.02498	1.97322	1.37053	1.32329
Acads	-1.12639	6.36461e-09	975.438	1074.1	1167.55	594.219	484.88	369.468	10.9953	12.1074	13.1608	6.69812	5.46563	4.16469
Pyy	-1.12672	0.00677738	101.174	114.556	63.904	37.385	37.031	43.931	4.27381	4.83909	2.69946	1.57921	1.56429	1.85573
Tst	-1.12717	0.000939185	179.95	188.279	213.302	92.478	109.937	50.689	3.4609	3.6211	4.10235	1.77859	2.11437	0.97488
Bad	-1.12821	5.68039e-06	293.481	324.385	383.426	164.296	164.327	117.148	4.06723	4.49552	5.31374	2.2769	2.27734	1.62351
Caln1	-1.12967	0.0448165	33.21	55.576	34.543	14.757	12.73	20.276	0.23843	0.39901	0.248	0.10595	0.09139	0.14557
Mrps11	-1.12992	1.03211e-13	1231.85	1145.56	1472.39	621.766	558.942	560.96	24.8955	23.1515	29.7568	12.5658	11.2962	11.3369
Atg4d	-1.13073	1.93905e-09	488.105	479.772	554.413	243	204.83	236.549	3.40235	3.34427	3.86456	1.69384	1.42777	1.64888
Frem2	-1.13129	7.74738e-09	9435.41	11177.7	5747.93	3929.32	4133.63	3772.4	16.1069	19.0811	9.81213	6.70763	7.05639	6.43975
Itpr3	-1.13165	0.00011125	1015.6	1674.1	649.406	603.073	452.477	411.145	2.38128	3.92527	1.52267	1.41403	1.06093	0.96402
Loxl1	-1.13231	0.0165425	210.071	222.306	255.617	139.7	119.195	23.655	1.32656	1.40382	1.61418	0.88218	0.75269	0.14938
Apba3	-1.13236	8.10008e-15	802.439	829.11	856.663	366.96	365.685	391.996	8.02778	8.2946	8.57025	3.67115	3.65839	3.92162
Vps51	-1.1326	8.34808e-18	1088.2	1117.2	1059.6	499.774	505.71	471.972	8.71835	8.95072	8.48927	4.00406	4.05162	3.78132
Tor2a	-1.13305	1.01283e-06	824.063	863.136	902.432	536.174	324.025	291.744	11.3088	11.845	12.3843	7.35805	4.44667	4.00368
Ydjc	-1.1355	0.0011206	118.937	157.656	113.128	56.077	47.446	64.206	1.89929	2.51758	1.80652	0.89549	0.75767	1.0253
Bbc3	-1.13608	0.00200143	212.387	151.985	180.486	107.235	81.006	45.057	2.26564	1.62129	1.92533	1.14392	0.86413	0.48064
Mfsd7c	-1.13716	0.0136801	176.861	367.485	120.036	139.7	84.478	48.436	1.08531	2.25508	0.7366	0.85727	0.5184	0.29723
Rnaseh2c	-1.13732	1.16631e-12	959.219	1017.39	1094.14	451.567	401.559	527.167	31.2992	33.1973	35.7018	14.7346	13.1028	17.2014
Pebp1	-1.13758	3.7243e-25	9128.8	8916.05	10251.5	4714.4	4113.95	3962.77	162.796	159.002	182.817	84.0731	73.3652	70.669
Id3	-1.1382	1.16953e-19	3637.62	3166.72	3982.79	1708.87	1666.41	1492.51	80.4586	70.0431	88.0933	37.7976	36.8585	33.0121
Chmp1a	-1.14068	3.05344e-14	2130.83	2407.93	2335.96	1141.21	1115.57	829.049	20.6888	23.3794	22.6806	11.0804	10.8314	8.04949
Tsen34	-1.14074	1.33276e-29	3015.13	3027.22	2924.05	1408.81	1353.96	1284.12	38.6356	38.7905	37.4686	18.0524	17.3495	16.4547
Exoc3l	-1.14228	0.00915498	184.584	181.474	215.029	121.008	91.421	28.161	1.5582	1.53195	1.81521	1.02151	0.77175	0.23772
Vps37d	-1.1428	0.0118588	107.352	83.932	118.309	31.482	69.434	27.034	1.46559	1.14585	1.61518	0.42979	0.94792	0.36907
Dynlt1b	-1.14326	2.31466e-06	542.167	556.899	595.864	342.365	203.673	200.504	14.8419	15.2452	16.3119	9.3723	5.57558	5.48883
Vasp	-1.14329	1.26852e-15	3220.57	2994.32	3152.04	1623.28	1434.97	1143.32	30.1582	28.0396	29.5164	15.2008	13.4374	10.7063
Trib3	-1.14471	0.0246998	39.388	61.248	54.405	22.628	23.145	15.77	0.40481	0.62946	0.55914	0.23255	0.23787	0.16207
Poll	-1.14574	2.80244e-09	677.323	672.588	788.441	382.701	269.635	297.376	6.11444	6.0717	7.11755	3.45478	2.43409	2.68453
Fbxl15	-1.14806	0.0137268	81.866	58.979	96.72	38.368	39.346	19.149	1.28015	0.92227	1.51243	0.59997	0.61526	0.29944
Engase	-1.14819	1.23322e-05	223.972	255.198	231.437	122.976	92.578	94.62	1.20375	1.37157	1.24387	0.66094	0.49757	0.50854
Ripk3	-1.1501	7.03437e-07	453.351	476.37	416.241	252.838	175.899	162.205	4.86317	5.1101	4.4651	2.71224	1.8869	1.74001
Cib1	-1.15095	4.23361e-08	553.752	768.997	576.866	324.656	247.647	264.71	11.3325	15.7375	11.8055	6.64407	5.06809	5.41728
Prss12	-1.15334	0.0276134	122.026	446.88	96.72	137.733	64.805	57.448	0.98664	3.61325	0.78203	1.11364	0.52398	0.46449
Pafah2	-1.15371	0.000203715	444.855	721.36	338.52	285.304	190.943	170.09	2.80582	4.54981	2.13514	1.79949	1.20433	1.07281
Wnt11	-1.1551	0.000222008	213.932	187.145	202.939	92.478	108.78	58.574	1.41584	1.23856	1.34309	0.61203	0.71992	0.38765
Ptrh1	-1.15731	0.0138848	56.379	63.516	77.721	20.66	23.145	36.046	1.30166	1.46643	1.7944	0.47699	0.53435	0.8322
Hes5	-1.16074	0.0171664	307.383	68.053	399.834	87.559	138.868	83.356	5.08978	1.12685	6.62063	1.44984	2.29943	1.38024
Apbb1	-1.16319	7.77492e-14	1791.01	1829.49	1898.13	989.709	742.942	702.89	11.8868	12.1422	12.5978	6.56864	4.93086	4.66503
Armc6	-1.16434	3.04448e-05	573.06	543.288	640.77	347.284	260.377	148.688	5.49567	5.21016	6.14501	3.33046	2.49702	1.42593
Shd	-1.16469	0.0012903	207.754	129.3	259.071	111.17	71.748	67.586	2.85105	1.77442	3.5553	1.52561	0.98462	0.92749
Ilvbl	-1.16495	2.60952e-05	308.155	332.324	379.108	200.696	123.824	113.769	2.78899	3.00774	3.43116	1.81643	1.12068	1.02968
Mroh1	-1.16598	5.13832e-06	652.609	645.367	602.773	379.749	260.377	181.355	1.96997	1.94811	1.81953	1.14631	0.78597	0.54744
Dos	-1.16737	0.0179976	133.611	163.327	156.306	108.219	50.918	19.149	0.855	1.04516	1.00023	0.69251	0.32583	0.12254
Fbxo31	-1.17106	1.54666e-10	926.009	940.263	853.209	470.259	403.873	314.273	4.48204	4.55102	4.12967	2.27613	1.95481	1.52113
Tmem121	-1.17201	0.000348423	173.772	131.569	152.852	74.769	68.277	50.689	2.28932	1.73333	2.01372	0.98503	0.8995	0.66779
Abhd17a	-1.17215	4.07651e-11	1245.75	1193.19	1195.18	667.021	457.106	464.087	17.8269	17.0748	17.1033	9.54519	6.54127	6.64118
Mien1	-1.17222	9.94628e-10	569.971	698.675	574.275	277.433	296.251	229.791	16.1483	19.7948	16.2703	7.8602	8.39334	6.5104
Notch4	-1.17259	0.00117127	352.177	233.648	287.569	166.263	138.868	59.701	1.12409	0.74577	0.91788	0.53069	0.44324	0.19055
Alkbh7	-1.1731	0.00129802	163.731	147.448	164.942	90.51	68.277	39.425	3.69121	3.3241	3.7185	2.04049	1.53925	0.88881
Dchs1	-1.17422	3.18354e-07	2942.53	1710.39	1948.22	1234.68	881.81	740.062	5.82343	3.38496	3.85563	2.44349	1.74515	1.46462
Spata5l1	-1.17519	0.000322909	183.039	172.4	218.484	96.413	92.578	52.942	2.92072	2.75096	3.48629	1.53844	1.47725	0.84478
Pigyl	-1.17636	5.58143e-05	184.584	242.722	242.664	101.332	72.906	110.39	5.63072	7.40421	7.40244	3.09113	2.22398	3.36743
Gm53	-1.17716	0.00379246	94.995	72.59	80.312	35.417	30.088	36.046	3.24537	2.47992	2.74375	1.20997	1.02791	1.23145
Foxa3	-1.17764	0.0258639	84.955	207.561	43.179	50.174	41.66	36.046	0.87825	2.14574	0.44637	0.51869	0.43068	0.37263
Fgfr4	-1.17765	0.00357992	187.673	274.48	141.626	119.041	83.321	43.931	1.25745	1.83908	0.94892	0.7976	0.55827	0.29434
Lamtor4	-1.17795	1.68887e-08	381.525	493.383	473.237	195.777	177.056	210.642	9.17005	11.8586	11.3744	4.70556	4.25559	5.06282
Bzrap1	-1.17868	0.042998	66.419	83.932	81.176	22.628	6.943	55.195	0.18383	0.2323	0.22467	0.06263	0.01922	0.15276
Cd83	-1.18031	0.0396724	40.161	47.637	41.451	25.579	9.258	12.391	0.39539	0.469	0.4081	0.25183	0.09115	0.12199
Cyb5rl	-1.18241	0.000410289	170.682	171.266	195.167	104.283	55.547	64.206	2.24162	2.24929	2.56318	1.36958	0.72951	0.84324
2010320M18Rik	-1.18289	0.000234305	211.615	186.011	254.754	124.943	81.006	67.586	5.9874	5.26296	7.20796	3.53513	2.29197	1.91225
Ap1m2	-1.18404	0.000100804	537.533	881.284	463.738	348.267	274.264	170.09	6.51934	10.6884	5.62433	4.22388	3.32634	2.0629
Mvb12a	-1.18448	5.84501e-12	744.515	796.218	670.995	326.624	281.207	351.445	14.7774	15.8036	13.3181	6.48293	5.58148	6.97559
Ppp2r5b	-1.18532	4.73751e-08	610.904	660.112	725.4	343.348	306.666	208.389	4.75524	5.13827	5.64647	2.6726	2.38707	1.62209
Tmem132d	-1.18536	0.0183616	64.875	55.576	56.132	12.789	26.616	29.287	0.31966	0.27384	0.27658	0.06302	0.13115	0.14431
Gaa	-1.18551	2.79447e-12	1180.1	1297.54	1073.42	583.397	536.955	419.03	6.55129	7.20325	5.95905	3.23871	2.98089	2.32623
Adat3	-1.18557	0.00120604	113.531	107.75	109.674	34.433	49.761	52.942	1.69603	1.60968	1.63841	0.5144	0.74338	0.7909
Taf1c	-1.18645	2.09257e-08	565.337	630.623	640.77	321.705	266.163	201.63	3.66104	4.08382	4.14953	2.08331	1.72363	1.30573
Sema3g	-1.18687	0.000660437	218.566	198.487	188.259	112.154	91.421	47.31	1.2499	1.13508	1.07658	0.64137	0.5228	0.27055
Fkbp10	-1.18691	5.77672e-14	1651.99	1552.74	1752.19	851.976	702.439	597.006	13.3777	12.574	14.1891	6.89924	5.6883	4.83451
Npdc1	-1.1872	0.000306066	240.963	203.024	267.707	137.733	96.05	63.08	3.37267	2.84165	3.747	1.92779	1.34438	0.8829
Dnase2a	-1.18721	0.00668811	79.549	97.542	59.586	28.53	27.774	38.298	1.02057	1.25142	0.76447	0.36603	0.35632	0.49135
Evx1	-1.191	6.97996e-05	515.136	778.07	420.559	203.648	178.213	337.928	3.77425	5.70069	3.08131	1.49207	1.30572	2.47589
Svep1	-1.19222	1.61157e-06	1748.53	1636.67	1375.67	867.717	767.244	389.743	3.26892	3.0598	2.57185	1.62222	1.43438	0.72864
2310011J03Rik	-1.19336	1.91435e-12	885.849	865.405	988.789	400.409	450.163	332.296	11.2554	10.9956	12.5633	5.08751	5.71967	4.22208
Amigo3	-1.1936	0.00174633	116.62	107.75	107.083	53.126	30.088	51.816	0.96666	0.89314	0.88761	0.44036	0.2494	0.4295
Sdsl	-1.19387	0.0103656	120.482	141.777	150.261	22.628	46.289	93.493	2.1006	2.47188	2.61981	0.39451	0.80705	1.63006
Gipc1	-1.19439	7.33311e-11	2575.68	2257.08	3032.86	1434.39	1027.62	921.416	33.5969	29.4411	39.5603	18.71	13.4042	12.0188
Hist1h3h	-1.19463	1.94498e-08	2550.97	2040.45	1314.36	896.247	803.118	827.923	110.188	88.1362	56.7729	38.7129	34.6903	35.7617
Gpx7	-1.19495	2.0572e-08	471.886	567.107	544.914	277.433	204.83	193.745	8.19345	9.84678	9.46144	4.81713	3.5565	3.36403
Nfkb2	-1.19657	9.33674e-07	377.664	444.612	333.339	202.664	142.339	144.182	2.41821	2.84688	2.13439	1.29767	0.91141	0.92321
Rnu12	-1.19752	0.00294845	122.026	88.469	126.945	40.336	63.648	32.666	17.1479	12.4322	17.8391	5.66827	8.94416	4.59047
Zfp219	-1.1977	5.78866e-19	2536.29	2122.11	2753.07	1126.46	1066.97	1011.53	16.1177	13.4856	17.4952	7.15843	6.78037	6.42808
Sec61b	-1.19932	9.84493e-25	3393.57	3459.35	3573.46	1693.13	1444.22	1371.99	129.588	132.1	136.458	64.6546	55.1497	52.3913
Ramp3	-1.20032	0.0191014	82.638	49.905	70.813	12.789	28.931	36.046	1.42663	0.86155	1.22249	0.22079	0.49945	0.62228
Acy1	-1.20117	3.37042e-07	747.604	1001.51	835.074	430.907	421.232	242.182	10.8981	14.5994	12.1732	6.2815	6.14046	3.53037
Caskin2	-1.20242	6.60441e-08	1287.45	1043.48	1114.01	652.264	465.207	344.686	5.74717	4.65806	4.9729	2.91169	2.07667	1.53867
Arhgef40	-1.20284	8.85759e-14	2178.71	1750.09	2088.12	1035.95	776.502	769.349	8.13837	6.5373	7.79996	3.86969	2.90055	2.87383
Csf2rb	-1.20378	0.0104404	318.967	120.227	380.835	140.684	137.71	40.551	1.41101	0.53185	1.6847	0.62234	0.60919	0.17939
Mdfi	-1.204	6.22302e-08	551.435	384.498	525.051	203.648	232.603	184.734	5.59906	3.90405	5.33117	2.06776	2.36176	1.87572
Znhit2	-1.20445	1.17521e-06	454.123	431.001	444.739	213.486	221.031	126.16	7.58512	7.19892	7.42838	3.56581	3.69183	2.10722
Rps29	-1.20569	5.18171e-46	15209.3	16285	16181.6	6944.69	7101.92	6551.29	822.037	880.181	874.591	375.35	383.848	354.087
Tmem132a	-1.20571	7.22258e-19	6139.93	4946.3	5926.69	2799.91	2366.54	2145.84	37.0946	29.8833	35.8063	16.9158	14.2975	12.9642
Fam132a	-1.20574	2.02393e-06	342.909	350.472	417.969	201.68	140.025	125.033	5.47173	5.5924	6.66943	3.21817	2.23435	1.99513
Fbxl6	-1.2058	5.77672e-14	904.385	797.352	853.209	398.442	373.785	322.158	11.1222	9.8059	10.4928	4.90007	4.59684	3.96192
Lpin3	-1.20592	0.000727607	166.048	318.714	152.852	89.526	74.063	95.746	0.99351	1.90694	0.91455	0.53566	0.44313	0.57287
Slc26a11	-1.206	0.00027429	219.338	216.635	183.077	119.041	77.534	57.448	1.71746	1.69629	1.43353	0.93211	0.60711	0.44983
Igflr1	-1.20771	0.0170907	50.973	49.905	53.541	18.692	13.887	25.908	0.90595	0.88697	0.9516	0.33222	0.24681	0.46046
Rac3	-1.20971	1.52215e-06	219.338	244.99	248.709	100.348	107.622	91.24	4.28888	4.79047	4.86318	1.96218	2.10442	1.78409
Rps6ka4	-1.21189	0.0103662	87.272	100.945	109.674	42.304	56.704	15.77	0.58736	0.67938	0.73812	0.28471	0.38163	0.10613
Arl10	-1.21207	2.86541e-08	403.15	451.417	518.143	216.437	203.673	158.826	8.10874	9.07956	10.4216	4.3533	4.09656	3.19454
Tmed1	-1.21311	2.97052e-09	1276.64	1481.28	1489.66	785.077	569.357	440.432	18.097	20.9979	21.1166	11.1288	8.0709	6.24333
Nme2	-1.21419	1.90775e-26	11792.5	14346.7	13732.5	6093.7	5840.54	5142.13	212.82	258.914	247.831	109.973	105.404	92.8001
Hist1h2bh	-1.21474	2.66453e-32	5523.62	5633.64	6312.71	2626.76	2488.05	2373.38	223.05	227.492	254.914	106.071	100.47	95.8395
Hist1h2bc	-1.21527	9.34917e-27	12330.8	11929.7	12671.2	6048.44	5036.27	4721.98	335.815	324.889	345.084	164.722	137.156	128.597
Mogat2	-1.21588	5.63552e-12	2810.47	4087.7	2513.86	1396.02	1301.88	1293.14	33.432	48.6255	29.9037	16.6064	15.4866	15.3826
Slc43a2	-1.21647	0.000565068	388.476	944.8	374.79	274.482	256.905	159.952	1.13228	2.75378	1.09239	0.80002	0.74879	0.46621
Scamp2	-1.21952	2.00764e-12	1350.01	1545.93	1356.67	731.952	486.037	580.109	12.1506	13.914	12.2106	6.58785	4.37452	5.22121
Ccdc106	-1.21968	0.0118997	47.111	60.113	62.177	18.692	26.616	19.149	0.47447	0.60541	0.6262	0.18825	0.26806	0.19285
Hist1h2bj	-1.22014	8.21528e-11	6496.74	6347.06	3888.66	2713.34	2224.2	2125.57	319.217	311.863	191.069	133.32	109.286	104.44
9930012K11Rik	-1.2228	4.82111e-05	187.673	165.595	211.575	92.478	62.49	76.597	1.99192	1.75759	2.2456	0.98154	0.66326	0.81298
Ddt	-1.22403	1.02615e-06	945.317	1462	1036.29	657.183	429.333	342.433	32.7196	50.6033	35.8683	22.7466	14.8602	11.8524
Mogs	-1.22469	6.13487e-34	4353.56	4159.16	4187.46	1931.21	1790.24	1685.13	33.1293	31.65	31.8654	14.696	13.6232	12.8234
Ndufb11	-1.22529	1.18325e-21	1892.95	1924.76	1917.99	826.397	894.539	713.027	46.7777	47.5637	47.3965	20.4215	22.1054	17.62
Sirt3	-1.22548	0.0022199	163.731	183.743	183.077	87.559	91.421	30.413	2.19129	2.45911	2.4502	1.17184	1.22353	0.40704
Foxl1	-1.22566	0.0020796	123.571	85.066	143.353	46.239	33.56	59.701	0.87998	0.60578	1.02085	0.32928	0.23899	0.42514
Celsr2	-1.22607	1.30471e-09	1164.66	749.715	1112.28	470.259	422.389	377.353	2.32853	1.49893	2.22381	0.9402	0.84449	0.75445
Lrwd1	-1.2274	7.76523e-25	2500.77	2364.84	2605.39	1167.78	1001	999.14	24.1916	22.8766	25.2037	11.2967	9.68338	9.66534
Arsa	-1.22768	2.54536e-05	324.374	413.988	329.021	202.664	99.522	134.045	1.95859	2.49969	1.98665	1.2237	0.60092	0.80937
Slc39a3	-1.22899	5.6066e-06	253.32	229.111	312.613	130.846	102.994	93.493	1.54238	1.39498	1.90339	0.79668	0.62709	0.56925
Cacna1s	-1.2294	0.0252939	33.982	61.248	44.042	16.725	21.987	11.264	0.11443	0.20623	0.1483	0.05632	0.07404	0.03793
Rdm1	-1.22968	2.95267e-09	426.32	369.754	403.288	149.539	168.956	183.607	8.18429	7.09836	7.74214	2.87077	3.24353	3.52481
Tspan32	-1.23526	0.0188885	44.794	37.429	64.768	21.644	16.201	15.77	0.5171	0.43207	0.74766	0.24985	0.18702	0.18204
1110065P20Rik	-1.23581	7.59243e-08	278.035	285.822	284.115	125.927	107.622	117.148	7.69116	7.90657	7.85936	3.48347	2.97712	3.24063
Slc7a3	-1.23611	0.00583685	135.928	396.975	111.401	72.802	81.006	92.367	1.20844	3.52922	0.99039	0.64723	0.72017	0.82117
Slc52a2	-1.23893	1.63395e-09	691.225	814.365	631.271	318.753	337.911	229.791	5.39639	6.35775	4.92833	2.48851	2.63807	1.79398
Gjb1	-1.24007	0.0443953	86.5	208.695	28.498	64.931	26.616	15.77	1.2188	2.94055	0.40154	0.91489	0.37503	0.2222
Klhl36	-1.24081	0.00430262	95.767	85.066	77.721	45.255	32.402	21.402	0.94242	0.83711	0.76484	0.44534	0.31886	0.21061
Nbl1	-1.24229	0.02983	41.705	48.771	72.54	24.595	25.459	6.759	0.49892	0.58345	0.8678	0.29423	0.30457	0.08085
Sema6c	-1.24432	1.19285e-05	230.923	183.743	224.529	81.656	104.151	74.344	1.16283	0.92525	1.13063	0.41118	0.52446	0.37437
Cda	-1.2493	0.00681931	65.647	116.824	58.723	27.547	35.874	27.034	1.71047	3.04391	1.53005	0.71774	0.93472	0.70439
Fuk	-1.24974	2.70305e-15	661.877	690.736	678.767	294.158	278.893	270.342	3.5125	3.66565	3.60213	1.56106	1.48005	1.43467
Tbc1d2	-1.25061	0.0269572	40.933	41.966	67.359	15.741	27.774	9.011	0.20042	0.20548	0.32981	0.07707	0.13599	0.04412
Acad10	-1.25097	0.00131602	105.035	216.635	114.855	55.093	62.49	51.816	0.61144	1.26109	0.6686	0.32071	0.36378	0.30163
Zfp579	-1.25294	0.0020796	178.405	96.408	113.991	68.866	40.503	40.551	1.74182	0.94126	1.11293	0.67236	0.39544	0.39591
Rps19	-1.25414	5.66619e-24	15971.5	16552.7	19567.7	8221.67	6942.23	6508.49	535.235	554.711	655.747	275.523	232.646	218.111
Foxh1	-1.25447	0.0361082	576.922	2109.64	590.683	337.446	317.081	447.191	8.90255	32.554	9.1149	5.20716	4.89292	6.90066
Aspg	-1.25763	3.13198e-05	160.642	141.777	159.761	63.947	60.176	60.827	1.23944	1.09389	1.23264	0.49339	0.46429	0.46931
Prr7	-1.25883	0.00106643	133.611	98.677	95.856	44.271	32.402	50.689	2.07086	1.52941	1.4857	0.68617	0.50221	0.78564
Ech1	-1.2595	3.87002e-08	584.645	813.231	725.4	335.478	320.553	207.262	10.8292	15.0633	13.4364	6.21398	5.93753	3.83907
Gm12657	-1.26243	0.00603516	87.272	107.75	130.399	66.899	30.088	23.655	1.88098	2.32235	2.81051	1.44188	0.64849	0.50984
Hint2	-1.26288	1.11108e-05	177.633	215.501	168.396	73.785	70.591	79.976	6.33556	7.68615	6.00611	2.63167	2.51774	2.85247
Sct	-1.26622	0.0188626	48.656	75.992	37.134	25.579	18.516	12.391	1.91346	2.9885	1.46033	1.00593	0.72815	0.48728
Card10	-1.26631	3.19574e-06	288.075	285.822	271.161	128.879	130.767	78.85	1.28433	1.27428	1.20892	0.57458	0.583	0.35154
Slc45a3	-1.26656	6.47821e-05	159.87	129.3	165.806	66.899	59.019	54.068	0.96669	0.78184	1.00258	0.40452	0.35687	0.32694
2410015M20Rik	-1.2709	1.2904e-15	1153.07	1275.99	1393.8	594.219	518.439	450.57	32.1927	35.6245	38.9137	16.5901	14.4743	12.5795
Rpl18	-1.27319	7.00564e-24	30155.2	30645.3	35030.8	15271.6	12751.5	11309.3	936.138	951.354	1087.5	474.093	395.859	351.087
Tmc6	-1.27416	1.52038e-09	511.275	461.625	512.098	240.049	196.729	163.332	3.42783	3.09496	3.43335	1.6094	1.31897	1.09506
Megf8	-1.27448	8.8924e-19	2505.4	2242.34	2698.66	1181.55	970.916	893.256	5.26007	4.70778	5.66582	2.48066	2.03843	1.87538
Fam213b	-1.27452	0.00101541	145.968	125.898	209.848	85.591	60.176	38.298	3.91955	3.38062	5.63486	2.2983	1.61585	1.02839
Itga7	-1.27554	0.0315054	36.299	49.905	27.634	14.757	6.943	15.77	0.19033	0.26168	0.1449	0.07738	0.03641	0.08269
Lrp10	-1.27766	3.66318e-08	1150.75	1463.13	1020.74	605.041	527.697	325.537	8.05333	10.2395	7.14346	4.23426	3.69299	2.27821
Kif12	-1.27968	0.0100849	78.004	182.608	66.495	45.255	21.987	49.563	0.73077	1.71075	0.62295	0.42397	0.20599	0.46432
Rgl2	-1.28115	2.81687e-16	1706.82	1513.04	1838.54	774.255	711.697	569.971	12.2374	10.848	13.1818	5.55118	5.10265	4.08652
Ahnak	-1.28362	0.000436826	15868.8	24060.1	16992.5	9535.05	7820.56	4487.68	17.8	26.9881	19.0604	10.6954	8.77229	5.03381
Cul9	-1.28516	3.92339e-05	135.156	147.448	162.351	54.109	56.704	63.08	0.3632	0.39623	0.43628	0.14541	0.15238	0.16951
Coq6	-1.28737	6.86768e-12	966.17	974.289	1064.78	486.984	411.974	309.767	12.7127	12.8196	14.0103	6.40767	5.4207	4.07587
1810043H04Rik	-1.28749	9.4712e-05	159.87	225.708	194.304	100.348	67.119	56.321	6.82162	9.63095	8.29091	4.28184	2.86397	2.40322
Hist1h1c	-1.28858	5.01974e-24	15809.4	17255.9	14723.9	7343.13	6629.77	5427.12	459.647	501.705	428.088	213.497	192.756	157.79
Neurl1a	-1.29266	0.000762368	139.79	203.024	141.626	82.64	64.805	34.919	0.66786	0.96997	0.67664	0.39482	0.30961	0.16683
Nfkbid	-1.29552	0.0144401	68.736	73.724	31.952	15.741	25.459	19.149	0.72084	0.77314	0.33508	0.16508	0.26699	0.20082
Sema4a	-1.29662	0.00650414	142.879	222.306	81.176	88.543	34.717	36.046	0.87322	1.35864	0.49611	0.54114	0.21218	0.2203
Pycr2	-1.29951	2.16112e-10	1543.09	1427.97	1805.73	747.693	715.168	437.053	20.3419	18.8243	23.8041	9.8565	9.42775	5.76148
Wscd2	-1.30437	0.00626778	70.281	123.629	100.174	49.19	39.346	15.77	0.38873	0.6838	0.55407	0.27208	0.21762	0.08722
Cntn2	-1.30505	0.00127932	76.459	80.529	109.674	30.498	35.874	32.666	0.16903	0.17802	0.24245	0.06742	0.07931	0.07222
Hist1h4b	-1.30663	2.07071e-15	6441.91	8403.39	10660.8	3587.94	3394.16	3187.78	301.752	393.632	499.373	168.066	158.989	149.322
Sssca1	-1.3084	2.56721e-20	1200.95	1251.04	1345.44	510.595	553.156	453.95	36.1124	37.6184	40.4572	15.3535	16.6333	13.6502
Tmem132e	-1.31036	3.96519e-07	305.066	272.211	222.801	114.122	96.05	101.378	1.56649	1.39779	1.14407	0.58601	0.49321	0.52057
Cutal	-1.31099	0.0493052	37.844	112.287	20.726	10.822	32.402	5.632	0.34503	1.02374	0.18896	0.09866	0.29542	0.05135
Tmem140	-1.31422	0.0356798	28.576	113.421	29.361	14.757	10.415	27.034	0.23043	0.91461	0.23677	0.119	0.08399	0.218
Fam131a	-1.31502	0.00549197	72.598	53.308	84.63	34.433	20.83	19.149	0.67384	0.49479	0.78552	0.3196	0.19334	0.17774
Ninj1	-1.31646	0.000190321	248.686	445.746	257.344	145.603	67.119	144.182	4.63078	8.30021	4.79199	2.71127	1.24983	2.68481
Ftl1	-1.31884	8.22581e-27	35194.5	42368.5	38561.1	17758.7	14810.2	13612.9	764.807	920.704	837.964	385.911	321.839	295.819
Kifc3	-1.31908	4.59754e-05	450.261	560.301	476.691	303.012	114.566	145.309	2.52287	3.13943	2.67096	1.69781	0.64193	0.81418
Col7a1	-1.31947	2.37548e-05	176.861	182.608	154.579	70.834	75.22	49.563	0.40531	0.41848	0.35425	0.16233	0.17238	0.11358
Ttc21a	-1.31993	0.0288727	31.665	43.1	31.089	15.741	11.572	5.632	0.1596	0.21724	0.1567	0.07934	0.05833	0.02839
Gng7	-1.3207	0.0298262	31.665	49.905	53.541	23.611	4.629	13.517	0.19098	0.30099	0.32292	0.1424	0.02792	0.08152
Gnb2	-1.32304	4.07932e-17	3906.39	3717.95	4627.02	1970.56	1500.93	1361.85	52.2145	49.6958	61.8468	26.3395	20.0621	18.2031
Khk	-1.32315	0.000561608	88.044	137.24	124.354	53.126	40.503	34.919	1.66148	2.58985	2.34669	1.00253	0.76433	0.65896
Fes	-1.32324	0.000265288	182.267	220.037	148.534	78.704	86.792	39.425	1.39102	1.67927	1.13358	0.60065	0.66238	0.30088
Dtx1	-1.32368	0.00633049	67.192	71.455	66.495	21.644	13.887	36.046	0.38125	0.40544	0.37729	0.12281	0.07879	0.20452
Celsr3	-1.32428	2.70645e-07	321.284	475.235	315.204	126.911	164.327	137.424	0.5865	0.86754	0.5754	0.23167	0.29998	0.25087
2010107E04Rik	-1.32455	4.32335e-26	3063.01	3385.63	3418.88	1383.23	1399.09	1124.17	176.89	195.521	197.442	79.8822	80.7982	64.9215
Bhmt2	-1.32618	0.00970206	71.826	210.964	54.405	39.352	33.56	41.678	0.7244	2.1277	0.54871	0.39689	0.33847	0.42035
Extl1	-1.32649	0.0103361	47.111	63.516	66.495	25.579	24.302	10.138	0.24138	0.32544	0.3407	0.13106	0.12452	0.05194
Prrt3	-1.32687	0.00317428	88.817	122.495	99.311	56.077	34.717	19.149	0.4771	0.65802	0.53348	0.30123	0.18649	0.10287
Slc2a10	-1.32817	0.0036484	87.272	58.979	94.993	18.692	30.088	37.172	0.5357	0.36203	0.58309	0.11474	0.18469	0.22817
Gal3st1	-1.33186	0.0126618	71.826	112.287	53.541	28.53	40.503	10.138	0.74107	1.15854	0.55242	0.29437	0.4179	0.1046
Slc27a3	-1.33362	9.02656e-12	1231.85	1317.96	1423.17	672.923	465.207	405.513	11.464	12.2654	13.2445	6.26247	4.32938	3.77385
Vwf	-1.33408	4.19722e-07	459.529	306.238	284.115	141.668	133.082	127.286	1.09649	0.73072	0.67793	0.33804	0.31755	0.30372
Erich4	-1.33667	0.0487403	28.576	57.845	9.499	9.838	6.943	9.011	0.66192	1.3399	0.22004	0.22789	0.16083	0.20874
Lrp2	-1.33676	0.0109733	9596.83	20749.3	6018.23	4409.42	4340.77	3441.23	13.0788	28.2778	8.20183	6.00929	5.91574	4.68982
Gm1673	-1.33711	0.000120326	243.28	129.3	177.032	54.109	78.692	72.091	11.9536	6.35317	8.69847	2.65866	3.86651	3.5422
Lrp1	-1.33917	3.40926e-15	9969.08	8667.66	6552.78	3777.82	3354.81	2674.14	14.1117	12.2695	9.27577	5.34767	4.74889	3.78536
Asphd2	-1.34004	9.42106e-06	240.191	174.669	280.661	89.526	101.836	70.965	3.19027	2.31999	3.7278	1.18911	1.35261	0.94257
Psmb5	-1.34034	6.7153e-16	1733.08	1845.37	2082.93	824.43	804.275	574.477	41.942	44.6593	50.4087	19.9519	19.4641	13.9028
Itgb4	-1.34499	0.0117817	47.884	61.248	32.816	14.757	17.358	14.644	0.16361	0.20928	0.11213	0.05042	0.05931	0.05004
Dok3	-1.34558	0.0230755	37.844	22.684	46.633	12.789	10.415	10.138	0.51598	0.30929	0.63581	0.17438	0.142	0.13822
Crb1	-1.347	0.0311826	34.754	18.147	51.814	12.789	11.572	6.759	0.1558	0.08135	0.23228	0.05733	0.05188	0.0303
Sardh	-1.3494	0.0298262	55.607	94.14	45.769	37.385	3.472	16.896	0.25716	0.43536	0.21166	0.17289	0.01606	0.07814
Sez6l2	-1.35425	0.0280241	27.803	57.845	32.816	15.741	4.629	14.644	0.15427	0.32095	0.18208	0.08734	0.02568	0.08125
Cdpf1	-1.35565	3.39399e-07	389.248	413.988	305.704	182.004	123.824	110.39	7.76247	8.25583	6.09642	3.62956	2.46932	2.20141
Rps27	-1.35686	0.00867648	73.37	70.321	65.631	40.336	15.044	13.517	2.68968	2.5779	2.40598	1.47868	0.5515	0.49552
Aldh16a1	-1.35909	9.02223e-22	1252.7	1342.91	1383.44	529.288	555.471	449.444	10.2865	11.0273	11.3601	4.34624	4.56124	3.69061
Hist1h2ae	-1.35985	1.65074e-09	1377.04	1357.65	981.881	633.571	400.402	373.973	52.0189	51.2865	37.0913	23.9337	15.1255	14.1272
Snx8	-1.36004	4.30001e-08	1207.13	1703.59	1278.09	738.838	347.169	491.122	9.7416	13.748	10.3142	5.96245	2.80166	3.96336
Fam109a	-1.36105	3.13382e-15	1044.95	916.444	1133.01	436.81	421.232	327.79	9.43312	8.27308	10.2281	3.94324	3.80262	2.95908
Pim3	-1.36112	1.59097e-18	1079.7	1271.45	1113.14	502.725	417.76	408.893	9.4084	11.0793	9.69982	4.38069	3.64032	3.56305
Syne4	-1.36471	0.000298579	117.392	149.716	141.626	30.498	64.805	51.816	1.82755	2.33076	2.20481	0.47479	1.00887	0.80666
BC029214	-1.3681	0.00604308	84.183	64.65	63.041	11.806	24.302	34.919	1.81998	1.3977	1.3629	0.25523	0.52539	0.75493
Uqcr11	-1.36869	1.36626e-24	2250.53	2352.36	2677.07	1035.95	833.206	921.416	108.805	113.727	129.426	50.0841	40.2823	44.5469
Flywch2	-1.37187	3.42451e-06	217.021	259.735	230.574	87.559	111.094	61.953	6.64909	7.95774	7.0643	2.68262	3.4037	1.89813
Fam189b	-1.37257	1.8285e-05	223.972	168.998	195.167	94.445	65.962	54.068	1.54334	1.16453	1.34485	0.6508	0.45453	0.37257
Arhgap33	-1.37322	0.000170901	170.682	127.032	139.035	52.142	34.717	69.838	0.80904	0.60213	0.65903	0.24715	0.16456	0.33104
Bhlha15	-1.37599	0.0203313	41.705	41.966	37.134	16.725	15.044	4.506	0.2516	0.25318	0.22402	0.1009	0.09076	0.02718
Fam171a2	-1.37679	3.65031e-12	860.362	612.475	715.037	315.802	258.062	251.193	5.85205	4.16596	4.86357	2.14803	1.7553	1.70857
Tacstd2	-1.3774	4.14327e-05	117.392	168.998	163.215	46.239	55.547	60.827	1.40278	2.01944	1.95034	0.55253	0.66376	0.72685
2410006H16Rik	-1.37792	2.84664e-24	1387.08	1395.08	1491.39	605.041	508.024	513.65	63.4234	63.7892	68.1927	27.6651	23.2291	23.4863
Tmem141	-1.37877	3.92406e-05	133.611	179.206	184.804	63.947	71.748	43.931	2.66955	3.58053	3.69239	1.27767	1.43353	0.87773
Lzts2	-1.37886	1.13756e-23	3177.32	2899.05	3202.12	1388.15	1114.41	1027.3	22.9286	20.9205	23.1076	10.0174	8.04197	7.41334
Ssh3	-1.3805	0.00171718	98.857	130.435	104.492	48.207	17.358	48.436	0.76413	1.00822	0.80769	0.37262	0.13418	0.3744
Wdr81	-1.38095	4.15636e-10	895.117	1202.27	819.529	460.421	339.069	289.491	2.73094	3.66804	2.50033	1.40472	1.03448	0.88322
Col11a2	-1.38611	0.000104221	170.682	105.482	211.575	60.012	56.704	57.448	0.64189	0.39669	0.79568	0.22569	0.21325	0.21605
Atp5k	-1.38797	1.11769e-27	1815.72	2058.6	1739.23	669.972	734.841	720.912	131.073	148.606	125.552	48.364	53.0468	52.0412
Alx3	-1.38821	0.00112741	93.45	117.958	86.357	38.368	19.673	43.931	0.9984	1.26023	0.92261	0.40992	0.21018	0.46934
Ppm1j	-1.38833	0.0108882	72.598	47.637	68.222	28.53	6.943	23.655	0.8897	0.5838	0.83607	0.34964	0.08509	0.2899
Fam57b	-1.38936	0.0392827	24.714	55.576	21.589	15.741	2.314	7.885	0.16475	0.37049	0.14392	0.10493	0.01543	0.05256
Rps15a-ps6	-1.38951	0.0290951	264.133	349.338	1195.18	237.097	121.509	147.562	6.75683	8.93648	30.5742	6.06523	3.10835	3.77481
Efs	-1.3896	5.02787e-15	1305.99	1207.94	1517.3	609.96	484.88	416.778	7.709	7.13021	8.95629	3.60047	2.86215	2.46016
BC039771	-1.3908	0.0123896	79.549	69.187	47.496	11.806	38.189	11.264	0.80461	0.6998	0.48041	0.11941	0.38626	0.11393
Nfatc2	-1.39786	0.025351	37.844	29.49	24.18	9.838	4.629	11.264	0.09529	0.07426	0.06089	0.02477	0.01166	0.02836
Sez6	-1.39975	0.0324145	23.17	71.455	28.498	10.822	18.516	3.379	0.11617	0.35828	0.14289	0.05426	0.09284	0.01694
Cad	-1.39983	2.91677e-19	16292.8	16776.1	11920.7	6343.58	5835.91	4643.13	48.1203	49.5478	35.2075	18.7356	17.2362	13.7133
Eppk1	-1.40109	0.00772609	75.687	37.429	64.768	26.563	17.358	12.391	0.12944	0.06401	0.11077	0.04543	0.02969	0.02119
Rpp25l	-1.40196	2.52799e-15	760.733	663.515	885.161	276.45	300.88	282.733	19.1125	16.67	22.2386	6.94548	7.55926	7.10334
D17Wsu104e	-1.4068	2.32528e-17	1404.85	1565.21	1453.39	673.907	483.722	483.237	32.4344	36.1369	33.5552	15.5588	11.1679	11.1567
Rab20	-1.40862	0.00646437	84.183	184.877	61.314	42.304	46.289	15.77	2.45773	5.39751	1.79006	1.23506	1.35142	0.46041
Socs1	-1.41042	0.00766164	55.607	53.308	40.588	12.789	11.572	22.529	0.87538	0.83919	0.63895	0.20134	0.18217	0.35465
Plec	-1.41187	1.2867e-16	4905.77	4084.3	3284.16	1675.42	1628.22	1235.69	5.90398	4.91537	3.95242	2.01633	1.95953	1.48712
Arhgap9	-1.41285	0.0210162	51.745	66.919	38.861	30.498	6.943	6.759	0.44052	0.5697	0.33083	0.25964	0.05911	0.05754
Apob	-1.41351	0.0493052	26425.6	86554.1	7916.36	12393	9789.01	3921.09	40.0477	131.172	11.9971	18.7814	14.8351	5.94236
Rpl37a	-1.41368	4.99727e-41	21190.1	22688.8	24339.8	9143.5	8718.58	7581.97	759.633	813.359	872.544	327.78	312.548	271.802
Wnt9a	-1.41659	0.0245917	54.835	22.684	43.179	14.757	15.044	3.379	0.34836	0.14411	0.27431	0.09375	0.09557	0.02147
Adamts13	-1.4168	3.21078e-06	245.597	375.425	233.164	126.911	78.692	96.873	1.03003	1.57452	0.97788	0.53226	0.33003	0.40628
Lama5	-1.41706	2.83857e-14	6139.93	6918.7	3867.07	2187	2136.25	1893.52	11.3649	12.8063	7.15786	4.04809	3.95414	3.50486
Mlycd	-1.4175	3.18279e-06	159.87	199.622	241.8	71.818	79.849	61.953	1.60471	2.00372	2.42709	0.72088	0.80149	0.62186
Slc12a9	-1.4219	5.00181e-08	424.003	476.37	365.291	171.182	180.528	102.505	2.69608	3.02906	2.32275	1.08849	1.14791	0.65179
Slc26a6	-1.42315	0.000290039	145.196	248.393	107.083	66.899	59.019	43.931	1.12314	1.92141	0.82833	0.51749	0.45653	0.33982
Tbxa2r	-1.42316	0.0397871	30.12	35.161	39.724	10.822	13.887	0	0.32576	0.38027	0.42963	0.11704	0.15019	0
Fdxr	-1.42396	2.51973e-09	409.329	373.156	441.285	177.085	153.912	110.39	4.6239	4.21529	4.98489	2.00041	1.73863	1.247
Hist1h2bk	-1.42967	2.51127e-18	8555.74	7682.03	5846.38	3216.06	2501.93	2356.48	360.691	323.857	246.471	135.582	105.476	99.3441
Dok1	-1.43738	5.22353e-06	168.365	207.561	142.489	56.077	68.277	56.321	1.96618	2.42391	1.664	0.65487	0.79734	0.65772
Dnajc22	-1.44135	7.9161e-05	264.905	669.186	243.527	128.879	121.509	149.815	3.81936	9.64823	3.51114	1.85815	1.7519	2.16001
Apoc3	-1.4439	0.0309915	39.388	127.032	16.408	28.53	10.415	5.632	1.11295	3.5894	0.46362	0.80615	0.29429	0.15914
Hist1h2bg	-1.44429	1.01201e-26	12549.4	12378.8	12957.9	5516.2	4476.17	3783.66	570.103	562.353	588.66	250.594	203.346	171.887
Snord52	-1.44652	0.00764768	84.955	71.455	75.131	40.336	21.987	6.759	30.3518	25.5289	26.8419	14.4108	7.85542	2.41463
Abhd8	-1.45195	1.52038e-09	491.967	332.324	473.237	176.101	137.71	145.309	5.22424	3.52899	5.02535	1.87004	1.46236	1.54305
Hist1h4c	-1.45354	4.6089e-19	12904.7	14669.9	11767	5764.12	4809.45	3573.02	725.377	824.602	661.429	324.004	270.341	200.841
Hist1h4f	-1.45455	5.113e-25	10538.3	9529.66	9261.81	4010.98	3779.51	2789.03	620.49	561.103	545.332	236.165	222.536	164.217
Serpina10	-1.46086	0.0483018	23.17	38.563	16.408	11.806	1.157	0	0.30354	0.5052	0.21495	0.15466	0.01516	0
Smlr1	-1.46119	0.015336	50.973	162.193	34.543	35.417	23.145	9.011	1.59415	5.07246	1.08031	1.10764	0.72383	0.28183
B3galt4	-1.46791	0.00176087	58.696	75.992	60.45	26.563	17.358	16.896	0.78456	1.01575	0.808	0.35505	0.23202	0.22584
Cabp1	-1.4718	0.0280609	18.536	65.784	30.225	17.709	3.472	5.632	0.33083	1.17414	0.53947	0.31607	0.06196	0.10052
Spag4	-1.4736	0.000659342	122.799	106.616	75.994	32.466	45.132	20.276	1.72334	1.49624	1.0665	0.45562	0.63338	0.28455
Ptchd2	-1.47411	0.0063847	78.776	48.771	104.492	25.579	34.717	7.885	0.19111	0.11832	0.25349	0.06205	0.08422	0.01913
2310003H01Rik	-1.4774	4.24354e-08	839.51	653.307	1033.69	370.895	321.71	176.849	5.57353	4.33732	6.86273	2.46238	2.13584	1.1741
Socs3	-1.48356	5.93101e-14	696.631	643.099	621.772	228.243	274.264	183.607	5.39068	4.97644	4.8114	1.76619	2.12231	1.42079
Enho	-1.4872	7.83776e-05	125.888	105.482	147.671	55.093	37.031	31.54	2.12797	1.78303	2.49618	0.93128	0.62597	0.53314
Sh3tc1	-1.48779	4.34976e-05	415.507	902.834	317.794	243	123.824	170.09	1.92535	4.1835	1.47258	1.126	0.57377	0.78816
AI413582	-1.49029	0.00227203	84.955	125.898	76.858	36.401	39.346	11.264	2.81124	4.16607	2.5433	1.20454	1.30199	0.37274
Galk1	-1.49094	2.19382e-21	2947.94	2904.72	3535.46	1336.01	1017.21	937.186	41.2612	40.6563	49.4845	18.6996	14.2374	13.1174
Tmem37	-1.49208	0.000937012	211.615	711.152	161.488	146.587	92.578	97.999	4.38605	14.7397	3.34709	3.03825	1.91883	2.03118
Atcay	-1.49295	0.033614	32.437	20.416	56.996	14.757	0	7.885	0.18595	0.11704	0.32674	0.0846	0	0.0452
Gstt2	-1.49563	0.00197756	97.312	162.193	77.721	57.061	19.673	24.781	1.49725	2.4955	1.19583	0.87794	0.30269	0.38129
Gpx4	-1.49657	1.34271e-26	5264.12	5851.41	6209.08	2358.18	2042.51	1665.98	72.335	80.405	85.3198	32.4041	28.0664	22.8925
Aadac	-1.50456	0.020205	35.527	154.253	15.544	19.676	18.516	11.264	0.57872	2.51274	0.25321	0.32052	0.30162	0.18349
Gpaa1	-1.50498	1.21175e-21	1417.2	1294.14	1439.57	506.66	541.584	393.123	14.6724	13.3983	14.904	5.2455	5.60707	4.07004
Tnfrsf12a	-1.50798	0.000603553	128.977	293.761	117.446	72.802	62.49	31.54	2.8173	6.41675	2.56542	1.59024	1.36501	0.68894
Adam11	-1.50901	0.000178204	101.174	108.884	102.765	30.498	46.289	22.529	0.418	0.44986	0.42457	0.126	0.19124	0.09308
Endog	-1.51204	6.94325e-08	216.249	269.943	241.8	83.624	62.49	96.873	4.41695	5.51366	4.93884	1.70804	1.27639	1.97865
Atp5e	-1.5127	2.97654e-22	1058.85	1109.26	1147.69	408.28	415.446	321.031	53.9115	56.4783	58.4347	20.7876	21.1525	16.3454
Amn	-1.51977	0.0384423	408.556	1531.19	154.579	217.421	81.006	45.057	5.11093	19.1548	1.93375	2.71988	1.01337	0.56365
Cystm1	-1.52211	0.000112782	160.642	303.969	127.809	57.061	82.163	47.31	5.69103	10.7686	4.52784	2.02148	2.91078	1.67603
Hspg2	-1.52225	1.1543e-12	5897.42	4692.24	3444.79	2028.61	1551.85	1172.61	8.76851	6.9766	5.12184	3.01621	2.30734	1.74348
Pdzd3	-1.52575	0.0141878	51.745	159.924	25.044	33.449	16.201	9.011	0.50011	1.54563	0.24204	0.32328	0.15658	0.08709
Rita1	-1.52765	3.99899e-08	291.164	272.211	272.889	117.073	93.736	65.333	3.68392	3.44413	3.4527	1.48125	1.18598	0.82662
Bai2	-1.52883	5.53489e-06	185.356	180.34	210.711	88.543	45.132	51.816	0.71077	0.69154	0.808	0.33953	0.17306	0.19869
Fads6	-1.53655	0.0291019	35.527	20.416	25.907	8.854	6.943	0	0.60441	0.34733	0.44075	0.15064	0.11813	0
Tmem205	-1.53915	0.000442971	124.343	167.864	161.488	60.012	60.176	16.896	2.37842	3.21087	3.08892	1.1479	1.15104	0.32319
Qprt	-1.54012	1.21544e-05	253.32	440.075	192.576	116.089	97.207	67.586	4.46092	7.74962	3.39123	2.0443	1.7118	1.19017
Lppr2	-1.54021	0.00698909	91.134	78.261	98.447	47.223	4.629	19.149	0.69275	0.5949	0.74834	0.35896	0.03519	0.14556
Hmga1	-1.5439	0.0153751	42.477	30.624	24.18	3.935	5.786	13.517	0.43762	0.3155	0.24911	0.04054	0.05961	0.13926
Thap3	-1.55644	1.67678e-05	159.098	128.166	202.939	60.996	33.56	58.574	3.01041	2.42514	3.83998	1.15416	0.63501	1.10833
Snord95	-1.55876	0.00945441	74.143	41.966	41.451	25.579	5.786	7.885	22.983	13.0087	12.8493	7.92907	1.79361	2.44422
Apc2	-1.56295	2.19661e-06	179.178	189.414	205.53	84.607	50.918	45.057	0.41623	0.44001	0.47745	0.19654	0.11828	0.10467
Rabac1	-1.56975	3.71178e-12	314.333	345.935	370.472	107.235	104.151	125.033	7.57235	8.33364	8.92474	2.58331	2.50901	3.01207
Tmem179	-1.57439	0.0253763	35.527	28.355	22.453	0	10.415	5.632	0.31558	0.25188	0.19944	0	0.09252	0.05003
Aqp8	-1.57746	0.00801263	68.736	365.217	58.723	65.915	41.66	14.644	0.97502	5.1806	0.83298	0.935	0.59095	0.20772
Oplah	-1.58055	0.00431726	102.718	62.382	114.855	10.822	50.918	12.391	0.54539	0.33122	0.60983	0.05746	0.27035	0.06579
Il17rc	-1.58343	0.00411058	40.161	55.576	42.315	7.87	10.415	18.023	0.35734	0.49451	0.37651	0.07003	0.09267	0.16036
Hps6	-1.58344	1.13387e-06	265.677	293.761	274.616	109.202	104.151	46.183	2.07722	2.2968	2.14711	0.85381	0.81431	0.36109
Sigirr	-1.58904	0.0027963	119.709	443.477	88.084	98.381	39.346	36.046	1.26801	4.6975	0.93303	1.04209	0.41677	0.38181
D630003M21Rik	-1.5963	0.000167084	89.589	80.529	75.994	29.514	18.516	23.655	0.36963	0.33225	0.31354	0.12177	0.07639	0.0976
Fbxw4	-1.59872	2.22247e-08	291.164	269.943	303.114	94.445	60.176	116.022	3.15386	2.924	3.2833	1.02302	0.65182	1.25674
Snta1	-1.60541	0.000427083	89.589	69.187	89.811	32.466	24.302	13.517	0.89288	0.68954	0.8951	0.32356	0.2422	0.13472
Abcb8	-1.60712	5.18169e-21	969.259	1113.8	995.698	370.895	350.641	269.216	6.94929	7.98559	7.13885	2.6592	2.51399	1.9302
Prss50	-1.61847	0.00273748	39.388	43.1	43.179	11.806	10.415	10.138	0.57063	0.6244	0.62554	0.17103	0.15089	0.14687
Uqcrq	-1.62149	8.35254e-23	895.889	927.786	895.524	338.429	259.22	269.216	37.8444	39.1918	37.829	14.296	10.95	11.3723
Scrn2	-1.63715	5.18656e-13	528.266	451.417	651.133	179.053	190.943	137.424	7.33548	6.26836	9.04161	2.48632	2.65143	1.90827
Obsl1	-1.64602	1.78839e-34	3186.59	2769.75	3075.18	1050.7	996.375	804.268	11.6412	10.1184	11.2342	3.83843	3.63995	2.93814
Lrfn3	-1.64709	9.0256e-10	302.749	220.037	287.569	71.818	83.321	92.367	2.23055	1.62116	2.11872	0.52913	0.61388	0.68053
Tspan4	-1.64787	1.32056e-12	670.372	748.581	635.589	252.838	238.389	140.803	9.00619	10.0569	8.53889	3.39678	3.20267	1.89164
Vrtn	-1.64984	0.0245564	65.647	361.814	37.997	18.692	5.786	33.793	0.38353	2.11381	0.22199	0.10921	0.0338	0.19743
Kdelr3	-1.6499	2.6405e-05	311.244	797.352	267.707	174.134	136.553	82.229	4.63981	11.8864	3.99079	2.59586	2.03564	1.22581
Plin5	-1.65714	0.0215292	20.08	37.429	27.634	10.822	1.157	0	0.20759	0.38694	0.28568	0.11188	0.01196	0
Fam46b	-1.66452	0.00629803	39.388	63.516	54.405	10.822	21.987	2.253	0.36288	0.58516	0.50122	0.0997	0.20257	0.02076
Bok	-1.66691	4.16259e-11	366.079	347.069	481.009	117.073	146.968	96.873	5.38865	5.10883	7.08041	1.7233	2.16336	1.42596
Tmem115	-1.66794	2.02787e-14	1156.93	1389.41	1312.63	519.45	386.515	269.216	11.202	13.453	12.7096	5.0296	3.74245	2.60669
Wfdc2	-1.6717	8.81832e-13	695.086	531.946	829.892	159.377	237.232	227.538	20.6944	15.8374	24.7079	4.74503	7.06299	6.77437
Hmha1	-1.67195	5.28837e-17	1191.69	1417.77	1205.55	502.725	296.251	364.962	6.19927	7.37536	6.27137	2.61523	1.54113	1.89857
Esrra	-1.69919	1.14994e-13	412.418	461.625	390.334	132.814	144.654	97.999	3.87748	4.34012	3.66986	1.24869	1.36001	0.92137
Slc25a29	-1.70857	0.00107478	56.379	52.174	92.402	23.611	17.358	7.885	0.6051	0.55996	0.99172	0.25341	0.1863	0.08463
Tmem79	-1.71633	3.09513e-05	115.075	200.756	125.218	58.045	34.717	24.781	1.03794	1.81075	1.12942	0.52354	0.31313	0.22352
Chac1	-1.72483	0.017555	30.12	38.563	25.044	10.822	0	0	0.4044	0.51775	0.33624	0.1453	0	0
Naglu	-1.73058	2.1228e-07	163.731	130.435	146.807	47.223	40.503	34.919	1.39333	1.10998	1.24931	0.40186	0.34468	0.29716
Rtl1	-1.75068	0.00431726	74.915	39.697	76.858	20.66	1.157	16.896	0.30165	0.15984	0.30947	0.08319	0.00466	0.06803
Aoc1	-1.75706	0.0167399	19.308	69.187	3.454	0.984	6.943	0	0.14156	0.50726	0.02533	0.00721	0.05091	0
Junb	-1.76842	7.66292e-13	638.707	840.452	559.594	135.765	202.515	235.423	7.31698	9.62816	6.41067	1.55532	2.32	2.69699
Relb	-1.77548	6.05378e-05	81.866	90.737	68.222	24.595	13.887	21.402	0.78438	0.86938	0.65366	0.23565	0.13305	0.20506
Tmem160	-1.78304	5.30558e-11	282.668	300.567	310.022	108.219	67.119	69.838	7.31085	7.77376	8.01832	2.79893	1.73595	1.80628
Azin2	-1.81486	0.000958281	40.933	60.113	67.359	10.822	19.673	5.632	0.44134	0.64814	0.72626	0.11668	0.21211	0.06073
Tfeb	-1.83132	0.000268454	91.134	292.627	90.675	51.158	37.031	18.023	0.67952	2.18191	0.6761	0.38145	0.27612	0.13438
Fosb	-1.89993	5.39883e-15	516.681	548.959	561.322	124.943	189.786	102.505	2.88429	3.06448	3.13349	0.69748	1.05945	0.57222
Cblc	-1.91777	0.00261868	46.339	63.516	41.451	13.773	0	10.138	0.58771	0.80556	0.52572	0.17468	0	0.12858
Hist1h4h	-1.9289	3.28291e-35	18147.9	16515.3	17239.5	5644.1	4281.75	3449.11	879.399	800.285	835.378	273.497	207.482	167.135
Neil1	-1.93226	7.97769e-06	90.361	132.703	103.629	32.466	12.73	27.034	1.62796	2.3908	1.86699	0.58491	0.22934	0.48705
Slc35e4	-1.93578	1.85291e-07	212.387	162.193	203.803	60.012	52.075	22.529	1.46352	1.11763	1.40436	0.41353	0.35884	0.15524
Hist4h4	-1.93783	2.02707e-51	7282.19	6393.56	7108.06	1951.87	1925.63	1476.74	349.66	306.991	341.299	93.7205	92.4606	70.9069
Mfsd12	-1.94681	5.64378e-06	197.713	528.543	194.304	101.332	37.031	64.206	2.44864	6.5459	2.40641	1.25498	0.45863	0.79518
Hist1h2ad	-1.96295	9.09017e-12	460.302	426.464	273.752	119.041	79.849	78.85	18.1358	16.8026	10.7858	4.69018	3.14603	3.10667
Mapk8ip2	-1.96454	1.22403e-08	286.53	328.922	242.664	33.449	76.377	90.114	1.70662	1.95912	1.44535	0.19923	0.45492	0.53674
Rpph1	-1.96683	9.87473e-07	261938	234581	101566	48262.6	52078.8	32860.1	16988.8	15214.5	6587.35	3130.22	3377.74	2131.25
Rn45s	-1.9784	2.07405e-06	460414	956537	448737	163098	135842	107834	1663.81	3456.67	1621.62	589.394	490.895	389.683
Phyhip	-1.98045	0.00185961	28.576	20.416	64.768	8.854	4.629	3.379	0.21597	0.1543	0.48951	0.06692	0.03498	0.02554
Rps14	-2.00031	6.0024e-43	18843	20722.1	25890.7	6116.32	5478.33	4485.43	665.31	731.656	914.152	215.955	193.429	158.372
Fos	-2.00142	2.75918e-27	2234.32	2409.07	2459.45	427.956	752.2	547.443	22.4914	24.2505	24.7577	4.30795	7.5719	5.51074
Lingo3	-2.00397	0.00448718	34.754	29.49	43.179	9.838	0	0	0.21302	0.18075	0.26466	0.0603	0	0
Snora74a	-2.01153	4.83989e-06	410.101	274.48	100.174	74.769	49.761	38.298	43.659	29.2209	10.6645	7.95987	5.2975	4.07722
Abca7	-2.03867	1.0278e-10	436.36	336.861	353.201	108.219	99.522	43.931	1.3949	1.07684	1.12907	0.34594	0.31814	0.14043
Trappc6a	-2.04311	1.27235e-09	298.115	262.003	538.005	105.267	79.849	56.321	8.18221	7.19107	14.7663	2.88922	2.19157	1.54582
Hist1h4k	-2.05582	1.04715e-57	14617.7	15672.6	16522.7	4281.52	3770.26	3050.36	753.36	807.727	851.542	220.66	194.31	157.208
Cited4	-2.05977	7.56251e-07	320.512	248.393	375.654	112.154	57.862	22.529	5.37046	4.16204	6.29441	1.87924	0.96952	0.37749
Klc3	-2.08281	4.98639e-06	70.281	127.032	116.582	14.757	31.245	14.644	0.7305	1.32036	1.21175	0.15338	0.32476	0.1522
Nlrc4	-2.10663	0.00284746	13.902	89.603	10.363	3.935	4.629	0	0.07635	0.49211	0.05691	0.02161	0.02542	0
Terc	-2.10912	1.29019e-11	545.257	364.082	246.118	73.785	92.578	79.976	28.9507	19.3311	13.0678	3.91767	4.9155	4.24638
Hist1h4i	-2.16083	5.77987e-05	1485.17	1286.2	4443.94	477.146	337.911	350.318	77.6817	67.2746	232.44	24.9571	17.6744	18.3234
Hist1h4j	-2.16612	4.10076e-24	4616.15	3702.07	2523.36	967.082	737.156	615.028	311.87	250.114	170.479	65.3366	49.8027	41.5517
Col8a2	-2.19512	2.72392e-05	54.062	43.1	77.721	11.806	8.101	7.885	0.26312	0.20977	0.37827	0.05746	0.03943	0.03838
Rmrp	-2.27599	9.15755e-08	66329.8	43467.6	21659.2	8257.09	7896.94	6335.02	5084.21	3331.82	1660.19	632.91	605.305	485.583
Tspo	-2.36523	5.2431e-08	125.888	159.924	185.668	22.628	41.66	10.138	3.09997	3.93811	4.57205	0.5572	1.02588	0.24964
Sfxn3	-2.51755	5.57561e-06	60.241	47.637	38.861	4.919	5.786	5.632	0.42812	0.33855	0.27618	0.03496	0.04112	0.04003
Snora70	-2.54497	0.000152228	27.803	47.637	18.999	3.935	1.157	0	4.54315	7.78399	3.10441	0.64303	0.18909	0
Snora78	-2.85073	1.07087e-07	183.039	125.898	78.585	20.66	11.572	1.126	24.575	16.9031	10.5509	2.77381	1.5537	0.15123
Scarna10	-3.03361	3.09998e-08	773.863	764.46	197.758	55.093	35.874	33.793	229.749	226.957	58.7116	16.3564	10.6505	10.0326
Slc52a3	-3.05253	1.1135e-05	29.348	71.455	5.181	0	0	0	0.22365	0.54454	0.03949	0	0	0
Scarna2	-3.18039	3.25511e-21	488.105	416.256	312.613	36.401	59.019	19.149	168.668	143.84	108.025	12.5785	20.3943	6.61713
