# Supplementary material for: Ontogeny of CpG island methylation and specificity of DNMT3 methyltransferases during embryonic development in the mouse
Source: Genome Biol. 2014 Dec 3;15(12):545. doi: 10.1186/s13059-014-0545-5 (PMC4295324; doi:10.1186/s13059-014-0545-5)
Supplement: Additional file 6: Table S5. — List of primer sequences. [file 13059_2014_545_MOESM6_ESM.xlsx]

## Sheet: Feuil1
RT-qPCR			Bisulfite PCR
Rpl13a	GAGTCCGTTGGTCTTGAGGA		Mei1	TTTTGGGTTTAGTTGTATATAATTTATAGTTT
	GGTTACGGAAACAGGCAGAA			ATAACCACACCAAATCCTTAAAAAA
Actb	TGATCCACATCTGCTGGAAG		Papolb	TTGTTGTGTTTTTTGGGTGGTTAT
	GCGCAAGTACTCTGTGTGGA			CCTAACTAAAACATCCTCTAAAACCTACTT
Dnmt1	CAAAAGAGGAGGCTGCTACCA		Smc1b	GGTTTTTGGTTTAATATGGGATTTTG
	AAAAACATCAGTGCACGTGGG			CAACCATAAAACACCTTAAACTACTACTC
Dnmt3b	CACCTCACCTGTCCCCTTTTT		Rbmxl2	GTGAAGTTAGGGTTAGTAGAGTGAGT
	CACTGAGCAGGAGAAAGCTGA			TAACCTTACCATCCAAAAACTTACC
Dnmt3b_Floxed exon	CCTCCGAAGTCTGTGCAGAG
	TGGTGATTTTCCGGACGTCA
Dnmt3a	AGACGTCTCCAACATGAGCC
	GAAGAGGTGGCGGATGACC
Dnmt3a_Floxed exon	GCCCATTCGACCTGGTGATT
	GGCAGGGTTGACAATGGAGA
Sycp1	AGGACCGTTGGACAACGATTGC
	CCTTGGTAAAGTTTGGCTCTCTTGG
Sycp2	TCTCTGGAGATTCAGGTTCCA
	GACACACTCCGACCAAGAATAA
Mael	CCATTTTGGGTGTCACACTG
	TCTGTTTGGAATCCAGCTCA
Slc25a31	GGGTTTGGGTGACTGCATTA
	AACGGTGTCATAAGCTCCAAA
Rpl10l	CTGCTCATACTCGTCCGACA
	TACCCAAAGTCCCGTTTCTG
Dmrtb1	ATGGTGCCTTCTGTCCTGAG
	GGGCTGGTGAAACACAAGTT
Rbm46	AGGAGGACCACCAAATTTCC
	GCTGGCTCTCATGGAAAAGA
Papolb	AGGGAATCTGAGGGATGCTT
	TTCCTTGCAGCATGTGAATC
Smc1b	TCCACAGGGTCAGGGTAAAG
	GAAGCCCAGAGTACCACGAG
